# Supplementary material for: Global Responses of Resistant and Susceptible Sorghum (Sorghum bicolor) to Sugarcane Aphid (Melanaphis sacchari)
Source: Front Plant Sci. 2019 Feb 22;10:145. doi: 10.3389/fpls.2019.00145 (PMC6396740; doi:10.3389/fpls.2019.00145)
Supplement: Supplementary file 1 [file Table_1.XLSX]

## Sheet: Sheet1
Table S1. Differentially expressed genes for susceptible (A/BCK60) and resistant (RTx2783). Differentially expressed genes were identified for sugarcane aphid infested plants relative to uninfested plants within timepoint. Log fold change (LFC) with associated p-value (FDR p<0.05).
Genotype	Day	Gene	LFC	FDR p <0.05
Resistant	5	Sobic.001G338600	3.41192	1.33003e-13
Resistant	5	Sobic.009G258300	3.10164	4.32028e-14
Resistant	5	Sobic.003G150400	2.59064	4.70928e-10
Resistant	5	Sobic.006G231332	2.50682	1.07999e-10
Resistant	5	Sobic.006G277600	2.4103	4.0368e-10
Resistant	5	Sobic.001G234300	2.37551	4.25345e-18
Resistant	5	Sobic.008G177800	2.32341	3.02416e-13
Resistant	5	Sobic.006G231200	2.31624	1.63394e-10
Resistant	5	Sobic.003G085800	2.31333	4.54184e-06
Resistant	5	Sobic.001G111432	2.26302	7.03825e-06
Resistant	5	Sobic.009G085900	2.23737	1.48175e-10
Resistant	5	Sobic.004G296900	2.12548	1.50927e-05
Resistant	5	Sobic.007G015600	2.11165	4.22579e-12
Resistant	5	Sobic.006G127100	2.09583	0.000145296
Resistant	5	Sobic.002G361500	2.01952	9.94612e-05
Resistant	5	Sobic.009G069800	2.00315	2.46103e-08
Resistant	5	Sobic.006G190500	2.00284	3.86382e-05
Resistant	5	Sobic.003G146700	-2.05247	3.54e-07
Resistant	5	Sobic.006G254000	-2.1136	6.31457e-05
Resistant	5	Sobic.004G000700	-2.19725	3.21544e-05
Resistant	5	Sobic.003G230900	-2.19956	6.07711e-05
Resistant	5	Sobic.010G084700	-2.25636	3.33221e-05
Resistant	10	Sobic.009G142200	-2.08367	9.25723e-05
Resistant	10	Sobic.006G277600	2.08659	2.3062e-07
Resistant	10	Sobic.002G287000	2.15213	9.03892e-08
Resistant	10	Sobic.002G345200	2.51577	2.87151e-15
Resistant	10	Sobic.001G415200	2.58538	1.32921e-11
Resistant	15	Sobic.001G193600	2.51189	9.31975e-11
Resistant	15	Sobic.007G115500	2.08836	1.72835e-05
Resistant	15	Sobic.003G293700	2.07171	4.41363e-05
Resistant	15	Sobic.001G481100	-2.07925	0.000194309
Resistant	15	Sobic.007G051800	-2.18048	2.22677e-05
Susceptible	5	Sobic.001G259700	3.5673	0.000224104
Susceptible	5	Sobic.006G121500	3.3585	8.47e-05
Susceptible	5	Sobic.006G273800	3.07611	0.000327354
Susceptible	5	Sobic.010G023500	3.04203	0.00035065
Susceptible	5	Sobic.002G339000	3.00663	2.28e-08
Susceptible	5	Sobic.010G163000	3.00473	5.03e-06
Susceptible	5	Sobic.003G334600	2.93842	7.52e-07
Susceptible	5	Sobic.004G282301	2.92181	0.000347065
Susceptible	5	Sobic.001G138600	2.8349	0.000604192
Susceptible	5	Sobic.002G245300	2.80824	0.000432679
Susceptible	5	Sobic.001G444400	2.79235	0.00193567
Susceptible	5	Sobic.006G218300	2.79199	0.000520919
Susceptible	5	Sobic.001G101400	2.75799	0.00621678
Susceptible	5	Sobic.010G075600	2.73638	0.000316053
Susceptible	5	Sobic.003G430400	2.72917	0.00476625
Susceptible	5	Sobic.006G164800	2.72836	0.00460438
Susceptible	5	Sobic.010G209100	2.70526	0.00490606
Susceptible	5	Sobic.004G181200	2.70027	0.00304124
Susceptible	5	Sobic.001G259600	2.69128	0.0116472
Susceptible	5	Sobic.003G428700	2.68089	0.00978197
Susceptible	5	Sobic.001G095700	2.68084	0.00907352
Susceptible	5	Sobic.010G209200	2.66976	0.00751254
Susceptible	5	Sobic.001G111432	2.66355	0.00109998
Susceptible	5	Sobic.009G144900	2.65583	0.00564475
Susceptible	5	Sobic.001G146500	2.59414	0.00360209
Susceptible	5	Sobic.004G207300	2.55839	0.00199918
Susceptible	5	Sobic.004G315200	2.55674	0.000374627
Susceptible	5	Sobic.004G219800	2.55549	0.0170541
Susceptible	5	Sobic.001G330100	2.54266	0.0172048
Susceptible	5	Sobic.003G268900	2.53912	0.0126163
Susceptible	5	Sobic.004G095600	2.52865	9.87e-05
Susceptible	5	Sobic.004G187300	2.52847	2.51e-10
Susceptible	5	Sobic.004G189100	2.50309	0.00876019
Susceptible	5	Sobic.010G023600	2.50207	0.0145246
Susceptible	5	Sobic.009G217500	2.49396	0.0170512
Susceptible	5	Sobic.002G210800	2.49113	0.000866672
Susceptible	5	Sobic.006G097800	2.47325	0.00112039
Susceptible	5	Sobic.002G055700	2.46766	0.000109985
Susceptible	5	Sobic.006G177900	2.46516	0.00432813
Susceptible	5	Sobic.009G115300	2.45398	0.00058039
Susceptible	5	Sobic.001G059400	2.44184	0.00598797
Susceptible	5	Sobic.010G176600	2.42252	0.000101473
Susceptible	5	Sobic.001G401100	2.42215	0.00152397
Susceptible	5	Sobic.001G018400	2.4213	0.0118483
Susceptible	5	Sobic.002G199500	2.41893	0.00655196
Susceptible	5	Sobic.002G328300	2.41538	3.53e-06
Susceptible	5	Sobic.010G036800	2.41253	0.0145246
Susceptible	5	Sobic.004G305000	2.40223	0.0197241
Susceptible	5	Sobic.010G210600	2.40014	5.21e-05
Susceptible	5	Sobic.004G181300	2.39328	0.00996363
Susceptible	5	Sobic.002G220000	2.36975	0.0256878
Susceptible	5	Sobic.003G102300	2.36758	0.0116153
Susceptible	5	Sobic.001G487600	2.36672	0.0262615
Susceptible	5	Sobic.006G117400	2.36193	0.00529934
Susceptible	5	Sobic.004G221900	2.35244	0.00195849
Susceptible	5	Sobic.010G084400	2.34426	0.00135013
Susceptible	5	Sobic.006G191600	2.33729	0.00514115
Susceptible	5	Sobic.001G345366	2.3294	0.000189422
Susceptible	5	Sobic.010G071000	2.32668	0.0118483
Susceptible	5	Sobic.004G109300	2.31469	0.00499634
Susceptible	5	Sobic.003G341100	2.29672	0.0133404
Susceptible	5	Sobic.001G515800	2.28774	0.00977274
Susceptible	5	Sobic.006G098600	2.28623	0.00796148
Susceptible	5	Sobic.005G230200	2.27273	0.00165986
Susceptible	5	Sobic.009G230200	2.26709	0.00320263
Susceptible	5	Sobic.010G175200	2.26699	0.00386629
Susceptible	5	Sobic.007G118301	2.26029	0.0226915
Susceptible	5	Sobic.005G186100	2.25663	0.00598797
Susceptible	5	Sobic.002G055600	2.25018	0.00119401
Susceptible	5	Sobic.003G230100	2.24308	0.0433254
Susceptible	5	Sobic.001G100501	2.24142	0.0394699
Susceptible	5	Sobic.001G195100	2.2296	0.00338937
Susceptible	5	Sobic.009G067400	2.22735	0.0328375
Susceptible	5	Sobic.010G083600	2.21383	0.0120421
Susceptible	5	Sobic.001G218500	2.2108	0.0123083
Susceptible	5	Sobic.002G353900	2.20745	5.15e-05
Susceptible	5	Sobic.004G154000	2.20321	0.0145246
Susceptible	5	Sobic.009G151900	2.19826	0.0469257
Susceptible	5	Sobic.008G021800	2.19775	0.0041681
Susceptible	5	Sobic.002G323900	2.19643	0.027949
Susceptible	5	Sobic.008G036000	2.18561	0.0479788
Susceptible	5	Sobic.003G207900	2.17063	0.0437414
Susceptible	5	Sobic.010G176700	2.16631	0.000610027
Susceptible	5	Sobic.006G263600	2.16484	0.00150444
Susceptible	5	Sobic.001G401200	2.16328	0.000564098
Susceptible	5	Sobic.008G133900	2.15056	0.0112519
Susceptible	5	Sobic.006G211400	2.14988	0.0480322
Susceptible	5	Sobic.008G149900	2.13388	0.00849954
Susceptible	5	Sobic.007G077100	2.12393	0.0168536
Susceptible	5	Sobic.005G137000	2.11602	0.0146269
Susceptible	5	Sobic.010G272000	2.11395	0.0212425
Susceptible	5	Sobic.001G390700	2.11307	0.0170512
Susceptible	5	Sobic.006G113800	2.10712	0.00460438
Susceptible	5	Sobic.005G215900	2.09717	0.0153831
Susceptible	5	Sobic.007G074000	2.09557	0.0299396
Susceptible	5	Sobic.002G140300	2.0955	0.0197477
Susceptible	5	Sobic.009G258300	2.0926	0.0115306
Susceptible	5	Sobic.004G008900	2.09129	0.0366366
Susceptible	5	Sobic.006G168000	2.09075	0.0275161
Susceptible	5	Sobic.003G153800	2.08852	2.05e-07
Susceptible	5	Sobic.004G181800	2.08571	0.0141212
Susceptible	5	Sobic.008G028600	2.08488	0.0133512
Susceptible	5	Sobic.007G107600	2.08234	0.0015322
Susceptible	5	Sobic.005G097500	2.072	0.0347515
Susceptible	5	Sobic.002G224100	2.06796	0.00704195
Susceptible	5	Sobic.010G128000	2.06512	0.0311876
Susceptible	5	Sobic.006G184400	2.06129	0.0323451
Susceptible	5	Sobic.005G041000	2.05775	0.0272234
Susceptible	5	Sobic.007G144300	2.05698	0.000385053
Susceptible	5	Sobic.001G318700	2.05638	0.00035004
Susceptible	5	Sobic.005G018500	2.05	0.0145662
Susceptible	5	Sobic.005G031100	2.0464	0.027885
Susceptible	5	Sobic.009G044400	2.04561	0.0264369
Susceptible	5	Sobic.004G065900	2.04543	0.00200522
Susceptible	5	Sobic.007G049700	2.03884	0.041509
Susceptible	5	Sobic.005G230300	2.0381	0.0430005
Susceptible	5	Sobic.010G023200	2.0372	0.0139311
Susceptible	5	Sobic.002G035700	2.03662	0.0289243
Susceptible	5	Sobic.001G291600	2.03563	0.00215303
Susceptible	5	Sobic.006G167900	2.03385	0.0255216
Susceptible	5	Sobic.004G058000	2.03317	0.00396835
Susceptible	5	Sobic.002G338500	2.02445	0.000404654
Susceptible	5	Sobic.001G209200	2.02415	0.0169303
Susceptible	5	Sobic.003G371000	2.01564	0.0129377
Susceptible	5	Sobic.007G077001	2.01507	0.0440927
Susceptible	5	Sobic.002G284500	2.00956	0.00276085
Susceptible	5	Sobic.001G530350	2.00938	0.000328557
Susceptible	5	Sobic.001G482700	2.00845	0.0155925
Susceptible	5	Sobic.009G212800	2.00773	0.000417869
Susceptible	5	Sobic.001G452900	-2.00431	0.0429804
Susceptible	5	Sobic.004G311600	-2.0159	0.00337498
Susceptible	5	Sobic.004G271500	-2.02024	0.0145614
Susceptible	5	Sobic.002G093700	-2.02365	0.0349536
Susceptible	5	Sobic.001G016800	-2.02427	0.0328687
Susceptible	5	Sobic.001G009700	-2.03041	0.0472796
Susceptible	5	Sobic.010G213000	-2.05407	0.0125199
Susceptible	5	Sobic.004G197400	-2.06972	0.00408659
Susceptible	5	Sobic.006G081800	-2.07953	0.0422495
Susceptible	5	Sobic.004G170500	-2.11482	0.0295468
Susceptible	5	Sobic.004G343800	-2.11504	0.0317047
Susceptible	5	Sobic.003G296500	-2.12651	0.0328687
Susceptible	5	Sobic.008G113800	-2.12662	0.00507047
Susceptible	5	Sobic.003G350100	-2.13969	0.0251739
Susceptible	5	Sobic.007G221800	-2.15012	0.0147052
Susceptible	5	Sobic.003G092200	-2.15227	0.00736549
Susceptible	5	Sobic.002G276000	-2.1532	0.0190197
Susceptible	5	Sobic.002G351100	-2.20569	0.00519733
Susceptible	5	Sobic.001G416900	-2.20614	0.0109174
Susceptible	5	Sobic.009G152901	-2.22519	0.0233099
Susceptible	5	Sobic.002G059200	-2.22763	0.0179326
Susceptible	5	Sobic.006G214000	-2.2447	0.0271848
Susceptible	5	Sobic.009G208900	-2.2469	0.00340441
Susceptible	5	Sobic.006G144700	-2.24894	0.00112247
Susceptible	5	Sobic.004G032900	-2.25843	0.021285
Susceptible	5	Sobic.003G367401	-2.25958	0.016114
Susceptible	5	Sobic.003G040100	-2.25968	0.0338551
Susceptible	5	Sobic.007G154500	-2.27041	0.00152397
Susceptible	5	Sobic.010G047100	-2.28463	0.02767
Susceptible	5	Sobic.005G210500	-2.29036	0.0264282
Susceptible	5	Sobic.006G029300	-2.2904	0.0258546
Susceptible	5	Sobic.008G095900	-2.35835	0.00114041
Susceptible	5	Sobic.001G343400	-2.36993	0.00035004
Susceptible	5	Sobic.009G167500	-2.44481	0.00986584
Susceptible	5	Sobic.010G178300	-2.45633	0.00849954
Susceptible	5	Sobic.001G126800	-2.49048	0.0105588
Susceptible	5	Sobic.010G165000	-2.65564	0.000306373
Susceptible	5	Sobic.009G137500	-2.72384	0.00604771
Susceptible	5	Sobic.006G116500	-2.73323	0.00159988
Susceptible	10	Sobic.004G154000	5.04898	1.21e-12
Susceptible	10	Sobic.004G101000	4.19638	7.59e-08
Susceptible	10	Sobic.001G444400	4.00119	1.86e-07
Susceptible	10	Sobic.001G111432	3.85257	6.49e-08
Susceptible	10	Sobic.005G177600	3.81844	1.66e-09
Susceptible	10	Sobic.004G207300	3.67447	1e-07
Susceptible	10	Sobic.001G239601	3.63696	2.22e-06
Susceptible	10	Sobic.002G339000	3.61466	4.94e-12
Susceptible	10	Sobic.001G028600	3.56024	3.65e-05
Susceptible	10	Sobic.008G162600	3.5561	8.82e-07
Susceptible	10	Sobic.004G009000	3.50717	4.57e-06
Susceptible	10	Sobic.002G210800	3.41722	6.79e-08
Susceptible	10	Sobic.007G143400	3.35552	5.89e-05
Susceptible	10	Sobic.008G036000	3.33642	0.000132251
Susceptible	10	Sobic.001G138600	3.29118	5.11e-06
Susceptible	10	Sobic.002G416600	3.28818	7.96e-07
Susceptible	10	Sobic.004G189100	3.27581	1.64e-05
Susceptible	10	Sobic.001G403350	3.27385	3.07e-08
Susceptible	10	Sobic.008G021800	3.24633	3.46e-07
Susceptible	10	Sobic.001G373100	3.23947	1.63e-05
Susceptible	10	Sobic.009G054500	3.21877	2.45e-06
Susceptible	10	Sobic.006G121500	3.2095	1.53e-05
Susceptible	10	Sobic.005G019800	3.20711	9.56e-05
Susceptible	10	Sobic.003G365600	3.2013	5.32e-06
Susceptible	10	Sobic.001G164100	3.201	3.66e-06
Susceptible	10	Sobic.004G305000	3.18587	0.000147336
Susceptible	10	Sobic.001G482800	3.17579	0.000175937
Susceptible	10	Sobic.009G241400	3.14498	9.03e-05
Susceptible	10	Sobic.009G073800	3.1448	2.24e-05
Susceptible	10	Sobic.009G154300	3.12223	0.000310996
Susceptible	10	Sobic.009G166801	3.1173	4.58e-07
Susceptible	10	Sobic.003G319200	3.07918	0.000395346
Susceptible	10	Sobic.001G468400	3.05049	1.02e-05
Susceptible	10	Sobic.002G224400	3.02599	9.95e-06
Susceptible	10	Sobic.003G303100	3.02134	5.2e-14
Susceptible	10	Sobic.002G055700	3.01749	5.22e-08
Susceptible	10	Sobic.006G269250	3.00184	0.000252563
Susceptible	10	Sobic.001G230700	2.99971	3.84e-10
Susceptible	10	Sobic.008G034300	2.96229	8.68e-05
Susceptible	10	Sobic.003G428700	2.95479	0.000661002
Susceptible	10	Sobic.007G043000	2.91971	9.75e-05
Susceptible	10	Sobic.009G217500	2.91647	0.000769802
Susceptible	10	Sobic.001G447500	2.91243	3.71e-08
Susceptible	10	Sobic.009G069800	2.88505	2.47e-16
Susceptible	10	Sobic.002G391700	2.88132	0.00112006
Susceptible	10	Sobic.004G008900	2.86812	0.000184971
Susceptible	10	Sobic.002G140400	2.86243	5.57e-05
Susceptible	10	Sobic.007G074200	2.83499	0.000395346
Susceptible	10	Sobic.007G225900	2.82806	6.31e-05
Susceptible	10	Sobic.002G403300	2.82352	0.00139554
Susceptible	10	Sobic.004G148100	2.81716	0.000559863
Susceptible	10	Sobic.002G108800	2.8155	0.00115766
Susceptible	10	Sobic.004G338200	2.80933	0.00147988
Susceptible	10	Sobic.010G176700	2.80001	1.27e-07
Susceptible	10	Sobic.003G207900	2.78727	0.00130924
Susceptible	10	Sobic.002G140300	2.78149	0.000140549
Susceptible	10	Sobic.006G249000	2.77474	0.000518985
Susceptible	10	Sobic.010G182966	2.7731	0.00100859
Susceptible	10	Sobic.001G345333	2.7644	0.00142172
Susceptible	10	Sobic.009G142200	2.7616	0.00198292
Susceptible	10	Sobic.010G104600	2.7584	0.000152196
Susceptible	10	Sobic.004G282301	2.74734	9.85e-05
Susceptible	10	Sobic.006G045601	2.74654	0.00143742
Susceptible	10	Sobic.001G100501	2.72365	0.00209909
Susceptible	10	Sobic.006G127100	2.71451	0.00215991
Susceptible	10	Sobic.003G315500	2.70509	0.000303965
Susceptible	10	Sobic.007G057500	2.70086	0.00250544
Susceptible	10	Sobic.010G175200	2.699	1.91e-05
Susceptible	10	Sobic.004G229800	2.69182	0.000268122
Susceptible	10	Sobic.009G119200	2.68553	3.4e-05
Susceptible	10	Sobic.004G169900	2.68286	0.00155779
Susceptible	10	Sobic.001G128900	2.68114	0.00146918
Susceptible	10	Sobic.001G095700	2.68022	0.00209178
Susceptible	10	Sobic.002G265600	2.67144	0.00271051
Susceptible	10	Sobic.003G259200	2.66872	2.5e-06
Susceptible	10	Sobic.004G157300	2.66389	3.32e-06
Susceptible	10	Sobic.006G092500	2.66232	0.00040623
Susceptible	10	Sobic.009G213150	2.66123	0.000771953
Susceptible	10	Sobic.009G144900	2.65269	0.00117788
Susceptible	10	Sobic.003G240600	2.65065	0.0020162
Susceptible	10	Sobic.003G393400	2.64969	0.000812715
Susceptible	10	Sobic.008G071300	2.64964	0.00309872
Susceptible	10	Sobic.007G158600	2.64799	0.00279472
Susceptible	10	Sobic.004G148200	2.64595	0.00258008
Susceptible	10	Sobic.001G150650	2.64426	0.000614523
Susceptible	10	Sobic.002G192000	2.62945	3.5e-05
Susceptible	10	Sobic.009G241500	2.62735	6.87e-05
Susceptible	10	Sobic.002G333400	2.62071	0.000193493
Susceptible	10	Sobic.003G265150	2.61507	0.000831339
Susceptible	10	Sobic.009G036100	2.61152	6.51e-11
Susceptible	10	Sobic.009G204300	2.60329	0.000153752
Susceptible	10	Sobic.010G146000	2.59157	0.00180293
Susceptible	10	Sobic.001G174500	2.58318	0.0015764
Susceptible	10	Sobic.006G165400	2.58014	1.36e-08
Susceptible	10	Sobic.010G110700	2.57745	5.5e-07
Susceptible	10	Sobic.006G146100	2.57713	0.000851638
Susceptible	10	Sobic.002G245300	2.57706	0.000241688
Susceptible	10	Sobic.001G190200	2.57387	3.29e-07
Susceptible	10	Sobic.004G255000	2.5687	0.00103988
Susceptible	10	Sobic.001G482700	2.56868	0.000149062
Susceptible	10	Sobic.003G249000	2.56779	0.00031427
Susceptible	10	Sobic.001G185200	2.54656	0.00349687
Susceptible	10	Sobic.003G277700	2.53642	3.42e-13
Susceptible	10	Sobic.003G303200	2.53343	2.67e-05
Susceptible	10	Sobic.009G067400	2.52394	0.00327048
Susceptible	10	Sobic.003G268900	2.52178	0.00329825
Susceptible	10	Sobic.009G180100	2.51745	0.000827988
Susceptible	10	Sobic.003G322900	2.51722	0.00366267
Susceptible	10	Sobic.005G215200	2.51347	0.00148736
Susceptible	10	Sobic.005G037100	2.51067	0.00071488
Susceptible	10	Sobic.001G379600	2.5045	1.76e-06
Susceptible	10	Sobic.007G188701	2.50012	0.00106828
Susceptible	10	Sobic.001G491800	2.4979	0.000689007
Susceptible	10	Sobic.002G407200	2.49692	7.3e-14
Susceptible	10	Sobic.006G211400	2.49238	0.00503995
Susceptible	10	Sobic.006G168000	2.49169	0.00116273
Susceptible	10	Sobic.004G315200	2.49062	4.08e-05
Susceptible	10	Sobic.009G183000	2.48947	1.9e-05
Susceptible	10	Sobic.003G269700	2.48879	0.000877709
Susceptible	10	Sobic.003G066000	2.48526	0.000795889
Susceptible	10	Sobic.010G102000	2.48126	0.00197077
Susceptible	10	Sobic.001G280200	2.47864	6.49e-05
Susceptible	10	Sobic.009G166900	2.47777	0.003373
Susceptible	10	Sobic.002G055600	2.47599	2.75e-05
Susceptible	10	Sobic.007G074000	2.47519	0.00140105
Susceptible	10	Sobic.001G341600	2.47256	0.00109172
Susceptible	10	Sobic.003G129400	2.46644	7.38e-07
Susceptible	10	Sobic.002G172000	2.46499	0.00194373
Susceptible	10	Sobic.003G313100	2.45633	0.00608478
Susceptible	10	Sobic.003G286700	2.45568	9.81e-06
Susceptible	10	Sobic.003G341100	2.44666	0.00161212
Susceptible	10	Sobic.007G055600	2.43614	0.000222069
Susceptible	10	Sobic.002G035700	2.42895	0.00132213
Susceptible	10	Sobic.001G162700	2.42776	0.000759121
Susceptible	10	Sobic.002G139400	2.42181	0.00353856
Susceptible	10	Sobic.003G306500	2.41647	0.00129028
Susceptible	10	Sobic.003G334600	2.41263	8.33e-06
Susceptible	10	Sobic.002G224100	2.41021	0.00013858
Susceptible	10	Sobic.005G018500	2.40897	0.000520764
Susceptible	10	Sobic.010G207250	2.40646	1.19e-11
Susceptible	10	Sobic.003G158600	2.40433	0.000256797
Susceptible	10	Sobic.003G360000	2.39767	4e-05
Susceptible	10	Sobic.009G085900	2.39371	3.46e-07
Susceptible	10	Sobic.002G249000	2.39107	9.18e-16
Susceptible	10	Sobic.010G163000	2.38892	6.56e-05
Susceptible	10	Sobic.003G382600	2.38802	0.00676761
Susceptible	10	Sobic.001G095750	2.38744	0.00445884
Susceptible	10	Sobic.006G273800	2.38547	0.00172323
Susceptible	10	Sobic.009G023300	2.38534	0.000483241
Susceptible	10	Sobic.007G213800	2.37706	0.0064083
Susceptible	10	Sobic.010G036800	2.37581	0.00371804
Susceptible	10	Sobic.001G526000	2.36567	2.33e-08
Susceptible	10	Sobic.004G293800	2.36113	0.000835838
Susceptible	10	Sobic.004G228400	2.35947	0.000470602
Susceptible	10	Sobic.005G139750	2.35905	0.0059731
Susceptible	10	Sobic.001G406800	2.35648	0.00243116
Susceptible	10	Sobic.003G268800	2.3511	0.00671045
Susceptible	10	Sobic.007G158500	2.34526	0.00262592
Susceptible	10	Sobic.002G113300	2.3452	0.00178242
Susceptible	10	Sobic.006G007100	2.34154	0.000823254
Susceptible	10	Sobic.006G007300	2.33817	0.00952695
Susceptible	10	Sobic.002G323500	2.33754	0.010269
Susceptible	10	Sobic.008G160700	2.33347	2.23e-07
Susceptible	10	Sobic.001G345366	2.33306	2.19e-05
Susceptible	10	Sobic.007G077100	2.33304	0.00173852
Susceptible	10	Sobic.006G190100	2.33267	0.00199345
Susceptible	10	Sobic.009G241300	2.32884	0.00701491
Susceptible	10	Sobic.002G220000	2.32368	0.00899061
Susceptible	10	Sobic.004G321800	2.3233	0.000311293
Susceptible	10	Sobic.001G259700	2.31712	0.0082709
Susceptible	10	Sobic.003G158500	2.31706	0.00339449
Susceptible	10	Sobic.005G151700	2.31606	0.0111912
Susceptible	10	Sobic.004G245850	2.31152	0.011161
Susceptible	10	Sobic.001G097700	2.31064	0.00419159
Susceptible	10	Sobic.009G022600	2.31044	2.52e-06
Susceptible	10	Sobic.010G117300	2.30908	3.85e-05
Susceptible	10	Sobic.003G061400	2.30785	3.17e-05
Susceptible	10	Sobic.003G117600	2.3066	0.00365507
Susceptible	10	Sobic.007G201100	2.30463	0.00496719
Susceptible	10	Sobic.003G189200	2.30455	0.0108309
Susceptible	10	Sobic.001G195100	2.28614	0.000438739
Susceptible	10	Sobic.001G387900	2.27575	7.09e-07
Susceptible	10	Sobic.007G106850	2.27474	0.0038423
Susceptible	10	Sobic.006G152500	2.26367	6.59e-06
Susceptible	10	Sobic.006G047000	2.24806	8.59e-09
Susceptible	10	Sobic.005G165032	2.24803	0.00587294
Susceptible	10	Sobic.010G098100	2.23868	0.0144267
Susceptible	10	Sobic.009G187900	2.23795	0.00372599
Susceptible	10	Sobic.003G031500	2.23543	0.00755034
Susceptible	10	Sobic.003G272800	2.23217	0.00489321
Susceptible	10	Sobic.007G003500	2.23211	0.0015498
Susceptible	10	Sobic.002G183200	2.23179	0.00239887
Susceptible	10	Sobic.004G138400	2.22477	0.00611923
Susceptible	10	Sobic.003G105800	2.22251	0.00583733
Susceptible	10	Sobic.002G423600	2.22211	2.11e-06
Susceptible	10	Sobic.003G025900	2.22111	0.0141073
Susceptible	10	Sobic.010G247600	2.21875	0.0121564
Susceptible	10	Sobic.002G274800	2.21038	0.00341973
Susceptible	10	Sobic.008G154400	2.2103	0.0136076
Susceptible	10	Sobic.006G263600	2.2047	0.000186497
Susceptible	10	Sobic.003G296700	2.20292	0.0016088
Susceptible	10	Sobic.001G084000	2.20074	0.000131043
Susceptible	10	Sobic.005G175800	2.19934	0.00194041
Susceptible	10	Sobic.004G158901	2.19108	0.00270254
Susceptible	10	Sobic.001G339200	2.1879	0.00363964
Susceptible	10	Sobic.003G431100	2.18742	0.00379461
Susceptible	10	Sobic.001G369600	2.185	0.0128132
Susceptible	10	Sobic.001G233200	2.18442	4.34e-09
Susceptible	10	Sobic.007G107600	2.18352	0.00011042
Susceptible	10	Sobic.007G077001	2.18213	0.00780843
Susceptible	10	Sobic.003G085300	2.18058	0.000805028
Susceptible	10	Sobic.005G130400	2.17805	0.000152196
Susceptible	10	Sobic.001G225100	2.17749	6.15e-08
Susceptible	10	Sobic.004G239700	2.17713	0.00632473
Susceptible	10	Sobic.003G097200	2.17367	2.46e-11
Susceptible	10	Sobic.009G247700	2.17257	0.00243798
Susceptible	10	Sobic.009G036000	2.17208	6.29e-07
Susceptible	10	Sobic.001G391500	2.17169	0.00122126
Susceptible	10	Sobic.005G086000	2.17077	0.000322575
Susceptible	10	Sobic.006G146200	2.16665	0.00551405
Susceptible	10	Sobic.005G215900	2.1662	0.00280764
Susceptible	10	Sobic.004G308000	2.16587	0.0181621
Susceptible	10	Sobic.007G219900	2.16424	8.71e-05
Susceptible	10	Sobic.003G230100	2.16322	0.0188499
Susceptible	10	Sobic.002G046400	2.16318	0.000828814
Susceptible	10	Sobic.009G223400	2.16305	0.000264614
Susceptible	10	Sobic.009G216100	2.1621	4.38e-06
Susceptible	10	Sobic.006G069200	2.1618	0.0106231
Susceptible	10	Sobic.001G227800	2.16055	0.00312999
Susceptible	10	Sobic.010G162101	2.16039	0.01236
Susceptible	10	Sobic.002G328400	2.15884	0.000253505
Susceptible	10	Sobic.002G089600	2.15867	0.0178823
Susceptible	10	Sobic.001G462800	2.15792	0.00254287
Susceptible	10	Sobic.003G337900	2.15479	0.00521046
Susceptible	10	Sobic.001G259600	2.15441	0.0192127
Susceptible	10	Sobic.002G353900	2.15151	6.92e-06
Susceptible	10	Sobic.010G200700	2.15027	1.19e-06
Susceptible	10	Sobic.010G071000	2.14737	0.00628619
Susceptible	10	Sobic.006G255500	2.14474	0.00205734
Susceptible	10	Sobic.005G186400	2.14452	0.0107052
Susceptible	10	Sobic.003G153800	2.14106	3.58e-09
Susceptible	10	Sobic.009G159700	2.13809	3.78e-12
Susceptible	10	Sobic.006G100332	2.13761	0.00370566
Susceptible	10	Sobic.002G075000	2.13536	0.002506
Susceptible	10	Sobic.009G105500	2.13471	7.83e-09
Susceptible	10	Sobic.002G269100	2.13213	0.0203018
Susceptible	10	Sobic.009G173800	2.12797	0.000494585
Susceptible	10	Sobic.010G105300	2.125	0.00210523
Susceptible	10	Sobic.001G487600	2.1246	0.0171595
Susceptible	10	Sobic.003G097100	2.12251	2.77e-06
Susceptible	10	Sobic.006G255700	2.12025	0.0191936
Susceptible	10	Sobic.006G244400	2.11892	0.00591136
Susceptible	10	Sobic.009G213700	2.11313	1.2e-05
Susceptible	10	Sobic.006G190000	2.11292	4.95e-05
Susceptible	10	Sobic.002G319500	2.11134	0.00734008
Susceptible	10	Sobic.004G269500	2.11004	0.0208485
Susceptible	10	Sobic.007G144300	2.10857	3.18e-05
Susceptible	10	Sobic.003G126100	2.1078	0.000109488
Susceptible	10	Sobic.006G078450	2.10628	0.0123608
Susceptible	10	Sobic.006G226400	2.0969	0.0165983
Susceptible	10	Sobic.001G146500	2.09588	0.00728904
Susceptible	10	Sobic.005G138200	2.09509	0.004743
Susceptible	10	Sobic.003G430400	2.09363	0.0136678
Susceptible	10	Sobic.009G111800	2.09123	0.00940681
Susceptible	10	Sobic.001G145600	2.09082	0.00809942
Susceptible	10	Sobic.009G230200	2.08925	0.0010549
Susceptible	10	Sobic.004G303600	2.08632	1.74e-05
Susceptible	10	Sobic.002G182900	2.08618	0.0190709
Susceptible	10	Sobic.010G097800	2.08582	0.00723433
Susceptible	10	Sobic.003G242200	2.08234	0.0239768
Susceptible	10	Sobic.008G090800	2.08079	0.0221138
Susceptible	10	Sobic.009G026900	2.0802	0.00659203
Susceptible	10	Sobic.006G113950	2.07706	0.0221366
Susceptible	10	Sobic.004G112300	2.06622	0.0126703
Susceptible	10	Sobic.001G267600	2.06499	0.0170703
Susceptible	10	Sobic.001G146200	2.06494	0.0143252
Susceptible	10	Sobic.009G257100	2.06352	0.0205976
Susceptible	10	Sobic.K008450	2.06292	0.0216652
Susceptible	10	Sobic.009G237350	2.06288	0.0117808
Susceptible	10	Sobic.005G037000	2.06202	0.0254937
Susceptible	10	Sobic.001G234300	2.06175	4.32e-06
Susceptible	10	Sobic.006G201100	2.05758	3.29e-07
Susceptible	10	Sobic.005G130001	2.05721	2.38e-05
Susceptible	10	Sobic.001G056400	2.05648	0.018898
Susceptible	10	Sobic.002G137800	2.05642	7.38e-07
Susceptible	10	Sobic.010G075600	2.05552	0.000989479
Susceptible	10	Sobic.010G226400	2.05497	0.0256954
Susceptible	10	Sobic.004G221900	2.05379	0.00205187
Susceptible	10	Sobic.005G096600	2.04818	0.000337066
Susceptible	10	Sobic.003G402100	2.04801	6.41e-05
Susceptible	10	Sobic.001G372500	2.04745	5.22e-08
Susceptible	10	Sobic.002G361500	2.04511	0.000205856
Susceptible	10	Sobic.006G007800	2.04448	0.00646929
Susceptible	10	Sobic.001G304700	2.04125	1.03e-06
Susceptible	10	Sobic.009G071800	2.03952	0.00248649
Susceptible	10	Sobic.005G124700	2.0395	0.0265417
Susceptible	10	Sobic.007G118301	2.0377	0.0149561
Susceptible	10	Sobic.006G140200	2.03594	0.0150255
Susceptible	10	Sobic.003G442500	2.03413	0.00464912
Susceptible	10	Sobic.006G274933	2.02948	0.0264758
Susceptible	10	Sobic.006G080750	2.02751	0.00307497
Susceptible	10	Sobic.006G005500	2.02646	0.0246321
Susceptible	10	Sobic.001G056500	2.02636	0.0275206
Susceptible	10	Sobic.003G396050	2.02522	0.0106579
Susceptible	10	Sobic.006G123400	2.02504	0.00507274
Susceptible	10	Sobic.001G515500	2.02432	0.00269158
Susceptible	10	Sobic.003G034400	2.02345	0.000167455
Susceptible	10	Sobic.001G321600	2.01862	1.24e-07
Susceptible	10	Sobic.003G204501	2.01808	0.0204112
Susceptible	10	Sobic.009G038501	2.0169	0.0233595
Susceptible	10	Sobic.002G382300	2.01117	0.00226423
Susceptible	10	Sobic.001G331000	2.00539	0.00429901
Susceptible	10	Sobic.004G148000	2.00269	0.0278572
Susceptible	10	Sobic.007G165800	-2.00007	0.00818144
Susceptible	10	Sobic.002G285450	-2.00057	0.00338482
Susceptible	10	Sobic.003G401800	-2.00182	0.000360824
Susceptible	10	Sobic.001G533000	-2.00187	8.33e-06
Susceptible	10	Sobic.001G166000	-2.00372	0.0178734
Susceptible	10	Sobic.001G027600	-2.00372	0.000110734
Susceptible	10	Sobic.001G158300	-2.00473	0.00844802
Susceptible	10	Sobic.003G029300	-2.00477	0.00366958
Susceptible	10	Sobic.003G293500	-2.00508	0.00718689
Susceptible	10	Sobic.003G121000	-2.00529	0.017116
Susceptible	10	Sobic.009G079900	-2.00654	0.0213929
Susceptible	10	Sobic.009G180800	-2.00666	2.14e-06
Susceptible	10	Sobic.002G359200	-2.00769	0.0142924
Susceptible	10	Sobic.009G027800	-2.00773	0.000953016
Susceptible	10	Sobic.010G224400	-2.00788	0.00490581
Susceptible	10	Sobic.003G201000	-2.00806	0.0074446
Susceptible	10	Sobic.002G273500	-2.00814	0.010269
Susceptible	10	Sobic.003G217500	-2.00879	6.37e-05
Susceptible	10	Sobic.010G069900	-2.00966	0.00480043
Susceptible	10	Sobic.003G119200	-2.00987	0.00286764
Susceptible	10	Sobic.001G059700	-2.01052	0.00539487
Susceptible	10	Sobic.004G040100	-2.01095	5.96e-07
Susceptible	10	Sobic.003G269100	-2.01231	1.21e-05
Susceptible	10	Sobic.001G299600	-2.01407	0.00926261
Susceptible	10	Sobic.010G205000	-2.01428	0.000241688
Susceptible	10	Sobic.006G123700	-2.01532	0.00030478
Susceptible	10	Sobic.006G095500	-2.01577	1.6e-05
Susceptible	10	Sobic.004G105100	-2.01584	0.00385258
Susceptible	10	Sobic.004G252200	-2.01616	3.01e-14
Susceptible	10	Sobic.002G300100	-2.01658	0.0164514
Susceptible	10	Sobic.001G527900	-2.01735	0.00115179
Susceptible	10	Sobic.001G062700	-2.01745	0.0213549
Susceptible	10	Sobic.004G085800	-2.01848	0.002218
Susceptible	10	Sobic.003G282600	-2.01971	0.0040397
Susceptible	10	Sobic.004G086500	-2.01995	0.0283207
Susceptible	10	Sobic.008G026400	-2.02013	0.0100474
Susceptible	10	Sobic.009G009000	-2.02258	0.020949
Susceptible	10	Sobic.001G444500	-2.02279	0.00083661
Susceptible	10	Sobic.001G002800	-2.02323	0.00329825
Susceptible	10	Sobic.003G145100	-2.02332	3.24e-06
Susceptible	10	Sobic.005G005700	-2.02345	0.0206748
Susceptible	10	Sobic.006G025400	-2.02768	0.00237973
Susceptible	10	Sobic.002G175400	-2.0277	6.85e-07
Susceptible	10	Sobic.001G435600	-2.02837	0.0132867
Susceptible	10	Sobic.003G353000	-2.02932	0.0216825
Susceptible	10	Sobic.005G130600	-2.03146	0.00374587
Susceptible	10	Sobic.010G096100	-2.03212	0.00011145
Susceptible	10	Sobic.004G163600	-2.03359	0.000275892
Susceptible	10	Sobic.005G110900	-2.03388	0.00407764
Susceptible	10	Sobic.005G161000	-2.0342	0.00940341
Susceptible	10	Sobic.005G110600	-2.03514	0.0097011
Susceptible	10	Sobic.001G305300	-2.03673	0.00615853
Susceptible	10	Sobic.008G130700	-2.03725	0.000468105
Susceptible	10	Sobic.009G162550	-2.03736	0.0221613
Susceptible	10	Sobic.001G496700	-2.03801	0.00184846
Susceptible	10	Sobic.004G263700	-2.03903	0.0231284
Susceptible	10	Sobic.001G321200	-2.04065	0.00016006
Susceptible	10	Sobic.010G022100	-2.04077	0.000124849
Susceptible	10	Sobic.008G052000	-2.04155	9.62e-07
Susceptible	10	Sobic.002G357000	-2.04158	0.000308289
Susceptible	10	Sobic.001G170700	-2.04162	0.000814679
Susceptible	10	Sobic.006G140300	-2.04205	1.18e-08
Susceptible	10	Sobic.004G010000	-2.04347	0.000124282
Susceptible	10	Sobic.010G008300	-2.04519	0.0205958
Susceptible	10	Sobic.006G199800	-2.04544	0.00651793
Susceptible	10	Sobic.005G121500	-2.04603	0.000321946
Susceptible	10	Sobic.007G032300	-2.04843	5.13e-06
Susceptible	10	Sobic.003G183700	-2.04935	0.00652437
Susceptible	10	Sobic.003G441000	-2.04943	0.0140945
Susceptible	10	Sobic.007G207700	-2.04959	0.00876107
Susceptible	10	Sobic.002G396800	-2.04974	1.64e-05
Susceptible	10	Sobic.001G076500	-2.04997	5.07e-05
Susceptible	10	Sobic.002G366000	-2.0508	8.05e-05
Susceptible	10	Sobic.008G072300	-2.05119	0.000198136
Susceptible	10	Sobic.002G050400	-2.0523	0.00103897
Susceptible	10	Sobic.003G232100	-2.05258	0.00309855
Susceptible	10	Sobic.002G221100	-2.05323	0.00415781
Susceptible	10	Sobic.001G452900	-2.05389	0.0131171
Susceptible	10	Sobic.001G228300	-2.0543	9.8e-06
Susceptible	10	Sobic.009G221900	-2.056	0.000346041
Susceptible	10	Sobic.004G032900	-2.05678	0.0163159
Susceptible	10	Sobic.007G149600	-2.05707	0.0173194
Susceptible	10	Sobic.005G203600	-2.0574	0.00622761
Susceptible	10	Sobic.003G095000	-2.05824	0.000121394
Susceptible	10	Sobic.001G275800	-2.05905	0.00207269
Susceptible	10	Sobic.004G274800	-2.06121	0.00108323
Susceptible	10	Sobic.004G302000	-2.06122	0.00592129
Susceptible	10	Sobic.001G285200	-2.06221	0.000244951
Susceptible	10	Sobic.009G009200	-2.06223	0.0240685
Susceptible	10	Sobic.007G046400	-2.06271	0.000365538
Susceptible	10	Sobic.010G125400	-2.06357	2.76e-05
Susceptible	10	Sobic.007G202100	-2.06449	0.00434591
Susceptible	10	Sobic.001G316000	-2.06469	2.28e-05
Susceptible	10	Sobic.002G181800	-2.06568	0.00318296
Susceptible	10	Sobic.008G171900	-2.06604	0.0117185
Susceptible	10	Sobic.002G005400	-2.06801	0.00833162
Susceptible	10	Sobic.008G041100	-2.06872	0.00429834
Susceptible	10	Sobic.001G446000	-2.06886	0.000718839
Susceptible	10	Sobic.003G440500	-2.07075	9.23e-05
Susceptible	10	Sobic.004G248300	-2.0719	0.000491285
Susceptible	10	Sobic.008G080400	-2.07193	0.0206495
Susceptible	10	Sobic.005G033700	-2.07208	0.00285294
Susceptible	10	Sobic.005G142500	-2.07244	0.00892487
Susceptible	10	Sobic.001G322100	-2.07332	0.000102808
Susceptible	10	Sobic.005G156500	-2.07555	0.023596
Susceptible	10	Sobic.004G066900	-2.07576	0.00106145
Susceptible	10	Sobic.006G140500	-2.07634	0.00015023
Susceptible	10	Sobic.009G186500	-2.07717	0.0196591
Susceptible	10	Sobic.005G183300	-2.07729	0.000254233
Susceptible	10	Sobic.003G083500	-2.07761	0.013624
Susceptible	10	Sobic.003G341900	-2.07828	3e-05
Susceptible	10	Sobic.002G417600	-2.07834	0.00378781
Susceptible	10	Sobic.004G128800	-2.07873	0.0121292
Susceptible	10	Sobic.010G254700	-2.08015	0.0177153
Susceptible	10	Sobic.009G189300	-2.0802	0.0204112
Susceptible	10	Sobic.004G288300	-2.08023	0.000715297
Susceptible	10	Sobic.002G075500	-2.08192	6.56e-05
Susceptible	10	Sobic.010G100700	-2.08387	4.38e-05
Susceptible	10	Sobic.001G435700	-2.08622	0.00108933
Susceptible	10	Sobic.003G336900	-2.08801	0.00198654
Susceptible	10	Sobic.008G082400	-2.08966	0.000547481
Susceptible	10	Sobic.002G338400	-2.09061	0.00708111
Susceptible	10	Sobic.005G112000	-2.09121	0.00760768
Susceptible	10	Sobic.001G405400	-2.09163	4.8e-05
Susceptible	10	Sobic.003G022500	-2.09184	0.000463684
Susceptible	10	Sobic.003G250700	-2.09225	0.00597659
Susceptible	10	Sobic.003G041700	-2.09335	0.0131965
Susceptible	10	Sobic.003G116100	-2.09356	0.0113597
Susceptible	10	Sobic.007G015200	-2.09424	0.0227759
Susceptible	10	Sobic.004G107900	-2.09448	0.00723433
Susceptible	10	Sobic.009G225500	-2.09538	0.00208962
Susceptible	10	Sobic.009G076800	-2.0973	0.0221357
Susceptible	10	Sobic.002G311601	-2.09873	0.00167708
Susceptible	10	Sobic.003G300100	-2.09941	0.00931232
Susceptible	10	Sobic.004G054500	-2.10064	3.65e-07
Susceptible	10	Sobic.005G063300	-2.10077	0.00118157
Susceptible	10	Sobic.007G202300	-2.10262	0.00642022
Susceptible	10	Sobic.006G054600	-2.10267	0.021655
Susceptible	10	Sobic.006G065300	-2.10313	0.0100445
Susceptible	10	Sobic.001G323801	-2.10359	2.33e-05
Susceptible	10	Sobic.001G033300	-2.10468	0.00188371
Susceptible	10	Sobic.006G155200	-2.10477	0.00104027
Susceptible	10	Sobic.001G013900	-2.10759	2.41e-06
Susceptible	10	Sobic.006G068200	-2.10802	0.0189442
Susceptible	10	Sobic.001G516200	-2.10847	0.00490697
Susceptible	10	Sobic.004G115600	-2.10963	0.0103841
Susceptible	10	Sobic.001G464700	-2.11007	0.0143305
Susceptible	10	Sobic.009G055900	-2.1104	0.000808816
Susceptible	10	Sobic.001G247700	-2.11049	0.00802039
Susceptible	10	Sobic.007G084200	-2.11111	0.000157216
Susceptible	10	Sobic.003G430000	-2.11111	0.0189443
Susceptible	10	Sobic.006G086800	-2.11138	5.35e-06
Susceptible	10	Sobic.003G367401	-2.11143	0.00827559
Susceptible	10	Sobic.004G344100	-2.11189	0.00650556
Susceptible	10	Sobic.001G305100	-2.1126	0.00250049
Susceptible	10	Sobic.010G271000	-2.11332	0.00425133
Susceptible	10	Sobic.001G324100	-2.11346	0.00031893
Susceptible	10	Sobic.001G382100	-2.11385	0.000332527
Susceptible	10	Sobic.009G187500	-2.11409	0.00730139
Susceptible	10	Sobic.001G344700	-2.11769	0.00032608
Susceptible	10	Sobic.008G052800	-2.11857	0.0177153
Susceptible	10	Sobic.002G183400	-2.11898	0.000177366
Susceptible	10	Sobic.001G074100	-2.11957	0.000236932
Susceptible	10	Sobic.010G150900	-2.12095	0.000152196
Susceptible	10	Sobic.001G519400	-2.12241	0.0105651
Susceptible	10	Sobic.010G230000	-2.12269	0.00501155
Susceptible	10	Sobic.003G115200	-2.12301	0.000264663
Susceptible	10	Sobic.003G100700	-2.12387	5.65e-05
Susceptible	10	Sobic.004G218900	-2.12512	0.00210523
Susceptible	10	Sobic.008G026700	-2.12529	1.12e-05
Susceptible	10	Sobic.002G408500	-2.12684	0.00151045
Susceptible	10	Sobic.004G170500	-2.12818	0.00885481
Susceptible	10	Sobic.001G310300	-2.12848	0.00938815
Susceptible	10	Sobic.004G071000	-2.12912	4.42e-07
Susceptible	10	Sobic.002G332300	-2.12938	0.012126
Susceptible	10	Sobic.003G387500	-2.13206	0.000111935
Susceptible	10	Sobic.002G207000	-2.1322	0.0155584
Susceptible	10	Sobic.003G444400	-2.13285	0.0109498
Susceptible	10	Sobic.001G504100	-2.13321	0.000230856
Susceptible	10	Sobic.001G357200	-2.13361	2.03e-05
Susceptible	10	Sobic.002G341700	-2.13476	0.00258294
Susceptible	10	Sobic.005G118700	-2.13496	0.00506949
Susceptible	10	Sobic.005G117100	-2.13511	0.00269189
Susceptible	10	Sobic.006G091400	-2.13545	0.0106231
Susceptible	10	Sobic.007G221800	-2.13545	0.00417877
Susceptible	10	Sobic.009G030701	-2.13555	0.0153062
Susceptible	10	Sobic.010G200900	-2.13577	0.00532685
Susceptible	10	Sobic.010G126100	-2.13674	0.00153498
Susceptible	10	Sobic.001G405000	-2.13776	0.000360289
Susceptible	10	Sobic.005G004000	-2.13779	0.00355454
Susceptible	10	Sobic.009G250700	-2.13922	2.2e-06
Susceptible	10	Sobic.003G095200	-2.1398	4.32e-06
Susceptible	10	Sobic.006G125100	-2.14	0.0183054
Susceptible	10	Sobic.002G256100	-2.14042	0.000256232
Susceptible	10	Sobic.001G514200	-2.14233	3.2e-05
Susceptible	10	Sobic.008G114000	-2.14287	0.00111214
Susceptible	10	Sobic.007G047300	-2.14443	1.41e-08
Susceptible	10	Sobic.010G033000	-2.1458	3.85e-06
Susceptible	10	Sobic.002G003200	-2.14664	0.00408962
Susceptible	10	Sobic.002G407500	-2.14686	0.00189387
Susceptible	10	Sobic.003G364700	-2.14814	0.00499195
Susceptible	10	Sobic.002G356800	-2.14873	1.78e-05
Susceptible	10	Sobic.001G301500	-2.14925	0.000652953
Susceptible	10	Sobic.004G357000	-2.14932	0.00037001
Susceptible	10	Sobic.010G014700	-2.15076	0.0107695
Susceptible	10	Sobic.006G243200	-2.15087	0.000927844
Susceptible	10	Sobic.004G190300	-2.15155	0.0176337
Susceptible	10	Sobic.004G035800	-2.15194	0.0102726
Susceptible	10	Sobic.006G076400	-2.15221	0.0136505
Susceptible	10	Sobic.007G139500	-2.15255	4.58e-07
Susceptible	10	Sobic.009G154100	-2.15372	0.0138253
Susceptible	10	Sobic.001G146000	-2.15383	5.49e-06
Susceptible	10	Sobic.001G030200	-2.15401	0.000383646
Susceptible	10	Sobic.003G176200	-2.15407	0.000198338
Susceptible	10	Sobic.008G020300	-2.15517	0.000197055
Susceptible	10	Sobic.001G001000	-2.15594	0.0142389
Susceptible	10	Sobic.009G189200	-2.15629	1.02e-05
Susceptible	10	Sobic.008G167100	-2.15685	0.00491913
Susceptible	10	Sobic.009G072800	-2.15722	0.0105638
Susceptible	10	Sobic.003G236600	-2.15764	0.00143587
Susceptible	10	Sobic.005G035100	-2.15773	0.000864058
Susceptible	10	Sobic.001G460300	-2.15922	0.000244951
Susceptible	10	Sobic.004G311600	-2.15925	0.000915344
Susceptible	10	Sobic.004G020300	-2.15934	3.09e-05
Susceptible	10	Sobic.007G103800	-2.1597	0.000396818
Susceptible	10	Sobic.006G057300	-2.16018	3.5e-06
Susceptible	10	Sobic.003G209800	-2.16037	0.00221522
Susceptible	10	Sobic.002G384000	-2.1606	0.00447229
Susceptible	10	Sobic.010G031100	-2.16062	0.0167055
Susceptible	10	Sobic.001G069700	-2.16105	0.00194346
Susceptible	10	Sobic.002G175600	-2.16161	0.00115416
Susceptible	10	Sobic.001G345200	-2.16365	0.0014039
Susceptible	10	Sobic.007G091100	-2.16488	6.66e-05
Susceptible	10	Sobic.001G275400	-2.16576	8.15e-05
Susceptible	10	Sobic.008G077300	-2.16638	0.00819064
Susceptible	10	Sobic.004G320900	-2.16697	3.83e-05
Susceptible	10	Sobic.005G226900	-2.16929	0.000808816
Susceptible	10	Sobic.003G157500	-2.17069	0.000124621
Susceptible	10	Sobic.008G181400	-2.17102	0.00113128
Susceptible	10	Sobic.002G368600	-2.17132	1.15e-05
Susceptible	10	Sobic.002G053900	-2.17268	0.00125069
Susceptible	10	Sobic.001G172400	-2.17329	1.58e-06
Susceptible	10	Sobic.002G188200	-2.17371	0.000380383
Susceptible	10	Sobic.006G211900	-2.17376	0.00216523
Susceptible	10	Sobic.003G053500	-2.17389	9.27e-05
Susceptible	10	Sobic.004G275400	-2.17554	7.45e-08
Susceptible	10	Sobic.003G300500	-2.17603	0.000587566
Susceptible	10	Sobic.004G007600	-2.17613	3.65e-06
Susceptible	10	Sobic.009G119800	-2.17821	0.0119965
Susceptible	10	Sobic.001G351000	-2.17863	4e-06
Susceptible	10	Sobic.005G202600	-2.17919	0.00888628
Susceptible	10	Sobic.007G184800	-2.18064	0.000573318
Susceptible	10	Sobic.001G115800	-2.18078	0.00228155
Susceptible	10	Sobic.006G268700	-2.18089	0.00244189
Susceptible	10	Sobic.002G397400	-2.18103	0.0034088
Susceptible	10	Sobic.004G081400	-2.18114	0.00254287
Susceptible	10	Sobic.007G057100	-2.18136	9.97e-05
Susceptible	10	Sobic.003G374300	-2.18165	0.00332975
Susceptible	10	Sobic.006G125800	-2.18348	0.000616312
Susceptible	10	Sobic.006G172300	-2.18349	0.00140516
Susceptible	10	Sobic.005G002800	-2.18438	0.000808851
Susceptible	10	Sobic.002G430100	-2.18537	0.000386142
Susceptible	10	Sobic.003G289800	-2.18693	0.000397562
Susceptible	10	Sobic.003G229700	-2.18909	0.000367353
Susceptible	10	Sobic.006G145600	-2.18935	0.00134293
Susceptible	10	Sobic.008G126000	-2.18951	0.0158453
Susceptible	10	Sobic.004G248700	-2.18986	0.00403859
Susceptible	10	Sobic.004G226000	-2.19018	0.0151701
Susceptible	10	Sobic.003G041801	-2.19065	0.0136476
Susceptible	10	Sobic.010G199700	-2.19101	0.000625979
Susceptible	10	Sobic.004G343700	-2.19454	0.00213472
Susceptible	10	Sobic.010G008900	-2.19527	0.00603547
Susceptible	10	Sobic.009G063400	-2.19613	7.65e-05
Susceptible	10	Sobic.003G113500	-2.19656	0.0112748
Susceptible	10	Sobic.003G328500	-2.19667	0.0101845
Susceptible	10	Sobic.001G355700	-2.19763	0.0113801
Susceptible	10	Sobic.005G145100	-2.19767	0.00016454
Susceptible	10	Sobic.002G388600	-2.19831	1.34e-10
Susceptible	10	Sobic.004G028700	-2.19868	0.00779315
Susceptible	10	Sobic.006G218000	-2.19878	0.00240414
Susceptible	10	Sobic.007G091900	-2.20163	0.000453136
Susceptible	10	Sobic.005G209900	-2.20186	0.000367503
Susceptible	10	Sobic.004G066300	-2.20209	4.05e-06
Susceptible	10	Sobic.002G252000	-2.20304	1.01e-09
Susceptible	10	Sobic.010G030200	-2.20342	2.27e-06
Susceptible	10	Sobic.009G203400	-2.20387	0.0114812
Susceptible	10	Sobic.007G003800	-2.20484	0.00243144
Susceptible	10	Sobic.006G218600	-2.20512	5.71e-05
Susceptible	10	Sobic.006G060900	-2.20659	0.00243798
Susceptible	10	Sobic.007G198000	-2.20668	4.56e-05
Susceptible	10	Sobic.007G097000	-2.20727	0.0107355
Susceptible	10	Sobic.005G222400	-2.20773	0.00857865
Susceptible	10	Sobic.002G171600	-2.20815	0.00887613
Susceptible	10	Sobic.003G201300	-2.20842	0.010475
Susceptible	10	Sobic.010G047600	-2.21079	0.00339844
Susceptible	10	Sobic.005G096101	-2.21098	2.05e-07
Susceptible	10	Sobic.008G041400	-2.21144	0.000912806
Susceptible	10	Sobic.004G215100	-2.21174	3.97e-05
Susceptible	10	Sobic.008G014700	-2.21223	0.00617036
Susceptible	10	Sobic.001G330850	-2.21376	0.000634884
Susceptible	10	Sobic.005G055600	-2.21384	0.000462593
Susceptible	10	Sobic.006G208100	-2.21482	3.51e-05
Susceptible	10	Sobic.004G108300	-2.21529	0.00244991
Susceptible	10	Sobic.007G175600	-2.21617	0.00114024
Susceptible	10	Sobic.001G160000	-2.2166	0.00891117
Susceptible	10	Sobic.003G019900	-2.21662	0.00316496
Susceptible	10	Sobic.007G129000	-2.21694	0.000161888
Susceptible	10	Sobic.002G068400	-2.21881	0.0119136
Susceptible	10	Sobic.004G193500	-2.22	0.000267736
Susceptible	10	Sobic.002G289100	-2.22114	0.000153319
Susceptible	10	Sobic.003G047200	-2.22175	0.00560375
Susceptible	10	Sobic.008G019000	-2.22293	0.00107081
Susceptible	10	Sobic.001G383900	-2.22356	3.77e-07
Susceptible	10	Sobic.001G497800	-2.2236	0.00123671
Susceptible	10	Sobic.003G294500	-2.22562	0.00737167
Susceptible	10	Sobic.004G297950	-2.22589	0.00188657
Susceptible	10	Sobic.001G251500	-2.22826	6.33e-07
Susceptible	10	Sobic.009G187100	-2.22929	9.41e-05
Susceptible	10	Sobic.006G111100	-2.22947	0.00287655
Susceptible	10	Sobic.006G114600	-2.22986	6.68e-06
Susceptible	10	Sobic.005G203700	-2.23009	0.00525537
Susceptible	10	Sobic.001G005000	-2.23053	0.000236531
Susceptible	10	Sobic.010G085800	-2.23144	6.45e-07
Susceptible	10	Sobic.001G435000	-2.23323	3.32e-06
Susceptible	10	Sobic.003G291000	-2.23364	0.000761838
Susceptible	10	Sobic.003G110600	-2.23501	0.00512499
Susceptible	10	Sobic.009G146250	-2.23521	0.000722386
Susceptible	10	Sobic.002G202500	-2.23552	8.34e-05
Susceptible	10	Sobic.004G328300	-2.23642	1.9e-05
Susceptible	10	Sobic.006G257100	-2.23842	0.000936295
Susceptible	10	Sobic.003G236701	-2.23858	4.06e-05
Susceptible	10	Sobic.002G288300	-2.23975	0.000109485
Susceptible	10	Sobic.003G325400	-2.24176	0.00150041
Susceptible	10	Sobic.002G299500	-2.24236	0.0121455
Susceptible	10	Sobic.007G214600	-2.24385	0.00583733
Susceptible	10	Sobic.009G064600	-2.24392	0.0127288
Susceptible	10	Sobic.006G094000	-2.24562	0.00907848
Susceptible	10	Sobic.007G166600	-2.24591	1.2e-05
Susceptible	10	Sobic.008G022500	-2.2462	0.000672617
Susceptible	10	Sobic.007G170100	-2.24752	0.000932625
Susceptible	10	Sobic.001G103000	-2.24805	0.000808816
Susceptible	10	Sobic.004G190200	-2.24834	0.00771144
Susceptible	10	Sobic.001G301000	-2.24847	0.00910658
Susceptible	10	Sobic.001G107100	-2.24882	0.000948788
Susceptible	10	Sobic.006G096500	-2.25014	0.00118939
Susceptible	10	Sobic.005G124500	-2.25027	8.77e-07
Susceptible	10	Sobic.003G099400	-2.25059	2.36e-05
Susceptible	10	Sobic.003G368100	-2.25148	0.000536686
Susceptible	10	Sobic.001G140400	-2.2524	0.000671617
Susceptible	10	Sobic.001G460000	-2.25316	2.2e-11
Susceptible	10	Sobic.004G025200	-2.2533	0.000265573
Susceptible	10	Sobic.001G046800	-2.25344	0.00185846
Susceptible	10	Sobic.001G093000	-2.25346	0.00045043
Susceptible	10	Sobic.006G095300	-2.25348	0.0043036
Susceptible	10	Sobic.001G285100	-2.2548	5.19e-06
Susceptible	10	Sobic.001G253900	-2.25482	0.00282173
Susceptible	10	Sobic.001G154300	-2.25488	2.65e-05
Susceptible	10	Sobic.009G121900	-2.25586	0.00123135
Susceptible	10	Sobic.009G105300	-2.25588	3.6e-05
Susceptible	10	Sobic.009G148000	-2.25625	0.000309479
Susceptible	10	Sobic.006G098400	-2.25756	0.00254597
Susceptible	10	Sobic.002G120800	-2.26056	0.0127906
Susceptible	10	Sobic.005G153800	-2.26061	0.00962635
Susceptible	10	Sobic.004G323300	-2.26081	0.0113681
Susceptible	10	Sobic.003G259500	-2.26231	0.00319935
Susceptible	10	Sobic.008G157800	-2.26336	0.0115101
Susceptible	10	Sobic.008G124100	-2.26521	0.010934
Susceptible	10	Sobic.003G108300	-2.26523	0.00471818
Susceptible	10	Sobic.009G036500	-2.26545	0.000930449
Susceptible	10	Sobic.008G030000	-2.2661	3.52e-05
Susceptible	10	Sobic.001G531300	-2.26657	0.00437806
Susceptible	10	Sobic.003G412800	-2.26716	7.35e-05
Susceptible	10	Sobic.003G339100	-2.26781	4.56e-05
Susceptible	10	Sobic.009G061400	-2.26851	2.72e-05
Susceptible	10	Sobic.010G209800	-2.26961	0.00160186
Susceptible	10	Sobic.002G387600	-2.26968	7.21e-06
Susceptible	10	Sobic.001G372600	-2.27008	3.85e-05
Susceptible	10	Sobic.007G170500	-2.27009	3.13e-08
Susceptible	10	Sobic.010G255600	-2.27078	2.29e-06
Susceptible	10	Sobic.010G027700	-2.27138	0.00780658
Susceptible	10	Sobic.009G205900	-2.27151	4.97e-05
Susceptible	10	Sobic.006G223900	-2.27189	0.000189514
Susceptible	10	Sobic.001G497700	-2.27231	0.0116215
Susceptible	10	Sobic.003G082800	-2.27253	0.0103254
Susceptible	10	Sobic.004G164700	-2.27302	0.003989
Susceptible	10	Sobic.003G281400	-2.27352	3.89e-13
Susceptible	10	Sobic.002G350700	-2.27353	9.34e-06
Susceptible	10	Sobic.002G306201	-2.27389	2.51e-06
Susceptible	10	Sobic.002G160800	-2.27463	0.00144057
Susceptible	10	Sobic.004G355500	-2.27485	0.00754198
Susceptible	10	Sobic.008G091557	-2.27557	0.000412862
Susceptible	10	Sobic.001G541300	-2.27626	0.00238852
Susceptible	10	Sobic.002G297100	-2.27693	0.00314094
Susceptible	10	Sobic.002G235600	-2.27725	0.000256797
Susceptible	10	Sobic.003G292800	-2.27786	0.0107675
Susceptible	10	Sobic.004G257600	-2.27788	0.00509093
Susceptible	10	Sobic.007G217300	-2.27863	0.00392752
Susceptible	10	Sobic.004G283800	-2.27932	0.000815852
Susceptible	10	Sobic.007G189400	-2.2799	0.00305584
Susceptible	10	Sobic.009G101100	-2.27997	0.000627863
Susceptible	10	Sobic.002G390600	-2.2802	0.00011145
Susceptible	10	Sobic.005G169700	-2.28104	0.000169073
Susceptible	10	Sobic.002G233500	-2.28213	0.000131043
Susceptible	10	Sobic.008G137100	-2.28239	0.000866866
Susceptible	10	Sobic.001G336800	-2.28272	0.00271631
Susceptible	10	Sobic.007G001900	-2.28332	2.16e-05
Susceptible	10	Sobic.001G514300	-2.2844	0.00310096
Susceptible	10	Sobic.004G279601	-2.28444	0.00367877
Susceptible	10	Sobic.010G118300	-2.28508	9.33e-06
Susceptible	10	Sobic.006G122300	-2.28709	0.00137182
Susceptible	10	Sobic.004G232600	-2.28762	0.00172855
Susceptible	10	Sobic.001G148600	-2.28791	4.64e-06
Susceptible	10	Sobic.010G179900	-2.28827	0.000623969
Susceptible	10	Sobic.007G090460	-2.28832	1.36e-07
Susceptible	10	Sobic.009G244900	-2.28968	8.11e-06
Susceptible	10	Sobic.002G328600	-2.28994	0.000959379
Susceptible	10	Sobic.004G170800	-2.2922	9.87e-06
Susceptible	10	Sobic.002G270000	-2.29439	1.2e-06
Susceptible	10	Sobic.001G193400	-2.29513	0.00359911
Susceptible	10	Sobic.002G187400	-2.29519	0.000373924
Susceptible	10	Sobic.008G055200	-2.29602	0.00209129
Susceptible	10	Sobic.005G110535	-2.29783	0.00310165
Susceptible	10	Sobic.003G296500	-2.29815	0.00858441
Susceptible	10	Sobic.006G158800	-2.29816	9.86e-05
Susceptible	10	Sobic.001G434300	-2.29871	9.92e-05
Susceptible	10	Sobic.005G228100	-2.29901	7.93e-06
Susceptible	10	Sobic.001G070300	-2.29941	0.0107749
Susceptible	10	Sobic.008G030200	-2.3006	1.61e-05
Susceptible	10	Sobic.001G254300	-2.30191	3.11e-05
Susceptible	10	Sobic.009G233500	-2.30198	6.56e-05
Susceptible	10	Sobic.001G409100	-2.30271	0.000291075
Susceptible	10	Sobic.006G212400	-2.30427	0.000380486
Susceptible	10	Sobic.001G264400	-2.30494	1.78e-05
Susceptible	10	Sobic.002G183800	-2.305	0.000664939
Susceptible	10	Sobic.007G185100	-2.30731	4.22e-06
Susceptible	10	Sobic.004G073800	-2.30748	0.00142835
Susceptible	10	Sobic.008G114101	-2.3075	0.00779315
Susceptible	10	Sobic.006G003100	-2.30807	1.6e-05
Susceptible	10	Sobic.002G146601	-2.30895	0.00160186
Susceptible	10	Sobic.007G014500	-2.30943	0.000812727
Susceptible	10	Sobic.010G022400	-2.31095	2.18e-05
Susceptible	10	Sobic.006G185600	-2.31122	0.00168498
Susceptible	10	Sobic.002G347400	-2.31172	5.09e-05
Susceptible	10	Sobic.007G179400	-2.31271	4.6e-05
Susceptible	10	Sobic.004G188201	-2.31281	0.00826329
Susceptible	10	Sobic.006G177000	-2.31288	0.00190869
Susceptible	10	Sobic.002G038500	-2.31289	0.00159717
Susceptible	10	Sobic.001G042500	-2.31291	0.000669271
Susceptible	10	Sobic.003G099166	-2.31304	1.61e-06
Susceptible	10	Sobic.005G120500	-2.31316	0.000675292
Susceptible	10	Sobic.001G076800	-2.31347	0.00482617
Susceptible	10	Sobic.001G139300	-2.31378	0.000453309
Susceptible	10	Sobic.002G382500	-2.31634	0.00195469
Susceptible	10	Sobic.003G321400	-2.31788	5.39e-05
Susceptible	10	Sobic.008G030700	-2.31828	0.000191183
Susceptible	10	Sobic.009G146700	-2.31886	0.002847
Susceptible	10	Sobic.006G015800	-2.31931	1.94e-06
Susceptible	10	Sobic.002G028500	-2.32029	0.000616934
Susceptible	10	Sobic.001G074000	-2.32122	0.000182203
Susceptible	10	Sobic.003G226700	-2.32122	0.000310021
Susceptible	10	Sobic.002G286566	-2.32184	0.00749059
Susceptible	10	Sobic.003G365900	-2.32243	0.00737583
Susceptible	10	Sobic.003G419700	-2.32341	0.0023331
Susceptible	10	Sobic.002G386000	-2.32356	0.00024925
Susceptible	10	Sobic.010G169200	-2.32449	0.00369725
Susceptible	10	Sobic.004G344400	-2.32566	0.000551407
Susceptible	10	Sobic.001G453200	-2.32571	9.54e-06
Susceptible	10	Sobic.002G122000	-2.32671	0.000184505
Susceptible	10	Sobic.006G066500	-2.32804	0.000259217
Susceptible	10	Sobic.002G075600	-2.32869	0.00173481
Susceptible	10	Sobic.009G216900	-2.32885	1.39e-05
Susceptible	10	Sobic.006G114300	-2.32888	8.51e-05
Susceptible	10	Sobic.004G001200	-2.32897	0.00157633
Susceptible	10	Sobic.010G246500	-2.3323	0.00235648
Susceptible	10	Sobic.005G007900	-2.33242	2.64e-06
Susceptible	10	Sobic.001G155700	-2.33294	0.00358928
Susceptible	10	Sobic.004G176300	-2.33339	0.000189012
Susceptible	10	Sobic.006G191700	-2.33358	0.00019935
Susceptible	10	Sobic.007G078800	-2.33387	3.94e-07
Susceptible	10	Sobic.003G309700	-2.3348	0.000356752
Susceptible	10	Sobic.001G266200	-2.33533	0.00725434
Susceptible	10	Sobic.006G266900	-2.33756	0.00488492
Susceptible	10	Sobic.006G204000	-2.3377	6.78e-07
Susceptible	10	Sobic.010G212700	-2.33798	0.00152417
Susceptible	10	Sobic.003G320500	-2.33839	0.00676732
Susceptible	10	Sobic.002G214300	-2.33935	6.19e-06
Susceptible	10	Sobic.003G006100	-2.33983	0.000418239
Susceptible	10	Sobic.009G162500	-2.34065	5.49e-13
Susceptible	10	Sobic.001G086000	-2.34113	0.00344481
Susceptible	10	Sobic.003G296400	-2.34276	0.000329415
Susceptible	10	Sobic.010G202700	-2.3429	0.00714189
Susceptible	10	Sobic.001G187700	-2.34364	0.000133092
Susceptible	10	Sobic.005G227050	-2.34494	0.00100367
Susceptible	10	Sobic.003G283500	-2.34758	0.000124282
Susceptible	10	Sobic.001G512200	-2.34781	0.00195238
Susceptible	10	Sobic.002G338800	-2.34794	0.00970661
Susceptible	10	Sobic.005G196500	-2.34889	0.00315919
Susceptible	10	Sobic.001G265800	-2.34891	1.06e-05
Susceptible	10	Sobic.010G006700	-2.34893	9.28e-05
Susceptible	10	Sobic.001G199400	-2.34903	0.00277908
Susceptible	10	Sobic.003G444200	-2.34943	1.59e-05
Susceptible	10	Sobic.004G314900	-2.34955	0.00342068
Susceptible	10	Sobic.004G252800	-2.35183	0.000443262
Susceptible	10	Sobic.003G338200	-2.35216	0.00158844
Susceptible	10	Sobic.001G144100	-2.35352	0.00123178
Susceptible	10	Sobic.002G158900	-2.35861	0.00331638
Susceptible	10	Sobic.009G226900	-2.36207	0.000334333
Susceptible	10	Sobic.003G057600	-2.36264	0.00725434
Susceptible	10	Sobic.006G186200	-2.36288	0.00521844
Susceptible	10	Sobic.001G188600	-2.36307	0.000317968
Susceptible	10	Sobic.004G045500	-2.36329	0.000226845
Susceptible	10	Sobic.003G383800	-2.36351	0.00032037
Susceptible	10	Sobic.001G304100	-2.36448	0.00700154
Susceptible	10	Sobic.004G225800	-2.36526	0.000164461
Susceptible	10	Sobic.004G060700	-2.36616	0.00351395
Susceptible	10	Sobic.009G069600	-2.36992	5.52e-06
Susceptible	10	Sobic.001G535400	-2.37067	1.3e-05
Susceptible	10	Sobic.002G124500	-2.37077	0.00257377
Susceptible	10	Sobic.003G283400	-2.37116	0.00105796
Susceptible	10	Sobic.005G101900	-2.37128	0.00623746
Susceptible	10	Sobic.003G140700	-2.37461	2.98e-05
Susceptible	10	Sobic.007G109600	-2.37512	0.00567673
Susceptible	10	Sobic.004G359500	-2.376	0.00337591
Susceptible	10	Sobic.003G013100	-2.37739	0.000102808
Susceptible	10	Sobic.002G186800	-2.37755	0.00723575
Susceptible	10	Sobic.005G105850	-2.37838	0.00250915
Susceptible	10	Sobic.001G023700	-2.37892	0.000373924
Susceptible	10	Sobic.005G107500	-2.37939	3.29e-06
Susceptible	10	Sobic.009G259600	-2.3802	0.00872135
Susceptible	10	Sobic.001G399200	-2.38147	8.33e-06
Susceptible	10	Sobic.010G234800	-2.38386	0.00270026
Susceptible	10	Sobic.004G113900	-2.38464	0.00117802
Susceptible	10	Sobic.002G351700	-2.38573	4.22e-06
Susceptible	10	Sobic.001G043000	-2.3866	1.21e-07
Susceptible	10	Sobic.004G190500	-2.38671	0.00216367
Susceptible	10	Sobic.009G232200	-2.38743	0.000712613
Susceptible	10	Sobic.008G141200	-2.38979	2.92e-05
Susceptible	10	Sobic.009G198000	-2.38997	0.0002281
Susceptible	10	Sobic.006G129800	-2.39	0.00468991
Susceptible	10	Sobic.001G061400	-2.39096	2.13e-05
Susceptible	10	Sobic.003G096100	-2.39195	0.000228749
Susceptible	10	Sobic.006G139501	-2.3922	0.00177538
Susceptible	10	Sobic.004G288400	-2.39377	9.7e-06
Susceptible	10	Sobic.001G263900	-2.39411	1.12e-07
Susceptible	10	Sobic.003G350100	-2.39599	0.00242068
Susceptible	10	Sobic.008G048501	-2.39698	0.000396818
Susceptible	10	Sobic.009G197100	-2.39765	2.3e-05
Susceptible	10	Sobic.006G075700	-2.40002	0.000380486
Susceptible	10	Sobic.005G045800	-2.40018	1.55e-05
Susceptible	10	Sobic.003G229800	-2.40261	4.71e-07
Susceptible	10	Sobic.004G321000	-2.40323	1.23e-10
Susceptible	10	Sobic.002G205500	-2.40367	0.000536388
Susceptible	10	Sobic.004G214500	-2.40439	1.57e-11
Susceptible	10	Sobic.003G223800	-2.40455	0.000959379
Susceptible	10	Sobic.001G009700	-2.4046	0.00408962
Susceptible	10	Sobic.009G250800	-2.40463	1.27e-05
Susceptible	10	Sobic.009G194900	-2.40477	0.000466789
Susceptible	10	Sobic.001G534532	-2.40589	7.26e-05
Susceptible	10	Sobic.004G335200	-2.40733	0.00210523
Susceptible	10	Sobic.010G037600	-2.41036	0.000144898
Susceptible	10	Sobic.009G078900	-2.4105	1.82e-05
Susceptible	10	Sobic.009G191900	-2.41155	0.000378417
Susceptible	10	Sobic.001G069500	-2.41214	6.78e-07
Susceptible	10	Sobic.001G455700	-2.414	3.11e-05
Susceptible	10	Sobic.007G162000	-2.41407	0.000273021
Susceptible	10	Sobic.004G275500	-2.41426	0.00137246
Susceptible	10	Sobic.001G167000	-2.4147	3.94e-05
Susceptible	10	Sobic.006G249100	-2.41529	2.55e-05
Susceptible	10	Sobic.006G149300	-2.41619	0.00337591
Susceptible	10	Sobic.005G016300	-2.4176	0.0033391
Susceptible	10	Sobic.001G451800	-2.42276	0.00013848
Susceptible	10	Sobic.007G019600	-2.42326	0.00384816
Susceptible	10	Sobic.009G186600	-2.42423	2.59e-05
Susceptible	10	Sobic.004G296100	-2.42463	0.000228876
Susceptible	10	Sobic.006G081800	-2.42579	0.00393873
Susceptible	10	Sobic.002G343000	-2.43169	4.99e-05
Susceptible	10	Sobic.006G014400	-2.4317	0.000664098
Susceptible	10	Sobic.003G310400	-2.43271	0.000342499
Susceptible	10	Sobic.007G076100	-2.43353	0.00226423
Susceptible	10	Sobic.007G150800	-2.43383	0.000132862
Susceptible	10	Sobic.002G345800	-2.43446	6.69e-06
Susceptible	10	Sobic.005G122500	-2.43466	0.000132755
Susceptible	10	Sobic.004G253500	-2.43866	0.000128053
Susceptible	10	Sobic.004G171400	-2.44113	0.00036491
Susceptible	10	Sobic.005G129600	-2.44235	0.00210523
Susceptible	10	Sobic.002G314500	-2.44668	5.27e-07
Susceptible	10	Sobic.001G230400	-2.4495	4.17e-05
Susceptible	10	Sobic.002G397100	-2.44961	0.00119461
Susceptible	10	Sobic.004G254300	-2.45017	0.00340122
Susceptible	10	Sobic.008G093600	-2.45028	0.00221288
Susceptible	10	Sobic.003G272900	-2.45144	0.00284419
Susceptible	10	Sobic.006G190600	-2.45156	0.00145765
Susceptible	10	Sobic.004G160500	-2.45184	0.0066406
Susceptible	10	Sobic.001G038300	-2.45264	8.82e-05
Susceptible	10	Sobic.003G178500	-2.45304	0.00159717
Susceptible	10	Sobic.001G276800	-2.45397	0.00233352
Susceptible	10	Sobic.003G031700	-2.45526	0.000344065
Susceptible	10	Sobic.009G231600	-2.45573	5.19e-05
Susceptible	10	Sobic.K031500	-2.45583	1.15e-06
Susceptible	10	Sobic.002G020100	-2.45613	0.00270254
Susceptible	10	Sobic.002G365700	-2.45698	9.53e-05
Susceptible	10	Sobic.003G121100	-2.45742	6.65e-06
Susceptible	10	Sobic.003G418300	-2.45754	0.00248988
Susceptible	10	Sobic.002G142200	-2.45922	0.00323097
Susceptible	10	Sobic.003G023666	-2.46036	0.000172509
Susceptible	10	Sobic.005G188500	-2.46049	0.00365396
Susceptible	10	Sobic.009G074500	-2.46115	9.62e-09
Susceptible	10	Sobic.003G426200	-2.46122	0.0045695
Susceptible	10	Sobic.007G143900	-2.46379	0.00133776
Susceptible	10	Sobic.007G090436	-2.46443	8.46e-05
Susceptible	10	Sobic.003G000200	-2.46672	3.85e-05
Susceptible	10	Sobic.003G338801	-2.46784	0.000287644
Susceptible	10	Sobic.001G529200	-2.46788	1.16e-07
Susceptible	10	Sobic.001G012500	-2.46801	0.000268853
Susceptible	10	Sobic.003G427700	-2.46891	0.000539649
Susceptible	10	Sobic.002G364700	-2.46927	2.06e-05
Susceptible	10	Sobic.003G231600	-2.4697	0.00360877
Susceptible	10	Sobic.006G252466	-2.47129	0.00122151
Susceptible	10	Sobic.010G120400	-2.47139	1.21e-05
Susceptible	10	Sobic.007G206500	-2.47174	3.01e-05
Susceptible	10	Sobic.005G190800	-2.47516	0.00234824
Susceptible	10	Sobic.007G009600	-2.47561	0.00250601
Susceptible	10	Sobic.003G317700	-2.47646	0.00387942
Susceptible	10	Sobic.004G259366	-2.47713	1.35e-07
Susceptible	10	Sobic.003G191800	-2.47742	2.93e-05
Susceptible	10	Sobic.001G407000	-2.47813	9.85e-05
Susceptible	10	Sobic.009G054301	-2.47831	4.01e-11
Susceptible	10	Sobic.007G180200	-2.47833	0.000907286
Susceptible	10	Sobic.008G067400	-2.47886	0.0056865
Susceptible	10	Sobic.004G261400	-2.47922	0.00110239
Susceptible	10	Sobic.003G288401	-2.47982	3.32e-06
Susceptible	10	Sobic.010G107200	-2.48158	0.000125544
Susceptible	10	Sobic.004G253800	-2.4835	0.00020627
Susceptible	10	Sobic.010G018500	-2.4836	4.17e-07
Susceptible	10	Sobic.007G008400	-2.48377	0.000345699
Susceptible	10	Sobic.002G204500	-2.48407	0.00542473
Susceptible	10	Sobic.K010100	-2.48479	0.00168498
Susceptible	10	Sobic.003G214900	-2.48507	3.17e-05
Susceptible	10	Sobic.004G335900	-2.48566	9.74e-07
Susceptible	10	Sobic.006G066400	-2.48587	0.000927844
Susceptible	10	Sobic.004G216300	-2.48686	3.86e-08
Susceptible	10	Sobic.009G070500	-2.48921	0.00150453
Susceptible	10	Sobic.005G219900	-2.48996	0.00119972
Susceptible	10	Sobic.001G475500	-2.49	9.09e-05
Susceptible	10	Sobic.003G402400	-2.49064	7.43e-05
Susceptible	10	Sobic.003G127600	-2.49316	0.00183031
Susceptible	10	Sobic.001G266100	-2.49322	0.00155246
Susceptible	10	Sobic.003G154200	-2.49352	0.000163986
Susceptible	10	Sobic.003G224400	-2.4955	0.000239306
Susceptible	10	Sobic.001G264300	-2.49588	2.3e-10
Susceptible	10	Sobic.009G167500	-2.4961	0.00197725
Susceptible	10	Sobic.002G416950	-2.49743	0.00381213
Susceptible	10	Sobic.003G094500	-2.4996	0.000190661
Susceptible	10	Sobic.006G193100	-2.49966	0.000104731
Susceptible	10	Sobic.001G394250	-2.49992	0.000215269
Susceptible	10	Sobic.003G298700	-2.50006	0.000550733
Susceptible	10	Sobic.005G055400	-2.50033	0.00322225
Susceptible	10	Sobic.009G186800	-2.5027	2.9e-05
Susceptible	10	Sobic.002G415300	-2.50368	0.00145483
Susceptible	10	Sobic.001G230300	-2.5056	0.00343372
Susceptible	10	Sobic.006G050300	-2.50624	0.00107158
Susceptible	10	Sobic.001G250200	-2.50666	0.000617295
Susceptible	10	Sobic.007G224800	-2.50737	9.74e-05
Susceptible	10	Sobic.004G264800	-2.50823	0.00302814
Susceptible	10	Sobic.010G125800	-2.50868	0.000632677
Susceptible	10	Sobic.004G300800	-2.51051	8.22e-05
Susceptible	10	Sobic.001G066900	-2.51122	7.55e-05
Susceptible	10	Sobic.009G196200	-2.51247	0.0001156
Susceptible	10	Sobic.001G446400	-2.5129	4.99e-06
Susceptible	10	Sobic.006G278300	-2.51297	0.000714068
Susceptible	10	Sobic.003G062000	-2.51441	0.00045043
Susceptible	10	Sobic.003G399700	-2.515	0.00383572
Susceptible	10	Sobic.001G377300	-2.51713	0.000551817
Susceptible	10	Sobic.001G295000	-2.51741	0.0010847
Susceptible	10	Sobic.003G136400	-2.51837	1.07e-06
Susceptible	10	Sobic.001G389600	-2.51981	0.000378051
Susceptible	10	Sobic.008G156600	-2.52142	0.00197483
Susceptible	10	Sobic.005G047100	-2.52214	0.000812666
Susceptible	10	Sobic.009G231400	-2.52407	4.02e-12
Susceptible	10	Sobic.008G098098	-2.52467	0.00155601
Susceptible	10	Sobic.007G003900	-2.52477	7.35e-06
Susceptible	10	Sobic.003G052000	-2.52594	3.78e-05
Susceptible	10	Sobic.002G289400	-2.52782	1.59e-14
Susceptible	10	Sobic.001G489000	-2.52813	2.38e-06
Susceptible	10	Sobic.002G337500	-2.5297	2.72e-05
Susceptible	10	Sobic.001G460700	-2.53019	2.34e-05
Susceptible	10	Sobic.007G024300	-2.53045	0.0031338
Susceptible	10	Sobic.008G082700	-2.53072	4.46e-05
Susceptible	10	Sobic.003G362300	-2.53322	6.3e-05
Susceptible	10	Sobic.003G042200	-2.53328	0.000237576
Susceptible	10	Sobic.008G131200	-2.53383	2.44e-05
Susceptible	10	Sobic.004G047400	-2.53482	3.91e-07
Susceptible	10	Sobic.001G077200	-2.53515	3.56e-05
Susceptible	10	Sobic.002G167600	-2.53543	1.84e-05
Susceptible	10	Sobic.009G254400	-2.53547	0.000908424
Susceptible	10	Sobic.003G277200	-2.53743	0.000322351
Susceptible	10	Sobic.002G186200	-2.53775	6.31e-07
Susceptible	10	Sobic.001G472000	-2.53894	5.64e-06
Susceptible	10	Sobic.009G010900	-2.53936	1.31e-07
Susceptible	10	Sobic.010G060600	-2.53988	1.53e-11
Susceptible	10	Sobic.010G104300	-2.54028	0.00119256
Susceptible	10	Sobic.007G015100	-2.54074	0.000121578
Susceptible	10	Sobic.003G365800	-2.54216	0.00116208
Susceptible	10	Sobic.004G358200	-2.5434	0.00363964
Susceptible	10	Sobic.002G349500	-2.54343	0.000959884
Susceptible	10	Sobic.009G227600	-2.5444	0.00054987
Susceptible	10	Sobic.003G241300	-2.54571	5.59e-06
Susceptible	10	Sobic.003G399400	-2.54643	0.00055644
Susceptible	10	Sobic.001G332400	-2.54753	0.000406028
Susceptible	10	Sobic.008G055000	-2.54989	0.000247484
Susceptible	10	Sobic.001G366700	-2.55112	0.000176664
Susceptible	10	Sobic.009G134450	-2.5521	0.000110346
Susceptible	10	Sobic.001G012300	-2.55312	0.00297117
Susceptible	10	Sobic.007G018500	-2.55677	2.32e-06
Susceptible	10	Sobic.004G266500	-2.55867	1.45e-06
Susceptible	10	Sobic.008G083300	-2.5599	1.05e-08
Susceptible	10	Sobic.001G063500	-2.55999	3.6e-05
Susceptible	10	Sobic.006G245600	-2.56197	0.000680381
Susceptible	10	Sobic.010G092400	-2.56913	0.000271533
Susceptible	10	Sobic.005G102800	-2.56942	1.46e-06
Susceptible	10	Sobic.009G136600	-2.56976	0.000371326
Susceptible	10	Sobic.001G232000	-2.56993	0.00246432
Susceptible	10	Sobic.002G269700	-2.57042	0.00178025
Susceptible	10	Sobic.003G136600	-2.5727	2.19e-05
Susceptible	10	Sobic.001G397900	-2.57497	0.000795268
Susceptible	10	Sobic.004G325000	-2.57675	1.44e-06
Susceptible	10	Sobic.002G164600	-2.57836	9.03e-06
Susceptible	10	Sobic.009G257900	-2.58012	0.000574515
Susceptible	10	Sobic.008G075200	-2.58135	5.3e-08
Susceptible	10	Sobic.006G036400	-2.58224	0.00016454
Susceptible	10	Sobic.003G251700	-2.58442	1.8e-06
Susceptible	10	Sobic.005G088100	-2.58635	0.00307719
Susceptible	10	Sobic.002G128800	-2.5867	6.58e-08
Susceptible	10	Sobic.006G171400	-2.58716	0.0012357
Susceptible	10	Sobic.003G183300	-2.58845	0.000828814
Susceptible	10	Sobic.003G410800	-2.58871	2.9e-07
Susceptible	10	Sobic.004G272700	-2.59009	5.54e-05
Susceptible	10	Sobic.001G023500	-2.59135	3.94e-07
Susceptible	10	Sobic.002G010000	-2.59177	0.000887779
Susceptible	10	Sobic.010G232000	-2.59234	0.00032997
Susceptible	10	Sobic.001G510400	-2.59253	5.89e-08
Susceptible	10	Sobic.002G005300	-2.59275	3.92e-05
Susceptible	10	Sobic.009G098100	-2.59277	4.46e-08
Susceptible	10	Sobic.004G342900	-2.5957	0.000136629
Susceptible	10	Sobic.007G141200	-2.59607	6.97e-11
Susceptible	10	Sobic.001G455100	-2.59663	0.000780001
Susceptible	10	Sobic.002G226800	-2.59839	9.51e-07
Susceptible	10	Sobic.006G169900	-2.59924	3.32e-06
Susceptible	10	Sobic.005G146300	-2.59938	4.8e-05
Susceptible	10	Sobic.002G020000	-2.59986	0.00399718
Susceptible	10	Sobic.010G072900	-2.60095	4.47e-05
Susceptible	10	Sobic.008G157000	-2.60529	3.11e-05
Susceptible	10	Sobic.001G266300	-2.60624	0.00016454
Susceptible	10	Sobic.004G323100	-2.6088	0.00115964
Susceptible	10	Sobic.003G205600	-2.61577	0.00185261
Susceptible	10	Sobic.007G213500	-2.61677	0.000189514
Susceptible	10	Sobic.003G390300	-2.61683	0.00284962
Susceptible	10	Sobic.008G058500	-2.61762	0.00135667
Susceptible	10	Sobic.007G039100	-2.61764	4.77e-05
Susceptible	10	Sobic.010G133932	-2.62117	0.00244932
Susceptible	10	Sobic.004G313900	-2.62307	0.000245918
Susceptible	10	Sobic.004G198200	-2.62407	0.00103828
Susceptible	10	Sobic.010G215300	-2.62516	0.00113142
Susceptible	10	Sobic.006G166900	-2.62586	9.3e-05
Susceptible	10	Sobic.001G012600	-2.62623	1.57e-05
Susceptible	10	Sobic.010G156100	-2.62665	6.6e-05
Susceptible	10	Sobic.003G068300	-2.62775	0.00038014
Susceptible	10	Sobic.008G114700	-2.63002	1.27e-05
Susceptible	10	Sobic.003G427900	-2.63449	0.000193501
Susceptible	10	Sobic.002G246000	-2.63561	5.29e-07
Susceptible	10	Sobic.002G092600	-2.63685	0.000545159
Susceptible	10	Sobic.002G070800	-2.63695	0.000393131
Susceptible	10	Sobic.003G383200	-2.63875	1.44e-05
Susceptible	10	Sobic.001G037400	-2.63994	0.00034686
Susceptible	10	Sobic.002G216000	-2.64369	0.000768886
Susceptible	10	Sobic.004G042700	-2.64416	0.00137544
Susceptible	10	Sobic.004G099600	-2.64553	1.41e-05
Susceptible	10	Sobic.010G216600	-2.64704	0.000503961
Susceptible	10	Sobic.001G469600	-2.64721	9.33e-06
Susceptible	10	Sobic.006G170800	-2.64725	1.14e-07
Susceptible	10	Sobic.001G201000	-2.64808	8.42e-07
Susceptible	10	Sobic.004G243800	-2.6491	1.73e-05
Susceptible	10	Sobic.009G173700	-2.64974	2.16e-05
Susceptible	10	Sobic.002G286700	-2.65	0.000991311
Susceptible	10	Sobic.009G026101	-2.65145	4.11e-06
Susceptible	10	Sobic.009G197400	-2.65359	4.14e-06
Susceptible	10	Sobic.005G155200	-2.65557	4.99e-07
Susceptible	10	Sobic.007G147800	-2.65763	1.99e-07
Susceptible	10	Sobic.001G022200	-2.65962	0.000754914
Susceptible	10	Sobic.008G061000	-2.66025	6.85e-07
Susceptible	10	Sobic.009G112800	-2.66275	4.35e-06
Susceptible	10	Sobic.007G094900	-2.66337	0.000170679
Susceptible	10	Sobic.004G013400	-2.66356	5.54e-06
Susceptible	10	Sobic.003G270400	-2.66508	1.01e-05
Susceptible	10	Sobic.004G295100	-2.66544	7.35e-06
Susceptible	10	Sobic.005G134301	-2.66723	0.00152892
Susceptible	10	Sobic.008G110200	-2.67073	0.000264663
Susceptible	10	Sobic.007G167300	-2.67224	4.37e-07
Susceptible	10	Sobic.010G234900	-2.67376	3.61e-05
Susceptible	10	Sobic.010G256600	-2.67447	1.56e-07
Susceptible	10	Sobic.002G254900	-2.6765	6.53e-05
Susceptible	10	Sobic.001G526500	-2.67672	0.000342308
Susceptible	10	Sobic.006G149400	-2.67883	7.71e-07
Susceptible	10	Sobic.003G397300	-2.6801	1.79e-05
Susceptible	10	Sobic.006G100501	-2.68028	0.000169701
Susceptible	10	Sobic.002G302000	-2.68076	9.94e-05
Susceptible	10	Sobic.010G192500	-2.68207	5.74e-05
Susceptible	10	Sobic.008G005100	-2.68383	4.11e-06
Susceptible	10	Sobic.001G012400	-2.68417	0.000625979
Susceptible	10	Sobic.009G188000	-2.68457	4.32e-06
Susceptible	10	Sobic.010G020100	-2.68585	0.000695198
Susceptible	10	Sobic.003G201400	-2.68857	5.59e-06
Susceptible	10	Sobic.009G123000	-2.68935	7.23e-05
Susceptible	10	Sobic.009G189501	-2.68974	0.000395346
Susceptible	10	Sobic.008G174966	-2.69122	1.1e-05
Susceptible	10	Sobic.009G241600	-2.69193	1.06e-06
Susceptible	10	Sobic.008G133200	-2.69372	4.79e-05
Susceptible	10	Sobic.007G130900	-2.69445	1.38e-05
Susceptible	10	Sobic.002G381500	-2.69715	0.00167935
Susceptible	10	Sobic.002G222500	-2.69737	0.000334333
Susceptible	10	Sobic.006G140801	-2.70616	0.00106825
Susceptible	10	Sobic.009G134000	-2.70667	5.2e-05
Susceptible	10	Sobic.007G074800	-2.70718	0.000151067
Susceptible	10	Sobic.003G278700	-2.70757	8.37e-06
Susceptible	10	Sobic.004G170900	-2.70814	0.000206787
Susceptible	10	Sobic.007G090424	-2.71085	0.00125384
Susceptible	10	Sobic.002G203900	-2.71231	2.49e-06
Susceptible	10	Sobic.003G078900	-2.71382	8.24e-06
Susceptible	10	Sobic.003G134900	-2.71387	3.69e-05
Susceptible	10	Sobic.009G059100	-2.71791	0.00145483
Susceptible	10	Sobic.004G132900	-2.72081	0.000278551
Susceptible	10	Sobic.009G088700	-2.72155	9.87e-06
Susceptible	10	Sobic.003G153400	-2.7222	4.92e-06
Susceptible	10	Sobic.002G045200	-2.72369	2.92e-08
Susceptible	10	Sobic.001G221200	-2.72431	1.08e-05
Susceptible	10	Sobic.001G224300	-2.72728	6.66e-05
Susceptible	10	Sobic.007G204100	-2.7273	0.0022819
Susceptible	10	Sobic.009G130300	-2.72735	1.39e-08
Susceptible	10	Sobic.003G102000	-2.72739	0.00110332
Susceptible	10	Sobic.001G343400	-2.72758	2.02e-05
Susceptible	10	Sobic.006G237600	-2.72832	0.000365311
Susceptible	10	Sobic.006G044200	-2.72839	0.00083661
Susceptible	10	Sobic.007G168900	-2.72896	0.00032775
Susceptible	10	Sobic.005G061700	-2.73313	9.85e-05
Susceptible	10	Sobic.004G313200	-2.7335	0.000171628
Susceptible	10	Sobic.001G438500	-2.73405	0.000366549
Susceptible	10	Sobic.009G025400	-2.73411	0.000345181
Susceptible	10	Sobic.010G276700	-2.73719	1.84e-11
Susceptible	10	Sobic.009G138300	-2.73755	1.28e-05
Susceptible	10	Sobic.009G205800	-2.74028	0.00011487
Susceptible	10	Sobic.002G255500	-2.74149	4.84e-05
Susceptible	10	Sobic.004G153700	-2.74287	0.000917437
Susceptible	10	Sobic.002G347500	-2.74601	2.07e-05
Susceptible	10	Sobic.010G194500	-2.74977	4.5e-05
Susceptible	10	Sobic.003G316000	-2.75212	0.000141423
Susceptible	10	Sobic.002G416400	-2.75257	0.000949382
Susceptible	10	Sobic.006G053000	-2.75398	5.01e-07
Susceptible	10	Sobic.001G345900	-2.75401	0.000801274
Susceptible	10	Sobic.003G266400	-2.75416	5.1e-06
Susceptible	10	Sobic.001G511200	-2.75559	0.000747634
Susceptible	10	Sobic.002G285525	-2.75946	1.08e-05
Susceptible	10	Sobic.002G259200	-2.76297	1.04e-05
Susceptible	10	Sobic.001G179400	-2.76639	0.000393353
Susceptible	10	Sobic.001G260701	-2.76671	2.87e-06
Susceptible	10	Sobic.002G093400	-2.77021	0.0016161
Susceptible	10	Sobic.006G084500	-2.77649	6.67e-06
Susceptible	10	Sobic.003G239750	-2.77968	0.000161856
Susceptible	10	Sobic.002G210401	-2.78014	3.5e-07
Susceptible	10	Sobic.007G015700	-2.7815	1.83e-05
Susceptible	10	Sobic.004G288500	-2.78311	9.76e-05
Susceptible	10	Sobic.001G406700	-2.78665	9.4e-06
Susceptible	10	Sobic.001G527500	-2.78703	0.000740036
Susceptible	10	Sobic.004G093400	-2.79047	3.63e-06
Susceptible	10	Sobic.004G191200	-2.79361	8.85e-07
Susceptible	10	Sobic.009G246200	-2.79371	7.92e-09
Susceptible	10	Sobic.010G086800	-2.79427	3.95e-05
Susceptible	10	Sobic.006G268200	-2.79559	3.53e-06
Susceptible	10	Sobic.006G188100	-2.79602	2.61e-05
Susceptible	10	Sobic.001G344800	-2.79656	8.24e-06
Susceptible	10	Sobic.004G008600	-2.79859	0.000864533
Susceptible	10	Sobic.002G016400	-2.80225	0.000193606
Susceptible	10	Sobic.006G278100	-2.80316	3.06e-05
Susceptible	10	Sobic.010G231600	-2.80384	7.23e-05
Susceptible	10	Sobic.009G217800	-2.81172	0.00040011
Susceptible	10	Sobic.001G358900	-2.81271	6.66e-05
Susceptible	10	Sobic.001G017000	-2.81344	9.3e-05
Susceptible	10	Sobic.001G424132	-2.81492	0.000386991
Susceptible	10	Sobic.001G208600	-2.81548	9.07e-07
Susceptible	10	Sobic.003G122200	-2.8162	3.21e-05
Susceptible	10	Sobic.010G016300	-2.81713	2.83e-07
Susceptible	10	Sobic.002G005200	-2.81912	0.000488327
Susceptible	10	Sobic.006G209300	-2.82005	5.4e-05
Susceptible	10	Sobic.008G144300	-2.82352	2.05e-08
Susceptible	10	Sobic.001G542100	-2.82753	6.67e-05
Susceptible	10	Sobic.009G151000	-2.82787	2.7e-05
Susceptible	10	Sobic.005G077633	-2.82864	0.000547573
Susceptible	10	Sobic.009G154000	-2.82981	0.000168977
Susceptible	10	Sobic.002G415400	-2.83131	0.000545053
Susceptible	10	Sobic.003G120400	-2.83151	0.00025303
Susceptible	10	Sobic.005G089200	-2.83748	0.00107791
Susceptible	10	Sobic.006G270300	-2.84161	9.33e-06
Susceptible	10	Sobic.002G145500	-2.84188	1.38e-11
Susceptible	10	Sobic.001G030900	-2.84358	0.00069813
Susceptible	10	Sobic.008G107600	-2.84456	7.51e-05
Susceptible	10	Sobic.001G522300	-2.84493	8.24e-06
Susceptible	10	Sobic.005G212400	-2.8502	1.02e-06
Susceptible	10	Sobic.010G071300	-2.85095	0.000375338
Susceptible	10	Sobic.002G124400	-2.852	0.000119959
Susceptible	10	Sobic.002G381400	-2.85366	5.2e-06
Susceptible	10	Sobic.008G140800	-2.85389	6.59e-09
Susceptible	10	Sobic.010G132000	-2.85519	0.000496058
Susceptible	10	Sobic.006G069000	-2.8567	5.92e-05
Susceptible	10	Sobic.006G158000	-2.85768	1.44e-05
Susceptible	10	Sobic.005G050400	-2.85819	1.9e-05
Susceptible	10	Sobic.004G319800	-2.85975	1.67e-07
Susceptible	10	Sobic.003G432000	-2.86186	6.44e-05
Susceptible	10	Sobic.001G112600	-2.86305	7.35e-07
Susceptible	10	Sobic.002G085900	-2.86514	7.65e-05
Susceptible	10	Sobic.004G050700	-2.86991	0.000131963
Susceptible	10	Sobic.002G383400	-2.8754	2.29e-05
Susceptible	10	Sobic.010G181500	-2.87563	4.78e-06
Susceptible	10	Sobic.001G189500	-2.87624	0.00021585
Susceptible	10	Sobic.002G094600	-2.87838	2.09e-05
Susceptible	10	Sobic.006G148800	-2.88301	1.86e-08
Susceptible	10	Sobic.009G033400	-2.88373	6.54e-06
Susceptible	10	Sobic.001G430500	-2.88465	6.92e-13
Susceptible	10	Sobic.002G025300	-2.88714	9.85e-05
Susceptible	10	Sobic.007G154200	-2.88794	8.66e-05
Susceptible	10	Sobic.002G005100	-2.89043	0.000316242
Susceptible	10	Sobic.003G288200	-2.89207	4.94e-07
Susceptible	10	Sobic.001G316300	-2.8931	4e-14
Susceptible	10	Sobic.005G102200	-2.89653	3.11e-06
Susceptible	10	Sobic.009G170500	-2.90422	7.15e-05
Susceptible	10	Sobic.003G023600	-2.90467	0.000219843
Susceptible	10	Sobic.006G158500	-2.905	1.17e-07
Susceptible	10	Sobic.007G214700	-2.90745	2.59e-05
Susceptible	10	Sobic.010G249600	-2.90881	1.22e-07
Susceptible	10	Sobic.003G112200	-2.91079	6.49e-08
Susceptible	10	Sobic.004G329000	-2.91245	4.99e-05
Susceptible	10	Sobic.009G052000	-2.91793	6.49e-08
Susceptible	10	Sobic.009G172700	-2.92403	9.27e-05
Susceptible	10	Sobic.003G347200	-2.92511	2.64e-05
Susceptible	10	Sobic.004G046200	-2.92594	0.000253643
Susceptible	10	Sobic.002G280500	-2.92771	0.000107663
Susceptible	10	Sobic.001G336700	-2.92846	3.85e-06
Susceptible	10	Sobic.001G140300	-2.93146	1.3e-05
Susceptible	10	Sobic.002G206100	-2.93246	1.35e-05
Susceptible	10	Sobic.004G116800	-2.93325	4e-14
Susceptible	10	Sobic.009G070700	-2.94057	5.39e-05
Susceptible	10	Sobic.004G261800	-2.94077	6.54e-06
Susceptible	10	Sobic.009G129700	-2.94133	4.84e-05
Susceptible	10	Sobic.003G108000	-2.94353	2.7e-05
Susceptible	10	Sobic.001G263500	-2.94383	7.67e-05
Susceptible	10	Sobic.003G212800	-2.94455	9.52e-06
Susceptible	10	Sobic.003G290500	-2.94496	5e-08
Susceptible	10	Sobic.010G060701	-2.95002	5.36e-08
Susceptible	10	Sobic.009G025700	-2.95099	1.8e-06
Susceptible	10	Sobic.001G015700	-2.95194	6.81e-05
Susceptible	10	Sobic.010G258700	-2.95687	1.97e-09
Susceptible	10	Sobic.009G088200	-2.95793	3.06e-06
Susceptible	10	Sobic.001G296000	-2.95864	7.26e-06
Susceptible	10	Sobic.005G218100	-2.96092	9.78e-05
Susceptible	10	Sobic.008G178901	-2.96208	2.3e-06
Susceptible	10	Sobic.001G334501	-2.96298	0.000398178
Susceptible	10	Sobic.005G088300	-2.96316	3.51e-05
Susceptible	10	Sobic.005G147800	-2.96755	9.03e-06
Susceptible	10	Sobic.003G135400	-2.96942	1.11e-05
Susceptible	10	Sobic.010G124200	-2.97135	2.48e-05
Susceptible	10	Sobic.001G300800	-2.97599	1.82e-06
Susceptible	10	Sobic.004G076000	-2.97698	6.09e-05
Susceptible	10	Sobic.003G421900	-2.97837	2.76e-07
Susceptible	10	Sobic.003G173700	-2.98184	5.05e-05
Susceptible	10	Sobic.008G010600	-2.98437	5.59e-06
Susceptible	10	Sobic.010G176900	-2.98806	1.6e-05
Susceptible	10	Sobic.009G081400	-2.99276	3.7e-06
Susceptible	10	Sobic.004G328800	-2.99522	0.000676901
Susceptible	10	Sobic.009G106500	-2.99582	4.76e-05
Susceptible	10	Sobic.001G379100	-2.99647	5.02e-05
Susceptible	10	Sobic.002G284000	-2.99879	0.000476002
Susceptible	10	Sobic.006G075000	-2.99904	4.79e-05
Susceptible	10	Sobic.008G027700	-3.00007	1.29e-05
Susceptible	10	Sobic.002G347900	-3.00321	5.6e-09
Susceptible	10	Sobic.008G010400	-3.00637	0.000625979
Susceptible	10	Sobic.010G120600	-3.0069	3.5e-05
Susceptible	10	Sobic.008G055100	-3.01073	8.85e-07
Susceptible	10	Sobic.009G162800	-3.01654	4.95e-05
Susceptible	10	Sobic.001G360800	-3.01728	3.75e-06
Susceptible	10	Sobic.004G227900	-3.01782	4.62e-05
Susceptible	10	Sobic.004G128600	-3.01893	1.66e-05
Susceptible	10	Sobic.006G204500	-3.02321	4.48e-05
Susceptible	10	Sobic.007G123200	-3.02333	2.83e-07
Susceptible	10	Sobic.003G373900	-3.02464	5.8e-06
Susceptible	10	Sobic.006G032800	-3.02757	3.68e-05
Susceptible	10	Sobic.004G295500	-3.03043	9.71e-06
Susceptible	10	Sobic.003G249500	-3.03177	3.2e-05
Susceptible	10	Sobic.007G154300	-3.03342	3.29e-07
Susceptible	10	Sobic.007G050600	-3.03503	1.84e-06
Susceptible	10	Sobic.009G034300	-3.03535	8.77e-11
Susceptible	10	Sobic.007G194000	-3.03679	1.95e-07
Susceptible	10	Sobic.005G005800	-3.04093	3.26e-07
Susceptible	10	Sobic.001G334900	-3.04103	1.02e-07
Susceptible	10	Sobic.010G030100	-3.04116	1.59e-05
Susceptible	10	Sobic.010G104400	-3.04936	4.47e-05
Susceptible	10	Sobic.006G172651	-3.0518	1.6e-05
Susceptible	10	Sobic.003G114200	-3.05464	2.82e-05
Susceptible	10	Sobic.005G020200	-3.05516	3.08e-05
Susceptible	10	Sobic.006G102800	-3.05647	1.35e-05
Susceptible	10	Sobic.007G090415	-3.05672	1.9e-05
Susceptible	10	Sobic.004G238801	-3.05684	0.000122497
Susceptible	10	Sobic.001G229500	-3.05888	4.15e-06
Susceptible	10	Sobic.005G087200	-3.06187	4.01e-05
Susceptible	10	Sobic.005G036500	-3.07899	2.68e-07
Susceptible	10	Sobic.002G337600	-3.0881	1.48e-05
Susceptible	10	Sobic.002G072200	-3.09025	2.15e-06
Susceptible	10	Sobic.001G439400	-3.09148	1.74e-05
Susceptible	10	Sobic.001G502500	-3.09248	6.08e-05
Susceptible	10	Sobic.004G340500	-3.09548	9.03e-06
Susceptible	10	Sobic.006G221500	-3.09633	0.000148652
Susceptible	10	Sobic.001G422300	-3.09839	6.31e-07
Susceptible	10	Sobic.001G484000	-3.09887	1.36e-06
Susceptible	10	Sobic.003G430800	-3.1067	1.38e-06
Susceptible	10	Sobic.007G122400	-3.10676	4.24e-06
Susceptible	10	Sobic.001G301600	-3.11067	7.73e-08
Susceptible	10	Sobic.009G203200	-3.11214	0.000106898
Susceptible	10	Sobic.001G438400	-3.11736	0.000140162
Susceptible	10	Sobic.008G095200	-3.11899	0.00011145
Susceptible	10	Sobic.010G228100	-3.11965	5.84e-06
Susceptible	10	Sobic.009G198700	-3.121	1.13e-06
Susceptible	10	Sobic.008G163000	-3.12719	3.91e-05
Susceptible	10	Sobic.007G170800	-3.12796	1.53e-05
Susceptible	10	Sobic.002G258300	-3.12948	2.06e-05
Susceptible	10	Sobic.003G120500	-3.13319	1.21e-09
Susceptible	10	Sobic.007G097100	-3.13686	3.2e-05
Susceptible	10	Sobic.009G056400	-3.13775	6.37e-06
Susceptible	10	Sobic.003G239700	-3.13959	3.41e-07
Susceptible	10	Sobic.001G112100	-3.14082	2.54e-07
Susceptible	10	Sobic.007G027200	-3.14332	1.37e-07
Susceptible	10	Sobic.003G047300	-3.14659	2.08e-05
Susceptible	10	Sobic.006G224000	-3.1528	9.29e-05
Susceptible	10	Sobic.009G002900	-3.15344	5.81e-07
Susceptible	10	Sobic.010G124900	-3.16086	1.31e-06
Susceptible	10	Sobic.010G083400	-3.16829	4.04e-08
Susceptible	10	Sobic.006G166800	-3.17275	3.32e-05
Susceptible	10	Sobic.001G159900	-3.17382	4.51e-06
Susceptible	10	Sobic.006G235600	-3.17685	9.6e-06
Susceptible	10	Sobic.003G148400	-3.17771	3.21e-05
Susceptible	10	Sobic.006G219100	-3.17923	1.54e-05
Susceptible	10	Sobic.005G200600	-3.18633	7e-06
Susceptible	10	Sobic.007G139000	-3.18651	4.61e-05
Susceptible	10	Sobic.003G060000	-3.18793	9.03e-06
Susceptible	10	Sobic.001G314000	-3.19046	1.24e-06
Susceptible	10	Sobic.002G360301	-3.19139	4.16e-06
Susceptible	10	Sobic.002G207900	-3.19369	1.02e-07
Susceptible	10	Sobic.005G107400	-3.19394	7.03e-08
Susceptible	10	Sobic.001G049000	-3.20029	3.37e-06
Susceptible	10	Sobic.007G209100	-3.20097	2.49e-06
Susceptible	10	Sobic.009G175100	-3.20735	3.78e-07
Susceptible	10	Sobic.003G239300	-3.2087	9.42e-06
Susceptible	10	Sobic.001G300700	-3.2104	1.79e-06
Susceptible	10	Sobic.003G411600	-3.21189	3.62e-09
Susceptible	10	Sobic.008G137000	-3.21242	2.87e-06
Susceptible	10	Sobic.003G375700	-3.21549	1.07e-06
Susceptible	10	Sobic.003G015200	-3.21679	5.42e-08
Susceptible	10	Sobic.005G009400	-3.21875	6.32e-05
Susceptible	10	Sobic.007G119500	-3.22422	2.61e-12
Susceptible	10	Sobic.001G521850	-3.2312	1.52e-06
Susceptible	10	Sobic.008G095150	-3.23631	8.36e-07
Susceptible	10	Sobic.010G143300	-3.2455	7.38e-07
Susceptible	10	Sobic.002G396400	-3.24584	3.46e-07
Susceptible	10	Sobic.005G010100	-3.24801	7.83e-09
Susceptible	10	Sobic.004G344200	-3.25443	1.14e-12
Susceptible	10	Sobic.003G384200	-3.26257	4.28e-07
Susceptible	10	Sobic.K044408	-3.26714	4.95e-05
Susceptible	10	Sobic.002G314950	-3.27205	1.02e-06
Susceptible	10	Sobic.001G265900	-3.28091	2.64e-06
Susceptible	10	Sobic.007G032700	-3.28594	1.16e-05
Susceptible	10	Sobic.001G058300	-3.28877	4.91e-11
Susceptible	10	Sobic.009G151100	-3.28882	6.32e-07
Susceptible	10	Sobic.002G244300	-3.29015	5.32e-06
Susceptible	10	Sobic.006G172000	-3.3066	5.54e-06
Susceptible	10	Sobic.003G352700	-3.30945	1.11e-06
Susceptible	10	Sobic.003G360600	-3.31984	5.69e-05
Susceptible	10	Sobic.006G001000	-3.3219	1.51e-07
Susceptible	10	Sobic.005G052500	-3.32859	4.58e-07
Susceptible	10	Sobic.005G061200	-3.32973	3.05e-07
Susceptible	10	Sobic.006G236600	-3.33096	3.32e-06
Susceptible	10	Sobic.009G162700	-3.35888	5.81e-08
Susceptible	10	Sobic.002G283900	-3.35998	3.05e-07
Susceptible	10	Sobic.006G189700	-3.36236	1.87e-07
Susceptible	10	Sobic.003G250000	-3.37261	9.79e-06
Susceptible	10	Sobic.002G428000	-3.3742	1.59e-09
Susceptible	10	Sobic.009G211800	-3.3806	6.31e-07
Susceptible	10	Sobic.004G049800	-3.38772	2.41e-05
Susceptible	10	Sobic.001G538000	-3.3919	6.09e-09
Susceptible	10	Sobic.005G162000	-3.3934	2.66e-09
Susceptible	10	Sobic.005G164000	-3.40151	4.51e-05
Susceptible	10	Sobic.003G100900	-3.40255	3e-07
Susceptible	10	Sobic.010G196900	-3.40265	2.19e-05
Susceptible	10	Sobic.003G031400	-3.40736	4.95e-08
Susceptible	10	Sobic.007G224700	-3.41356	1.34e-06
Susceptible	10	Sobic.002G237000	-3.4198	1.15e-06
Susceptible	10	Sobic.001G008900	-3.4237	1.11e-07
Susceptible	10	Sobic.001G429900	-3.42399	2.97e-10
Susceptible	10	Sobic.001G012200	-3.43177	2.64e-05
Susceptible	10	Sobic.006G238000	-3.43296	3.5e-05
Susceptible	10	Sobic.006G227000	-3.44266	4.18e-06
Susceptible	10	Sobic.001G360700	-3.44763	4.21e-08
Susceptible	10	Sobic.007G222600	-3.45164	3.94e-07
Susceptible	10	Sobic.001G366500	-3.45613	4.37e-07
Susceptible	10	Sobic.006G247800	-3.45857	1.5e-06
Susceptible	10	Sobic.004G168700	-3.46074	3.01e-07
Susceptible	10	Sobic.003G247000	-3.4632	2e-07
Susceptible	10	Sobic.004G263000	-3.47656	6.85e-07
Susceptible	10	Sobic.009G206000	-3.50162	8.61e-07
Susceptible	10	Sobic.002G128600	-3.51541	9.03e-06
Susceptible	10	Sobic.002G311501	-3.51875	3.61e-08
Susceptible	10	Sobic.003G128700	-3.52452	1.03e-07
Susceptible	10	Sobic.001G496200	-3.53033	3.87e-10
Susceptible	10	Sobic.002G403000	-3.53132	4.09e-06
Susceptible	10	Sobic.006G276900	-3.54628	6.54e-06
Susceptible	10	Sobic.001G478100	-3.54771	1.21e-06
Susceptible	10	Sobic.002G311700	-3.55373	3.48e-06
Susceptible	10	Sobic.004G013500	-3.55983	1.41e-07
Susceptible	10	Sobic.004G047600	-3.56303	5.76e-09
Susceptible	10	Sobic.008G020100	-3.5734	5.42e-08
Susceptible	10	Sobic.006G079100	-3.59121	1.19e-06
Susceptible	10	Sobic.010G196400	-3.59615	5e-09
Susceptible	10	Sobic.006G238100	-3.5974	1.92e-06
Susceptible	10	Sobic.006G046200	-3.61495	1.65e-09
Susceptible	10	Sobic.009G243500	-3.61604	4e-14
Susceptible	10	Sobic.004G352800	-3.62747	1.14e-07
Susceptible	10	Sobic.003G053400	-3.62839	1.11e-07
Susceptible	10	Sobic.004G147400	-3.6515	3.33e-07
Susceptible	10	Sobic.004G328900	-3.65305	4.22e-06
Susceptible	10	Sobic.002G352000	-3.66472	4.93e-14
Susceptible	10	Sobic.008G061401	-3.67601	2.15e-06
Susceptible	10	Sobic.004G342000	-3.71302	1.35e-06
Susceptible	10	Sobic.004G133000	-3.71466	3.41e-08
Susceptible	10	Sobic.001G275600	-3.71779	1.23e-10
Susceptible	10	Sobic.002G154600	-3.7205	1.11e-07
Susceptible	10	Sobic.004G109200	-3.80657	8.92e-07
Susceptible	10	Sobic.008G055800	-3.815	1.51e-09
Susceptible	10	Sobic.007G142300	-3.82251	8.55e-12
Susceptible	10	Sobic.007G116800	-3.83073	1.84e-09
Susceptible	10	Sobic.010G224800	-3.83123	1.17e-07
Susceptible	10	Sobic.010G120200	-3.83334	3.25e-07
Susceptible	10	Sobic.009G215000	-3.85835	5.54e-09
Susceptible	10	Sobic.005G082100	-3.86116	1.23e-07
Susceptible	10	Sobic.002G342600	-3.86982	1.18e-07
Susceptible	10	Sobic.006G166601	-3.87112	1.77e-09
Susceptible	10	Sobic.002G261300	-3.89078	2.36e-09
Susceptible	10	Sobic.003G142100	-3.90937	9.84e-09
Susceptible	10	Sobic.002G201100	-3.91557	2.44e-10
Susceptible	10	Sobic.004G294300	-3.94848	3.47e-08
Susceptible	10	Sobic.006G172700	-3.97299	5.38e-08
Susceptible	10	Sobic.004G215000	-3.98498	1.33e-08
Susceptible	10	Sobic.002G314800	-3.98727	1.65e-08
Susceptible	10	Sobic.009G196001	-3.99163	4.25e-10
Susceptible	10	Sobic.002G334100	-3.99522	5.42e-08
Susceptible	10	Sobic.001G003600	-4.01096	9.44e-08
Susceptible	10	Sobic.004G256400	-4.04155	5.3e-08
Susceptible	10	Sobic.002G019900	-4.07252	6.85e-07
Susceptible	10	Sobic.002G416000	-4.07597	8.35e-10
Susceptible	10	Sobic.002G329500	-4.09601	4.84e-10
Susceptible	10	Sobic.001G255300	-4.14303	2.94e-08
Susceptible	10	Sobic.005G056201	-4.15032	1.73e-12
Susceptible	10	Sobic.004G291500	-4.24803	2.55e-09
Susceptible	10	Sobic.009G098700	-4.26074	2.47e-10
Susceptible	10	Sobic.004G232900	-4.33564	1.12e-16
Susceptible	10	Sobic.005G100200	-4.36522	2.9e-10
Susceptible	10	Sobic.008G084200	-4.40514	1.99e-09
Susceptible	10	Sobic.004G294400	-4.43055	5.29e-12
Susceptible	10	Sobic.002G351000	-4.55347	5.14e-10
Susceptible	10	Sobic.005G102100	-4.55582	1.59e-14
Susceptible	10	Sobic.001G379300	-4.79146	2.12e-12
Susceptible	15	Sobic.004G154000	5.23931	6.82e-14
Susceptible	15	Sobic.002G210800	5.02928	3.19e-17
Susceptible	15	Sobic.005G177600	4.81085	3.43e-16
Susceptible	15	Sobic.007G003500	4.66005	1.25e-12
Susceptible	15	Sobic.006G007300	4.65168	2.71e-08
Susceptible	15	Sobic.009G166801	4.63152	3.14e-16
Susceptible	15	Sobic.003G280200	4.60071	8.57e-09
Susceptible	15	Sobic.006G024000	4.43561	5.52e-08
Susceptible	15	Sobic.002G245300	4.3844	3.44e-11
Susceptible	15	Sobic.009G023300	4.34981	2.26e-11
Susceptible	15	Sobic.003G085300	4.1522	8.68e-12
Susceptible	15	Sobic.001G331301	4.13847	1.3e-06
Susceptible	15	Sobic.003G293700	4.05137	2.16e-08
Susceptible	15	Sobic.003G315500	4.01804	6.27e-09
Susceptible	15	Sobic.002G055700	3.93833	1.48e-13
Susceptible	15	Sobic.010G075600	3.89436	1.18e-12
Susceptible	15	Sobic.005G215832	3.89156	3.22e-06
Susceptible	15	Sobic.002G265800	3.84258	1.13e-06
Susceptible	15	Sobic.004G101000	3.78873	1.16e-07
Susceptible	15	Sobic.002G369400	3.75465	2.63e-06
Susceptible	15	Sobic.001G233200	3.74698	6.68e-27
Susceptible	15	Sobic.010G163000	3.7363	4.03e-11
Susceptible	15	Sobic.005G215900	3.70677	5.53e-08
Susceptible	15	Sobic.005G186100	3.70197	1.33e-08
Susceptible	15	Sobic.003G280500	3.67746	2.3e-05
Susceptible	15	Sobic.002G292500	3.67167	2.15e-05
Susceptible	15	Sobic.002G202800	3.63392	8.15e-11
Susceptible	15	Sobic.008G172600	3.62934	2.93e-05
Susceptible	15	Sobic.001G125700	3.61813	3.18e-07
Susceptible	15	Sobic.007G144700	3.61345	1.84e-05
Susceptible	15	Sobic.005G225700	3.6041	4.65e-06
Susceptible	15	Sobic.006G007450	3.59361	4.67e-07
Susceptible	15	Sobic.006G192100	3.56342	3.98e-08
Susceptible	15	Sobic.010G175800	3.55814	1.11e-08
Susceptible	15	Sobic.001G318700	3.54307	1.91e-13
Susceptible	15	Sobic.007G168000	3.53027	3.24e-05
Susceptible	15	Sobic.002G055600	3.50351	5.67e-10
Susceptible	15	Sobic.005G018500	3.49659	1.45e-07
Susceptible	15	Sobic.004G284200	3.47529	1.24e-06
Susceptible	15	Sobic.009G115300	3.475	8.64e-18
Susceptible	15	Sobic.009G198200	3.45248	2.56e-05
Susceptible	15	Sobic.001G480400	3.45173	8.07e-13
Susceptible	15	Sobic.003G134100	3.43717	3.83e-05
Susceptible	15	Sobic.005G215500	3.42842	8.12e-05
Susceptible	15	Sobic.001G432700	3.41811	3.25e-11
Susceptible	15	Sobic.001G012000	3.41761	7.38e-16
Susceptible	15	Sobic.002G416600	3.41231	3.77e-07
Susceptible	15	Sobic.004G189100	3.35236	3.6e-06
Susceptible	15	Sobic.007G188701	3.35099	4.74e-06
Susceptible	15	Sobic.004G315200	3.34765	2.08e-08
Susceptible	15	Sobic.010G098100	3.3449	0.000131013
Susceptible	15	Sobic.004G159733	3.33919	8.2e-08
Susceptible	15	Sobic.010G117300	3.32365	6.62e-13
Susceptible	15	Sobic.002G265600	3.31943	0.000121371
Susceptible	15	Sobic.002G328300	3.31111	1.59e-13
Susceptible	15	Sobic.003G363200	3.30795	1.03e-12
Susceptible	15	Sobic.006G249000	3.3067	1.26e-06
Susceptible	15	Sobic.007G107600	3.28726	5.66e-10
Susceptible	15	Sobic.001G406800	3.28516	1.11e-05
Susceptible	15	Sobic.003G322900	3.28018	7.46e-05
Susceptible	15	Sobic.003G306500	3.27691	6.08e-06
Susceptible	15	Sobic.002G183200	3.26267	4.63e-06
Susceptible	15	Sobic.004G229800	3.25388	3.23e-06
Susceptible	15	Sobic.002G018500	3.25243	8.17e-06
Susceptible	15	Sobic.001G114300	3.24677	2.69e-05
Susceptible	15	Sobic.003G406700	3.23107	2.43e-37
Susceptible	15	Sobic.006G007100	3.22171	1.74e-06
Susceptible	15	Sobic.001G101400	3.20683	0.000134193
Susceptible	15	Sobic.006G265400	3.20682	1.78e-05
Susceptible	15	Sobic.007G003200	3.19725	0.000229747
Susceptible	15	Sobic.003G280100	3.19383	0.000283716
Susceptible	15	Sobic.009G038401	3.18654	3.71e-11
Susceptible	15	Sobic.010G104600	3.17992	7.72e-06
Susceptible	15	Sobic.001G443800	3.17933	9.47e-09
Susceptible	15	Sobic.004G156300	3.15648	1.1e-06
Susceptible	15	Sobic.002G202700	3.15348	5.16e-15
Susceptible	15	Sobic.003G244600	3.15054	4.05e-08
Susceptible	15	Sobic.002G339000	3.14952	8.57e-12
Susceptible	15	Sobic.006G005500	3.14433	0.000247794
Susceptible	15	Sobic.002G319832	3.13459	0.000151814
Susceptible	15	Sobic.002G216500	3.12995	3.89e-13
Susceptible	15	Sobic.006G121500	3.12418	1.74e-05
Susceptible	15	Sobic.009G064100	3.11487	1.29e-05
Susceptible	15	Sobic.006G162100	3.10798	0.000180008
Susceptible	15	Sobic.007G043000	3.09547	2.21e-05
Susceptible	15	Sobic.006G097800	3.09349	2.47e-07
Susceptible	15	Sobic.007G074000	3.08763	4.39e-05
Susceptible	15	Sobic.009G014600	3.0847	0.0004676
Susceptible	15	Sobic.006G098600	3.08369	3.08e-06
Susceptible	15	Sobic.005G219000	3.07095	0.000348409
Susceptible	15	Sobic.002G353900	3.07038	1.87e-11
Susceptible	15	Sobic.007G219900	3.06751	8.51e-09
Susceptible	15	Sobic.005G103900	3.05569	3.11e-07
Susceptible	15	Sobic.001G351600	3.05385	0.000257129
Susceptible	15	Sobic.008G117300	3.05332	6.23e-07
Susceptible	15	Sobic.006G007600	3.05	0.000275495
Susceptible	15	Sobic.006G009000	3.03921	2.17e-07
Susceptible	15	Sobic.004G148200	3.02972	0.000359186
Susceptible	15	Sobic.007G104600	3.02837	0.000613957
Susceptible	15	Sobic.005G216000	3.02604	0.000120759
Susceptible	15	Sobic.002G391700	3.0247	0.000585181
Susceptible	15	Sobic.006G148900	3.01798	8.77e-09
Susceptible	15	Sobic.001G028600	3.01509	0.000498222
Susceptible	15	Sobic.003G048000	3.01444	1.67e-10
Susceptible	15	Sobic.004G255000	3.00317	8.06e-05
Susceptible	15	Sobic.010G143400	3.0003	2.59e-05
Susceptible	15	Sobic.009G166900	2.99523	0.000117947
Susceptible	15	Sobic.005G186500	2.99409	8.75e-05
Susceptible	15	Sobic.002G390900	2.98828	4.25e-06
Susceptible	15	Sobic.002G361100	2.98433	0.000621567
Susceptible	15	Sobic.002G333400	2.9765	9.65e-06
Susceptible	15	Sobic.003G267700	2.97124	4.96e-05
Susceptible	15	Sobic.002G035700	2.96832	5.14e-05
Susceptible	15	Sobic.005G041000	2.96785	1.07e-05
Susceptible	15	Sobic.005G219100	2.94965	0.000686154
Susceptible	15	Sobic.005G019800	2.93803	0.000335778
Susceptible	15	Sobic.003G249000	2.93637	1.16e-05
Susceptible	15	Sobic.001G430900	2.93133	4.59e-05
Susceptible	15	Sobic.009G009500	2.92588	4.47e-06
Susceptible	15	Sobic.008G187800	2.92343	4.49e-10
Susceptible	15	Sobic.004G282301	2.92145	3.69e-05
Susceptible	15	Sobic.003G436800	2.91777	3.58e-06
Susceptible	15	Sobic.009G106800	2.91403	0.000498472
Susceptible	15	Sobic.009G069800	2.91328	2.1e-17
Susceptible	15	Sobic.006G224200	2.91182	0.000638838
Susceptible	15	Sobic.003G385500	2.90618	3.74e-09
Susceptible	15	Sobic.004G053200	2.89495	0.000336805
Susceptible	15	Sobic.006G009100	2.89366	2.24e-11
Susceptible	15	Sobic.008G021800	2.88272	5.61e-06
Susceptible	15	Sobic.001G040400	2.87794	0.000249474
Susceptible	15	Sobic.009G159700	2.87612	1.1e-22
Susceptible	15	Sobic.001G290400	2.8733	4.23e-07
Susceptible	15	Sobic.010G105500	2.8702	3.09e-06
Susceptible	15	Sobic.004G207300	2.86439	3.48e-05
Susceptible	15	Sobic.003G218500	2.85546	9.04e-06
Susceptible	15	Sobic.003G364200	2.85243	3.4e-06
Susceptible	15	Sobic.006G133000	2.85169	0.000660743
Susceptible	15	Sobic.006G181400	2.85156	0.000229311
Susceptible	15	Sobic.001G239601	2.84539	0.000438083
Susceptible	15	Sobic.001G407800	2.83957	0.000776195
Susceptible	15	Sobic.001G223100	2.83653	7.89e-13
Susceptible	15	Sobic.001G319200	2.82949	2.16e-05
Susceptible	15	Sobic.010G185000	2.8274	0.00109475
Susceptible	15	Sobic.002G108800	2.82739	0.00103526
Susceptible	15	Sobic.002G210901	2.82179	0.000137609
Susceptible	15	Sobic.001G145600	2.82172	0.000181215
Susceptible	15	Sobic.002G355200	2.79181	0.000526129
Susceptible	15	Sobic.001G270200	2.78372	0.00150998
Susceptible	15	Sobic.002G155900	2.78244	1.79e-05
Susceptible	15	Sobic.006G092500	2.77953	0.000221538
Susceptible	15	Sobic.002G224400	2.77899	4.23e-05
Susceptible	15	Sobic.005G086000	2.77801	2.15e-07
Susceptible	15	Sobic.009G151600	2.77529	0.000985054
Susceptible	15	Sobic.009G115400	2.77457	1.63e-05
Susceptible	15	Sobic.009G119200	2.77373	1.49e-05
Susceptible	15	Sobic.003G163500	2.76823	3.49e-07
Susceptible	15	Sobic.001G100700	2.76775	0.000437274
Susceptible	15	Sobic.002G355100	2.76552	6.23e-05
Susceptible	15	Sobic.002G217300	2.75991	9.25e-05
Susceptible	15	Sobic.003G061400	2.75728	3.18e-07
Susceptible	15	Sobic.001G227800	2.75065	0.000104136
Susceptible	15	Sobic.010G117900	2.74845	1.72e-05
Susceptible	15	Sobic.008G162600	2.74619	0.000151214
Susceptible	15	Sobic.009G009600	2.74617	0.000214209
Susceptible	15	Sobic.006G181300	2.74409	0.000282614
Susceptible	15	Sobic.002G245100	2.7426	0.000165244
Susceptible	15	Sobic.004G255100	2.73318	0.00214506
Susceptible	15	Sobic.001G418200	2.72931	2.75e-06
Susceptible	15	Sobic.003G102300	2.72228	0.000117218
Susceptible	15	Sobic.003G443601	2.72206	1.25e-06
Susceptible	15	Sobic.004G009000	2.71687	0.000401649
Susceptible	15	Sobic.001G101200	2.71684	0.00181536
Susceptible	15	Sobic.009G252600	2.71031	9.51e-07
Susceptible	15	Sobic.002G021132	2.707	7.03e-05
Susceptible	15	Sobic.009G241000	2.70641	0.0023748
Susceptible	15	Sobic.001G174500	2.69611	0.000876832
Susceptible	15	Sobic.002G140400	2.69545	0.000112663
Susceptible	15	Sobic.002G244600	2.69511	0.00221412
Susceptible	15	Sobic.006G058732	2.69399	0.000641147
Susceptible	15	Sobic.009G200300	2.68878	0.00153567
Susceptible	15	Sobic.008G100300	2.68864	7.91e-06
Susceptible	15	Sobic.003G025900	2.68294	0.002232
Susceptible	15	Sobic.003G158600	2.68221	3.48e-05
Susceptible	15	Sobic.005G103600	2.68119	0.000245876
Susceptible	15	Sobic.010G162900	2.68109	5.47e-05
Susceptible	15	Sobic.001G293800	2.67938	1.91e-13
Susceptible	15	Sobic.006G218300	2.67875	5.68e-05
Susceptible	15	Sobic.008G028600	2.67567	4.9e-05
Susceptible	15	Sobic.007G107000	2.67507	2.56e-15
Susceptible	15	Sobic.003G369100	2.67473	0.0004879
Susceptible	15	Sobic.001G333400	2.6744	0.00101489
Susceptible	15	Sobic.003G248901	2.6707	4.23e-05
Susceptible	15	Sobic.002G190500	2.66329	5.77e-05
Susceptible	15	Sobic.001G280200	2.65594	1.33e-05
Susceptible	15	Sobic.003G189200	2.65276	0.00267326
Susceptible	15	Sobic.001G317200	2.65217	0.000402645
Susceptible	15	Sobic.002G155400	2.64004	3.09e-05
Susceptible	15	Sobic.007G055600	2.63925	9.73e-05
Susceptible	15	Sobic.009G118600	2.63773	0.000274382
Susceptible	15	Sobic.002G319500	2.62774	0.000418218
Susceptible	15	Sobic.006G005400	2.62743	3.96e-07
Susceptible	15	Sobic.003G413700	2.62683	0.000304736
Susceptible	15	Sobic.001G401100	2.6255	4.91e-05
Susceptible	15	Sobic.008G079600	2.62005	0.00335325
Susceptible	15	Sobic.006G244400	2.60992	0.000418218
Susceptible	15	Sobic.004G216700	2.60685	3.75e-07
Susceptible	15	Sobic.010G182966	2.60493	0.0016346
Susceptible	15	Sobic.009G054500	2.60492	0.000147266
Susceptible	15	Sobic.009G241300	2.59363	0.00177275
Susceptible	15	Sobic.010G176700	2.59057	4.44e-07
Susceptible	15	Sobic.008G090800	2.58566	0.00348813
Susceptible	15	Sobic.001G096800	2.58349	0.000391745
Susceptible	15	Sobic.001G491800	2.57929	0.00036219
Susceptible	15	Sobic.001G444400	2.57623	0.000759987
Susceptible	15	Sobic.003G348700	2.57389	0.0012925
Susceptible	15	Sobic.002G423300	2.5737	0.00028397
Susceptible	15	Sobic.001G526900	2.57281	5.24e-10
Susceptible	15	Sobic.004G245600	2.57046	0.00376923
Susceptible	15	Sobic.003G334600	2.56889	1.37e-06
Susceptible	15	Sobic.003G289100	2.56752	0.00336442
Susceptible	15	Sobic.002G337800	2.56544	0.00434612
Susceptible	15	Sobic.004G187300	2.56325	1.37e-12
Susceptible	15	Sobic.001G042901	2.56153	0.000501744
Susceptible	15	Sobic.003G303100	2.55309	4.47e-10
Susceptible	15	Sobic.001G447500	2.55236	1.23e-06
Susceptible	15	Sobic.001G218500	2.54973	0.000399492
Susceptible	15	Sobic.001G082400	2.54881	2.59e-05
Susceptible	15	Sobic.007G144300	2.54828	1.18e-07
Susceptible	15	Sobic.009G128700	2.54748	0.00278199
Susceptible	15	Sobic.001G095750	2.54375	0.00154094
Susceptible	15	Sobic.003G395400	2.54171	4.99e-08
Susceptible	15	Sobic.003G273000	2.54171	0.000567161
Susceptible	15	Sobic.006G165400	2.54129	9.07e-09
Susceptible	15	Sobic.007G220400	2.53835	0.00460922
Susceptible	15	Sobic.006G190100	2.53448	0.000632901
Susceptible	15	Sobic.003G117000	2.53279	2.96e-10
Susceptible	15	Sobic.009G236300	2.53271	0.0011157
Susceptible	15	Sobic.001G212000	2.52861	1.98e-05
Susceptible	15	Sobic.003G360000	2.52673	1.11e-05
Susceptible	15	Sobic.004G050200	2.52073	0.000249813
Susceptible	15	Sobic.001G483500	2.51948	0.00500969
Susceptible	15	Sobic.001G097700	2.51774	0.00144906
Susceptible	15	Sobic.007G076000	2.51269	1.97e-05
Susceptible	15	Sobic.005G038300	2.5124	0.00440392
Susceptible	15	Sobic.001G412700	2.51239	0.000394595
Susceptible	15	Sobic.001G272900	2.51145	0.000888365
Susceptible	15	Sobic.006G243600	2.50851	0.00436879
Susceptible	15	Sobic.010G040600	2.50764	0.000587667
Susceptible	15	Sobic.003G153800	2.50664	9.94e-13
Susceptible	15	Sobic.006G140200	2.50378	0.00209546
Susceptible	15	Sobic.001G280000	2.50278	0.000138371
Susceptible	15	Sobic.001G410300	2.50067	2.4e-19
Susceptible	15	Sobic.003G431100	2.49875	0.000695139
Susceptible	15	Sobic.001G318000	2.49836	1.66e-05
Susceptible	15	Sobic.003G152100	2.49595	0.00171033
Susceptible	15	Sobic.001G345333	2.48828	0.00436879
Susceptible	15	Sobic.005G183100	2.48224	0.00222775
Susceptible	15	Sobic.007G125100	2.47963	0.000240168
Susceptible	15	Sobic.005G226100	2.47935	0.00102012
Susceptible	15	Sobic.009G041000	2.47865	0.00612776
Susceptible	15	Sobic.009G142200	2.47843	0.0057493
Susceptible	15	Sobic.006G113200	2.4779	0.00427121
Susceptible	15	Sobic.002G130000	2.47731	2.41e-05
Susceptible	15	Sobic.005G138200	2.47178	0.000651137
Susceptible	15	Sobic.010G243300	2.46845	0.00614028
Susceptible	15	Sobic.004G211000	2.46781	2.55e-06
Susceptible	15	Sobic.004G169700	2.46335	2.08e-05
Susceptible	15	Sobic.002G018400	2.45971	1.86e-06
Susceptible	15	Sobic.005G130001	2.45856	2.05e-07
Susceptible	15	Sobic.006G007800	2.45599	0.00058464
Susceptible	15	Sobic.001G164100	2.45383	0.000452689
Susceptible	15	Sobic.002G376400	2.45343	1.26e-12
Susceptible	15	Sobic.001G181300	2.45054	4.45e-06
Susceptible	15	Sobic.009G032000	2.4501	0.000519782
Susceptible	15	Sobic.010G255500	2.44955	0.00177137
Susceptible	15	Sobic.002G195900	2.44349	2.68e-08
Susceptible	15	Sobic.004G064900	2.43386	7.45e-05
Susceptible	15	Sobic.001G138600	2.43325	0.000521904
Susceptible	15	Sobic.007G065900	2.42957	1.19e-07
Susceptible	15	Sobic.002G253500	2.42757	7.72e-06
Susceptible	15	Sobic.007G173400	2.42371	0.000128311
Susceptible	15	Sobic.006G127100	2.42201	0.00656354
Susceptible	15	Sobic.001G468400	2.41635	0.000538282
Susceptible	15	Sobic.006G132400	2.40531	2.46e-05
Susceptible	15	Sobic.003G395450	2.40524	0.000216198
Susceptible	15	Sobic.002G067000	2.40433	1.7e-05
Susceptible	15	Sobic.004G204400	2.40395	0.00293162
Susceptible	15	Sobic.003G296700	2.40287	0.000198491
Susceptible	15	Sobic.001G028800	2.40049	0.000133406
Susceptible	15	Sobic.009G065500	2.38913	0.001392
Susceptible	15	Sobic.010G168100	2.38563	0.00325477
Susceptible	15	Sobic.006G255500	2.37918	8.52e-05
Susceptible	15	Sobic.005G018700	2.3738	0.00025481
Susceptible	15	Sobic.004G309000	2.37277	0.00111268
Susceptible	15	Sobic.003G286700	2.37244	4.36e-07
Susceptible	15	Sobic.001G057600	2.36636	8.47e-09
Susceptible	15	Sobic.008G191300	2.36391	0.000152645
Susceptible	15	Sobic.003G296600	2.3596	1.91e-13
Susceptible	15	Sobic.003G400900	2.35818	0.00941011
Susceptible	15	Sobic.004G158901	2.35504	0.000771735
Susceptible	15	Sobic.003G163700	2.35391	7.41e-07
Susceptible	15	Sobic.007G187300	2.35132	0.00973833
Susceptible	15	Sobic.006G007650	2.3503	0.00670559
Susceptible	15	Sobic.010G176600	2.342	1.37e-05
Susceptible	15	Sobic.002G117100	2.33837	0.0092757
Susceptible	15	Sobic.010G036700	2.33774	0.00101072
Susceptible	15	Sobic.010G178500	2.33655	0.00981666
Susceptible	15	Sobic.003G146000	2.33209	0.00658121
Susceptible	15	Sobic.007G003400	2.33073	5.44e-14
Susceptible	15	Sobic.002G089600	2.32959	0.00875859
[truncated: 845 more rows]
