# Supplementary material for: Global Responses of Resistant and Susceptible Sorghum (Sorghum bicolor) to Sugarcane Aphid (Melanaphis sacchari)
Source: Front Plant Sci. 2019 Feb 22;10:145. doi: 10.3389/fpls.2019.00145 (PMC6396740; doi:10.3389/fpls.2019.00145)
Supplement: Supplementary file 2 [file Table_2.XLSX]

## Sheet: SuppTableGenotype
Table S2. Differentially expressed genes for susceptible (A/BCK60) and resistant (RTx2783). Normalized counts, standard error (SE), venn diagram designation and gene annotation information.
					Day 5								Day 10								Day 15
					Susceptible (BCK60)				Resistant (RTx2783)				Susceptible (BCK60)				Resistant (RTx2783)				Susceptible (BCK60)				Resistant (RTx2783)
					Control		Infested		Control		Infested		Control		Infested		Control		Infested		Control		Infested		Control		Infested		Gene annotation
Gene	Genotype	Day	Expression	Number of genes in VD	Counts	SE	Counts	SE	Counts	SE	Counts	SE	Counts	SE	Counts	SE	Counts	SE	Counts	SE	Counts	SE	Counts	SE	Counts	SE	Counts	SE	Best hit Arabidopsis gene	Arabidopsis definition	Best hit Oryza sativa	Oryza sativa definition
Sobic.003G146700	Resistant	5	Decreased	5	159	52	106	21	172	38	41	11	396	66	221	29	198	21	75	7	154	12	291	146	108	15	86	11	AT3G56891.1	Heavy metal transport/detoxification superfamily protein	LOC_Os01g20830.1	heavy metal-associated domain containing protein, expressed
Sobic.003G230900	Resistant	5	Decreased	5	35	29	54	43	110	48	20	3	4	2	2	2	13	1	2	2	26	7	2	2	2	2	10	5	AT5G42800.1	dihydroflavonol 4-reductase	LOC_Os01g44260.1	dihydroflavonol-4-reductase, putative, expressed
Sobic.004G000700	Resistant	5	Decreased	5	20	17	48	40	76	33	9	1	9	4	0	0	8	4	6	0	16	3	2	2	9	5	10	5	AT4G22880.2	leucoanthocyanidin dioxygenase	LOC_Os01g27490.1	leucoanthocyanidin dioxygenase, putative, expressed
Sobic.006G254000	Resistant	5	Decreased	5	33	29	45	38	85	40	13	2	7	4	2	2	8	4	0	0	18	2	0	0	5	2	3	2	AT3G51240.1	flavanone 3-hydroxylase	LOC_Os04g56700.1	naringenin,2-oxoglutarate 3-dioxygenase, putative, expressed
Sobic.010G084700	Resistant	5	Decreased	5	34	14	131	73	166	85	15	3	73	7	183	44	21	3	15	9	210	17	338	176	52	8	42	5	AT1G76690.1	12-oxophytodienoate reductase 2	LOC_Os06g11290.1	12-oxophytodienoate reductase, putative, expressed
Sobic.009G142200	Resistant	10	Decreased	1	7	3	29	6	114	57	41	9	10	3	168	59	241	85	37	9	32	19	310	260	38	11	31	4	AT1G01720.1	NAC (No Apical Meristem) domain transcriptional regulator superfamily protein	LOC_Os05g34830.1	No apical meristem protein, putative, expressed
Sobic.001G481100	Resistant	15	Decreased	2	20	6	82	29	114	30	71	30	33	7	104	58	30	9	14	2	31	16	34	5	112	40	16	4	AT5G20700.1	Protein of unknown function (DUF581)	LOC_Os03g08520.1	DUF581 domain containing protein, expressed
Sobic.007G051800	Resistant	15	Decreased	2	28	6	270	116	210	38	174	78	40	9	441	380	45	12	15	3	69	32	126	29	457	141	72	9	AT5G57150.1	basic helix-loop-helix (bHLH) DNA-binding superfamily protein	LOC_Os04g23550.1	basic helix-loop-helix family protein, putative, expressed
Sobic.001G111432	Resistant	5	Increased	16	28	10	170	38	50	10	350	77	12	6	183	23	48	13	197	12	17	8	49	6	75	33	89	22
Sobic.001G234300	Resistant	5	Increased	16	148	19	412	16	128	10	671	71	109	24	442	136	114	21	391	37	550	94	1439	75	722	111	1485	79	AT3G47160.1	RING/U-box superfamily protein	LOC_Os10g30850.2	zinc finger, RING-type, putative, expressed
Sobic.001G338600	Resistant	5	Increased	16	36	9	50	21	16	3	158	35	24	5	56	24	10	3	16	4	22	3	31	8	9	1	19	4	AT3G02550.1	LOB domain-containing protein 41	LOC_Os01g32770.1	DUF260 domain containing protein, putative, expressed
Sobic.002G361500	Resistant	5	Increased	16	254	98	382	106	52	14	270	49	126	22	540	138	47	12	52	14	91	5	438	67	34	13	57	1	AT4G37390.1	Auxin-responsive GH3 family protein	LOC_Os07g40290.1	OsGH3.8 - Probable indole-3-acetic acid-amido synthetase, expressed
Sobic.003G085800	Resistant	5	Increased	16	13	4	22	5	14	2	61	6	6	3	21	16	9	2	12	1	8	2	9	1	6	4	18	3			LOC_Os01g03980.1	expressed protein
Sobic.003G150400	Resistant	5	Increased	16	27	2	42	9	30	2	169	19	22	7	51	25	36	3	30	4	13	3	20	5	19	3	45	14	AT3G10040.1	sequence-specific DNA binding transcription factors	LOC_Os12g06640.1	homeodomain, putative, expressed
Sobic.004G296900	Resistant	5	Increased	16	19	5	31	6	20	0	86	16	24	6	61	21	16	5	31	4	11	3	33	9	22	7	43	3	AT5G47230.1	ethylene responsive element binding factor 5	LOC_Os02g43820.1	AP2 domain containing protein, expressed
Sobic.006G127100	Resistant	5	Increased	16	42	18	295	153	55	22	554	284	37	4	739	289	99	15	177	49	81	56	1000	822	140	30	176	54	AT5G03860.2	malate synthase	LOC_Os04g40990.1	malate synthase, glyoxysomal, putative, expressed
Sobic.006G190500	Resistant	5	Increased	16	16	6	27	7	13	2	48	5	8	5	26	12	11	1	14	3	26	6	53	9	29	6	49	3	AT1G33055.1		LOC_Os07g28614.1	expressed protein
Sobic.006G231200	Resistant	5	Increased	16	60	5	147	48	44	5	195	34	75	9	123	72	57	7	41	2	40	3	54	11	31	6	42	5	AT4G10270.1	Wound-responsive family protein	LOC_Os04g54240.1	wound induced protein, putative, expressed
Sobic.006G231332	Resistant	5	Increased	16	37	7	88	25	40	1	214	25	36	7	53	26	68	10	51	10	27	3	37	6	20089641	20089599	48	11	AT4G10265.1	Wound-responsive family protein	LOC_Os04g54240.1	wound induced protein, putative, expressed
Sobic.007G015600	Resistant	5	Increased	16	42	5	85	15	51	3	187	11	45	19	96	40	45	4	63	4	25	5	41	7	30	6	61	7
Sobic.008G177800	Resistant	5	Increased	16	164	23	244	34	132	9	699	106	121	3	345	188	198	42	243	15	158	8	221	22	205	32	392	74	AT5G15120.1	Protein of unknown function (DUF1637)	LOC_Os12g42860.1	2-aminoethanethiol dioxygenase, putative, expressed
Sobic.009G069800	Resistant	5	Increased	16	778	231	3027	203	803	207	3920	252	701	38	5543	927	574	26	2033	207	580	103	4670	236	2134	643	3571	566	AT4G29130.1	hexokinase 1	LOC_Os05g09500.1	hexokinase, putative, expressed
Sobic.009G085900	Resistant	5	Increased	16	210	46	823	86	116	14	637	101	163	56	900	277	123	9	409	110	5103	596	14581	1006	5732	1620	12954	763	AT2G25810.1	tonoplast intrinsic protein 4;1	LOC_Os05g14240.1	aquaporin protein, putative, expressed
Sobic.009G258300	Resistant	5	Increased	16	43	5	176	53	34	5	300	60	55	3	101	61	44	7	33	2	30	4	30	5	52	13	33	6	AT3G02550.1	LOB domain-containing protein 41	LOC_Os01g32770.1	DUF260 domain containing protein, putative, expressed
Sobic.001G415200	Resistant	10	Increased	3	141	36	335	56	129	36	394	78	130	33	445	133	122	24	928	106	159	24	523	110	248	58	821	60	AT3G28990.1	Plant protein 1589 of unknown function	LOC_Os03g17200.1	plant-specific domain TIGR01589 family protein, expressed
Sobic.002G287000	Resistant	10	Increased	3	124	45	392	73	73	16	209	43	61	25	244	85	27	3	142	37	1973	401	3909	668	2460	566	3440	153	AT1G19250.1	flavin-dependent monooxygenase 1	LOC_Os09g37620.1	flavin-containing monooxygenase family protein, putative, expressed
Sobic.002G345200	Resistant	10	Increased	3	103	10	118	6	110	15	165	23	31	3	46	12	20	2	108	12	806	90	681	180	909	61	1052	78	AT5G19855.1	Chaperonin-like RbcX protein	LOC_Os07g38230.1	expressed protein
Sobic.001G193600	Resistant	15	Increased	3	38	6	38	6	20	4	51	10	25	14	40	17	13	1	15	2	25	6	83	12	27	2	124	11	AT1G64660.1	methionine gamma-lyase	LOC_Os10g37340.1	cystathionine gamma-synthase, putative, expressed
Sobic.003G293700	Resistant	15	Increased	3	14	3	33	5	18	1	22	2	18	1	62	12	21	3	18	5	22	3	377	292	11	4	45	3	AT3G16520.3	UDP-glucosyl transferase 88A1	LOC_Os01g53350.1	anthocyanidin 5,3-O-glucosyltransferase, putative, expressed
Sobic.007G115500	Resistant	15	Increased	3	57	9	77	12	64	14	53	3	101	15	102	6	45	12	50	11	40	9	103	6	19	4	84	12	AT3G50150.1	Plant protein of unknown function (DUF247)	LOC_Os08g26820.1	plant protein of unknown function domain containing protein, expressed
Sobic.006G277600	Resistant	5 10	Increased	1	43	3	84	21	36	2	183	28	41	5	137	73	27	5	111	15	51	8	142	27	58	15	162	19	AT1G71695.1	Peroxidase superfamily protein	LOC_Os04g59160.1	peroxidase precursor, putative, expressed
Sobic.001G016800	Susceptible	5	Decreased	22	48	20	14	5	30	14	21	8	22	3	6	3	34	11	39	9	49	2	18	5	42	15	33	1	AT2G44580.1	zinc ion binding	LOC_Os05g02810.1	protein binding protein, putative, expressed
Sobic.001G416900	Susceptible	5	Decreased	22	307	127	59	18	243	124	245	104	149	52	39	17	267	98	268	57	354	10	95	33	304	126	315	36	AT5G02560.1	histone H2A 12	LOC_Os05g02300.1	Core histone H2A/H2B/H3/H4 domain containing protein, putative, expressed
Sobic.002G059200	Susceptible	5	Decreased	22	253	107	46	9	107	47	117	38	111	54	27	12	118	33	114	19	237	17	63	26	104	26	142	19	AT5G02560.1	histone H2A 12	LOC_Os05g02300.1	Core histone H2A/H2B/H3/H4 domain containing protein, putative, expressed
Sobic.002G093700	Susceptible	5	Decreased	22	28	5	8	2	15	8	17	5	21	4	8	4	11	5	12	3	22	2	17	6	22	14	52	31	AT1G19715.2	Mannose-binding lectin superfamily protein	LOC_Os12g14440.1	Jacalin-like lectin domain containing protein, putative, expressed
Sobic.002G276000	Susceptible	5	Decreased	22	177	73	37	11	187	77	204	63	98	51	29	6	192	53	178	24	140	20	46	18	205	58	224	28	AT5G02560.1	histone H2A 12	LOC_Os05g02300.1	Core histone H2A/H2B/H3/H4 domain containing protein, putative, expressed
Sobic.002G351100	Susceptible	5	Decreased	22	58	18	17	1	36	10	42	11	27	5	18	7	52	13	63	10	66	8	34	7	67	22	67	6	AT5G20850.1	RAS associated with diabetes protein 51	LOC_Os11g40150.1	DNA repair protein Rad51, putative, expressed
Sobic.003G092200	Susceptible	5	Decreased	22	118	41	30	5	44	20	58	18	68	23	25	5	82	29	81	16	142	13	55	20	121	56	109	10	AT3G45980.1	Histone superfamily protein	LOC_Os03g17084.1	Core histone H2A/H2B/H3/H4 domain containing protein, putative, expressed
Sobic.004G197400	Susceptible	5	Decreased	22	146	54	40	7	96	49	81	27	43	10	41	6	116	56	172	49	170	10	64	19	158	58	139	25	AT1G69770.1	chromomethylase 3	LOC_Os03g12570.1	expressed protein
Sobic.004G343800	Susceptible	5	Decreased	22	97	57	22	4	43	25	40	11	28	10	26	4	49	18	67	33	69	8	108	56	94	46	70	10	AT1G04150.1	C2 calcium/lipid-binding plant phosphoribosyltransferase family protein	LOC_Os02g57090.1	anthranilate phosphoribosyltransferase, putative, expressed
Sobic.005G210500	Susceptible	5	Decreased	22	27	14	5	3	11	6	14	4	14	0	2	2	20	6	25	8	28	3	15	5	26	7	23	3	AT3G05740.1	RECQ helicase l1	LOC_Os11g44910.1	DEAD-box ATP-dependent RNA helicase, putative, expressed
Sobic.006G116500	Susceptible	5	Decreased	22	81	30	14	4	61	26	48	17	27	5	7	4	71	29	78	12	89	13	28	10	75	21	84	15	AT2G42260.1	uv-b-insensitive 4	LOC_Os04g39670.1	expressed protein
Sobic.006G214000	Susceptible	5	Decreased	22	330	154	49	21	186	107	186	81	89	25	15	1	258	119	367	110	410	41	86	48	354	142	307	64	AT1G69770.1	chromomethylase 3	LOC_Os03g12570.1	expressed protein
Sobic.007G154500	Susceptible	5	Decreased	22	51	10	16	2	34	14	31	5	14	4	9	2	31	9	46	12	52	5	20	4	42	14	36	8	AT1G10780.1	F-box/RNI-like superfamily protein	LOC_Os08g36570.1	F-box protein, putative, expressed
Sobic.008G095900	Susceptible	5	Decreased	22	34	7	10	2	9	0	12	0	20	3	15	2	16	2	17	6	50	5	32	4	24	3	23	3	AT3G48770.1	DNA binding;ATP binding	LOC_Os12g29350.1	ATP binding protein, putative, expressed
Sobic.008G113800	Susceptible	5	Decreased	22	144	54	36	14	87	34	59	16	60	3	21	4	103	20	99	23	179	22	61	13	122	49	115	20			LOC_Os12g34500.1	expressed protein
Sobic.009G137500	Susceptible	5	Decreased	22	52	29	8	1	29	12	28	7	14	3	8	4	35	16	34	13	40	4	16	9	46	21	45	4	AT3G09270.1	glutathione S-transferase TAU 8	LOC_Os05g34150.1	glutathione S-transferase, putative, expressed
Sobic.009G152901	Susceptible	5	Decreased	22	372	176	59	22	239	123	241	104	138	76	26	10	247	92	290	59	349	21	92	41	299	120	355	29
Sobic.009G208900	Susceptible	5	Decreased	22	39	10	12	3	18	8	21	4	21	3	14	3	31	8	37	5	48	2	17	3	43	11	41	6	AT4G12540.1		LOC_Os05g45580.1	expressed protein
Sobic.010G047100	Susceptible	5	Decreased	22	58	21	10	6	56	28	45	19	29	14	8	2	47	13	42	8	26	6	17	7	41	13	62	10	AT1G09200.1	Histone superfamily protein	LOC_Os04g34240.1	histone H3, putative, expressed
Sobic.010G165000	Susceptible	5	Decreased	22	48	7	11	2	41	5	21	5	60	19	28	4	28	6	30	1	28	2	9	2	16	2	9	1	AT5G25840.1	Protein of unknown function (DUF1677)	LOC_Os06g36040.1	expressed protein
Sobic.010G178300	Susceptible	5	Decreased	22	32	10	8	0	16	4	15	2	13	2	0	0	17	4	20	5	23	2	7	4	18	7	25	3	AT3G24503.1	aldehyde dehydrogenase 2C4	LOC_Os01g40870.1	aldehyde dehydrogenase, putative, expressed
Sobic.010G213000	Susceptible	5	Decreased	22	39	11	13	2	31	11	31	6	35	1	11	3	38	13	48	9	50	4	31	9	47	7	47	11	AT3G49500.1	RNA-dependent RNA polymerase 6	LOC_Os01g34350.1	RNA-dependent RNA polymerase, putative, expressed
Sobic.001G001000	Susceptible	10	Decreased	753	12	4	6	3	15	0	14	1	18	5	2	2	13	2	14	2	23	5	11	2	20	1	12	1	AT5G41470.1	Nuclear transport factor 2 (NTF2) family protein	LOC_Os03g64380.1	expressed protein
Sobic.001G002800	Susceptible	10	Decreased	753	519	37	301	66	683	11	552	85	619	102	130	47	811	223	561	25	469	23	115	56	558	51	423	14	AT5G60720.1	Protein of unknown function, DUF547	LOC_Os03g64230.1	expressed protein
Sobic.001G003600	Susceptible	10	Decreased	753	258	40	116	71	197	13	111	28	256	26	13	2	91	27	99	9	78	11	18	10	53	8	22	4	AT1G75900.1	GDSL-like Lipase/Acylhydrolase superfamily protein	LOC_Os03g64170.1	GDSL-like lipase/acylhydrolase, putative, expressed
Sobic.001G005000	Susceptible	10	Decreased	753	61	7	23	6	55	5	48	10	56	6	16	4	72	16	64	13	82	3	29	9	66	10	71	10	AT4G34215.1	Domain of unknown function (DUF303)	LOC_Os03g64030.1	receptor protein kinase, putative, expressed
Sobic.001G012200	Susceptible	10	Decreased	753	2122	813	789	304	1655	480	868	105	5104	2173	181	68	1548	233	956	181	583	62	130	68	370	13	347	25	AT1G13110.1	cytochrome P450, family 71 subfamily B, polypeptide 7	LOC_Os12g32850.1	cytochrome P450, putative, expressed
Sobic.001G012300	Susceptible	10	Decreased	753	6903	1703	3066	1191	4196	1268	7035829	7033826	17290	5246	1314	694	4318	881	3090	461	1644	261	574	384	770	177	632	48	AT4G39950.1	cytochrome P450, family 79, subfamily B, polypeptide 2	LOC_Os03g37290.1	cytochrome P450, putative, expressed
Sobic.001G012400	Susceptible	10	Decreased	753	715	193	313	105	1053	280	686	192	1488	692	147	59	651	146	428	54	152	17	65	29	138	9	146	26	AT1G22380.1	UDP-glucosyl transferase 85A3	LOC_Os02g51910.1	cytokinin-O-glucosyltransferase 2, putative, expressed
Sobic.001G012500	Susceptible	10	Decreased	753	4295	1848	2035	699	5656	885	2755	649	6456	1723	839	239	6657	1171	3348	589	2385	116	609	308	2485	105	1653	80	AT3G62760.1	Glutathione S-transferase family protein	LOC_Os01g55830.1	glutathione S-transferase, putative, expressed
Sobic.001G012600	Susceptible	10	Decreased	753	519	97	263	63	336	30	234	24	589	166	87	20	342	59	286	39	569	14	177	69	343	27	277	23	AT3G21690.1	MATE efflux family protein	LOC_Os03g37490.1	MATE efflux family protein, putative, expressed
Sobic.001G013900	Susceptible	10	Decreased	753	119	10	67	15	121	19	109	2	91	6	28	5	122	10	116	5	130	9	78	11	162	7	163	10			LOC_Os03g63074.1	Ser/Thr protein phosphatase family protein, expressed
Sobic.001G015700	Susceptible	10	Decreased	753	236	67	91	15	178	52	159	61	231	74	25	9	239	70	217	48	286	9	90	45	196	23	260	36	AT3G48460.1	GDSL-like Lipase/Acylhydrolase superfamily protein	LOC_Os03g62740.1	GDSL-like lipase/acylhydrolase, putative, expressed
Sobic.001G017000	Susceptible	10	Decreased	753	65	2	29	5	69	1	64	5	62	25	10	5	47	7	44	12	35	6	11	4	23	1	45	4	AT1G64510.1	Translation elongation factor EF1B/ribosomal protein S6 family protein	LOC_Os03g62630.1	ribosomal protein S6, putative, expressed
Sobic.001G022200	Susceptible	10	Decreased	753	32	4	14	4	20	1	16	4	28	8	3	3	23	4	24	3	19	1	16	3	15	1	20	2	AT2G35460.1	Late embryogenesis abundant (LEA) hydroxyproline-rich glycoprotein family	LOC_Os03g62020.1	harpin-induced protein 1 domain containing protein, expressed
Sobic.001G023500	Susceptible	10	Decreased	753	505	66	253	35	465	22	311	42	491	7	83	17	493	35	373	38	447	42	118	48	426	26	325	15	AT3G58650.1		LOC_Os03g61620.2	expressed protein
Sobic.001G027600	Susceptible	10	Decreased	753	3116	163	1579	359	3851	201	3117	329	2962	565	660	283	3109	241	2674	143	3017	146	766	214	3758	719	3311	284	AT1G48350.1	Ribosomal L18p/L5e family protein	LOC_Os03g61260.1	ribosomal L18p/L5e family protein, putative, expressed
Sobic.001G033300	Susceptible	10	Decreased	753	273	62	88	21	174	5	135	25	237	57	53	18	227	42	153	33	366	52	102	45	187	24	257	51	AT2G39700.1	expansin A4	LOC_Os03g60720.1	expansin precursor, putative, expressed
Sobic.001G037400	Susceptible	10	Decreased	753	235	22	107	20	198	6	177	21	297	120	40	20	201	39	141	29	158	3	37	17	116	12	150	17	AT1G67510.1	Leucine-rich repeat protein kinase family protein	LOC_Os12g13300.1	expressed protein
Sobic.001G038300	Susceptible	10	Decreased	753	2026	209	1037	202	2223	42	2011	283	2015	534	292	118	2147	396	1519	145	1969	65	425	188	1856	227	1967	186	AT2G40320.1	TRICHOME BIREFRINGENCE-LIKE 33	LOC_Os03g60340.1	leaf senescence related protein, putative, expressed
Sobic.001G042500	Susceptible	10	Decreased	753	92	24	50	11	139	35	76	17	128	31	28	9	182	69	76	4	76	12	45	18	89	14	72	4	AT1G64980.1	Nucleotide-diphospho-sugar transferases superfamily protein	LOC_Os10g37230.1	expressed protein
Sobic.001G046800	Susceptible	10	Decreased	753	364	10	177	42	342	17	262	56	411	88	71	37	350	60	318	11	341	21	84	36	358	29	301	31	AT5G26330.1	Cupredoxin superfamily protein	LOC_Os03g59280.1	plastocyanin-like domain containing protein, putative, expressed
Sobic.001G058300	Susceptible	10	Decreased	753	110	14	68	18	140	11	131	19	170	49	24	1	115	24	112	24	107	9	45	4	86	13	105	1	AT3G22800.1	Leucine-rich repeat (LRR) family protein	LOC_Os03g58110.1	uncharacterized protein At4g06744 precursor, putative, expressed
Sobic.001G059700	Susceptible	10	Decreased	753	373	34	160	55	425	63	275	31	351	84	76	36	272	58	231	17	215	3	59	24	171	25	196	31	AT3G22600.1	Bifunctional inhibitor/lipid-transfer protein/seed storage 2S albumin superfamily protein	LOC_Os03g57970.1	LTPL73 - Protease inhibitor/seed storage/LTP family protein precursor, expressed
Sobic.001G062700	Susceptible	10	Decreased	753	63	14	32	13	33	15	44	15	38	9	4	4	44	16	59	9	78	9	36	17	65	6	82	10	AT3G60530.1	GATA transcription factor 4	LOC_Os10g40810.1	GATA zinc finger domain containing protein, expressed
Sobic.001G069700	Susceptible	10	Decreased	753	1070	59	554	120	916	114	708	177	930	108	163	59	1043	210	938	12	1028	38	299	169	946	13	835	96	AT2G34770.1	fatty acid hydroxylase 1	LOC_Os03g56820.1	fatty acid hydroxylase, putative, expressed
Sobic.001G074000	Susceptible	10	Decreased	753	2686	66	1353	277	2097	315	1545	188	2105	277	337	91	2105	342	2079	189	2564	168	869	472	2400	52	2198	273	AT5G65700.1	Leucine-rich receptor-like protein kinase family protein	LOC_Os03g56270.2	receptor protein kinase CLAVATA1 precursor, putative, expressed
Sobic.001G076500	Susceptible	10	Decreased	753	1397	67	746	167	1847	114	1471	145	1339	274	301	114	1498	124	1201	65	1370	15	349	97	1621	273	1509	159	AT1G74970.1	ribosomal protein S9	LOC_Os03g55930.1	ribosomal protein, putative, expressed
Sobic.001G076800	Susceptible	10	Decreased	753	40	3	32	7	34	3	37	5	46	20	10	3	29	4	26	7	32	6	18	9	24	1	35	3	AT1G76600.1		LOC_Os03g55880.1	expressed protein
Sobic.001G077200	Susceptible	10	Decreased	753	181	29	83	23	135	30	111	35	140	42	28	4	167	37	133	21	148	7	42	14	106	23	110	11	AT5G66560.1	Phototropic-responsive NPH3 family protein	LOC_Os03g55830.1	BTBN10 - Bric-a-Brac, Tramtrack, Broad Complex BTB domain with non-phototropic hypocotyl 3 NPH3 and coiled-coil domains, expressed
Sobic.001G086000	Susceptible	10	Decreased	753	29	3	16	4	47	5	37	9	27	9	5	3	47	9	50	2	39	5	12	6	54	7	49	4	AT5G60920.1	COBRA-like extracellular glycosyl-phosphatidyl inositol-anchored protein family	LOC_Os05g32110.1	COBRA, putative, expressed
Sobic.001G093000	Susceptible	10	Decreased	753	71	3	38	6	60	9	48	10	75	18	20	6	58	8	53	2	63	3	35	13	49	3	69	5	AT4G29250.1	HXXXD-type acyl-transferase family protein	LOC_Os03g53360.1	transferase family protein, putative, expressed
Sobic.001G103000	Susceptible	10	Decreased	753	81	8	51	13	74	7	55	8	79	15	20	3	84	14	71	8	85	4	35	16	74	12	67	6	AT5G11730.1	Core-2/I-branching beta-1,6-N-acetylglucosaminyltransferase family protein	LOC_Os03g52120.1	DNA binding protein, putative, expressed
Sobic.001G107100	Susceptible	10	Decreased	753	39378	3397	20197	3675	38750	1454	34275	5010	32830	6282	4852	1672	37877	5890	31499	1511	38051	2899	12182	6300	41365	1829	32960	2155	AT4G14960.2	Tubulin/FtsZ family protein	LOC_Os03g51600.1	tubulin/FtsZ domain containing protein, putative, expressed
Sobic.001G112600	Susceptible	10	Decreased	753	4562	1024	1824	475	3817	634	2802	787	4076	953	437	84	4857	1022	3489	562	4303	286	917	407	3717	613	3329	391	AT3G12110.1	actin-11	LOC_Os03g50885.1	actin, putative, expressed
Sobic.001G115800	Susceptible	10	Decreased	753	220	19	90	25	244	30	196	35	175	49	37	15	168	36	131	11	186	8	48	19	159	24	199	23	AT2G01755.1		LOC_Os03g50530.1	expressed protein
Sobic.001G140300	Susceptible	10	Decreased	753	125	5	56	14	110	9	120	21	102	12	15	5	103	13	69	6	97	8	27	12	105	17	110	9	AT1G58370.1	glycosyl hydrolase family 10 protein / carbohydrate-binding domain-containing protein	LOC_Os03g47010.1	glycosyl hydrolase family 10 protein, putative, expressed
Sobic.001G140400	Susceptible	10	Decreased	753	39	8	33	7	50	4	41	7	36	2	11	1	47	8	44	8	26	2	7	4	29	3	27	1	AT4G37810.1		LOC_Os03g46930.1	expressed protein
Sobic.001G144100	Susceptible	10	Decreased	753	45	7	37	2	41	4	25	1	87	26	20	1	40	7	29	1	25	4	30	15	23	6	21	1	AT3G22540.1	Protein of unknown function (DUF1677)	LOC_Os03g46300.1	expressed protein
Sobic.001G146000	Susceptible	10	Decreased	753	4367	544	2613	476	3979	121	3482	722	4898	957	993	269	4105	626	3226	293	3136	103	1086	368	3004	215	2747	104	AT5G23860.2	tubulin beta 8	LOC_Os03g45920.1	tubulin/FtsZ domain containing protein, putative, expressed
Sobic.001G148600	Susceptible	10	Decreased	753	150	33	67	11	110	3	99	19	204	47	49	16	132	9	110	13	198	7	94	3	117	10	144	5	AT2G27140.1	HSP20-like chaperones superfamily protein	LOC_Os03g45340.1	hsp20/alpha crystallin family protein, putative, expressed
Sobic.001G154300	Susceptible	10	Decreased	753	244	59	126	15	282	10	203	23	197	11	47	2	275	38	224	26	267	24	133	51	362	33	309	17	AT3G52060.2	Core-2/I-branching beta-1,6-N-acetylglucosaminyltransferase family protein	LOC_Os03g44580.2	DNA binding protein, putative, expressed
Sobic.001G155700	Susceptible	10	Decreased	753	54	17	20	6	41	17	39	14	31	6	5	2	48	13	60	19	64	7	25	10	20089652	20089593	64	7	AT1G65680.1	expansin B2	LOC_Os03g44290.1	expansin precursor, putative, expressed
Sobic.001G158300	Susceptible	10	Decreased	753	69	25	29	8	48	19	44	12	40	7	11	1	64	23	85	14	93	8	45	18	84	27	82	10	AT5G44560.1	SNF7 family protein	LOC_Os03g43860.1	SNF7 domain containing protein, putative, expressed
Sobic.001G159900	Susceptible	10	Decreased	753	224	27	109	15	260	19	221	32	272	114	28	8	223	14	168	8	245	14	61	26	242	56	214	9	AT4G13340.1	Leucine-rich repeat (LRR) family protein	LOC_Os03g43650.1	uncharacterized protein At4g06744 precursor, putative, expressed
Sobic.001G160000	Susceptible	10	Decreased	753	70	24	29	10	54	12	43	14	40	6	7	1	65	24	79	17	78	6	21	13	83	20	71	8	AT3G04810.2	NIMA-related kinase 2	LOC_Os12g41180.1	LSTK-1-like kinase, putative, expressed
Sobic.001G166000	Susceptible	10	Decreased	753	17	1	13	1	23	4	17	3	20	2	3	3	13	3	25	4	24	4	11	6	25	5	19	3	AT4G33280.1	AP2/B3-like transcriptional factor family protein	LOC_Os03g42280.1	B3 DNA binding domain containing protein, expressed
Sobic.001G167000	Susceptible	10	Decreased	753	57	8	30	8	42	9	45	6	44	7	11	2	52	1	58	9	64	3	41	1	60	3	60	9	AT1G64960.1	ARM repeat superfamily protein	LOC_Os03g42040.1	HEAT repeat family protein, putative, expressed
Sobic.001G170700	Susceptible	10	Decreased	753	566	50	275	35	297	26	268	48	683	298	153	56	233	45	158	36	244	24	79	26	106	15	152	3	AT5G67360.1	Subtilase family protein	LOC_Os03g40830.1	OsSub30 - Putative Subtilisin homologue, expressed
Sobic.001G172400	Susceptible	10	Decreased	753	162	23	95	21	126	13	104	11	176	23	46	7	147	12	152	13	168	14	84	15	124	16	127	24	AT3G30180.1	brassinosteroid-6-oxidase 2	LOC_Os03g40540.1	cytochrome P450, putative, expressed
Sobic.001G193400	Susceptible	10	Decreased	753	964	79	445	158	1010	102	773	152	1175	437	156	104	565	120	510	40	566	23	124	57	334	31	513	61	AT4G24130.1	Protein of unknown function, DUF538	LOC_Os10g37400.1	DUF538 domain containing protein, putative, expressed
Sobic.001G199400	Susceptible	10	Decreased	753	256	53	104	30	264	89	274	49	174	59	28	7	297	98	361	36	249	17	113	61	268	29	309	15	AT4G12420.1	Cupredoxin superfamily protein	LOC_Os10g36390.1	monocopper oxidase, putative, expressed
Sobic.001G221200	Susceptible	10	Decreased	753	335	2	202	48	488	10	11023756	11023469	352	72	53	7	347	35	253	36	240	7	64	29	242	12	218	23	AT3G23410.1	fatty alcohol oxidase 3	LOC_Os10g33460.1	alcohol oxidase, putative, expressed
Sobic.001G228300	Susceptible	10	Decreased	753	478	52	201	79	587	31	573	29	229	16	62	3	524	47	502	27	770	47	265	57	1080	106	955	106	AT3G04260.1	plastid transcriptionally active 3	LOC_Os10g32540.1	SAP domain containing protein, expressed
Sobic.001G229500	Susceptible	10	Decreased	753	61	6	42	2	3	3	8	4	80	18	11	7	5	3	3	3	19	1	12	6	0	0	2	2	AT1G13080.1	cytochrome P450, family 71, subfamily B, polypeptide 2	LOC_Os03g39650.1	cytochrome P450, putative, expressed
Sobic.001G230300	Susceptible	10	Decreased	753	61	26	19	7	37	16	24	7	38	13	2	2	46	13	86	14	87	4	22	10	84	26	89	5	AT5G04320.2	Shugoshin C terminus	LOC_Os10g31930.1	shugoshin-1, putative, expressed
Sobic.001G230400	Susceptible	10	Decreased	753	101	16	51	9	102	8	70	17	70	15	17	2	82	14	101	6	98	4	42	14	77	12	101	16	AT3G53190.1	Pectin lyase-like superfamily protein	LOC_Os10g31910.1	pectate lyase precursor, putative, expressed
Sobic.001G232000	Susceptible	10	Decreased	753	32	6	11	2	16	10	7	1	25	9	2	2	19	7	11	2	22	3	9	5	19	2	15	1			LOC_Os10g31540.1	glycine-rich cell wall structural protein 2 precursor, putative, expressed
Sobic.001G247700	Susceptible	10	Decreased	753	274	60	127	37	215	70	197	63	199	44	37	12	203	54	251	53	266	44	158	102	168	17	246	27	AT2G26640.1	3-ketoacyl-CoA synthase 11	LOC_Os10g28060.1	3-ketoacyl-CoA synthase, putative, expressed
Sobic.001G250200	Susceptible	10	Decreased	753	291	25	136	42	370	15	244	37	304	81	46	15	296	67	209	57	174	18	57	30	124	8	131	18	AT2G38110.1	glycerol-3-phosphate acyltransferase 6	LOC_Os10g27330.1	glycerol-3-phosphate acyltransferase, putative, expressed
Sobic.001G253900	Susceptible	10	Decreased	753	227	22	128	24	225	33	178	36	167	32	32	10	213	42	185	14	214	30	53	28	229	24	180	17	AT1G69780.1	Homeobox-leucine zipper protein family	LOC_Os10g26500.1	homeobox associated leucine zipper, putative, expressed
Sobic.001G254300	Susceptible	10	Decreased	753	136	10	72	18	121	9	90	9	138	18	34	7	127	13	95	9	173	17	76	23	129	12	131	10	AT4G09670.1	Oxidoreductase family protein	LOC_Os10g26400.2	uncharacterized oxidoreductase, putative, expressed
Sobic.001G263900	Susceptible	10	Decreased	753	295	80	189	34	517	51	272	68	491	74	99	16	689	163	363	50	246	6	69	13	360	34	251	11	AT1G64710.1	GroES-like zinc-binding dehydrogenase family protein	LOC_Os10g07229.1	dehydrogenase, putative, expressed
Sobic.001G264300	Susceptible	10	Decreased	753	350	57	161	15	256	10	213	38	398	87	80	16	299	30	257	31	418	41	196	28	317	29	309	36			LOC_Os10g07210.1	hsp20/alpha crystallin family protein, putative, expressed
Sobic.001G264400	Susceptible	10	Decreased	753	240	27	102	18	155	13	139	31	208	57	47	16	172	33	159	10	255	24	116	27	170	20	200	11	AT4G27670.1	heat shock protein 21	LOC_Os10g07200.1	hsp20/alpha crystallin family protein, putative, expressed
Sobic.001G265800	Susceptible	10	Decreased	753	160	27	73	9	102	21	76	21	136	28	33	10	106	13	107	20	157	19	70	17	117	23	119	13			LOC_Os09g17660.1	expressed protein
Sobic.001G266200	Susceptible	10	Decreased	753	2000	236	844	302	2478	372	1134	451	2080	597	163	73	1917	517	2218	476	663	164	735	611	829	428	552	149	AT4G38770.1	proline-rich protein 4	LOC_Os10g05990.2	POEI14 - Pollen Ole e I allergen and extensin family protein precursor, expressed
Sobic.001G275400	Susceptible	10	Decreased	753	40	6	21	3	28	2	39	9	53	7	17	4	37	6	37	16	90	3	31	6	57	8	83	13	AT2G42990.1	GDSL-like Lipase/Acylhydrolase superfamily protein	LOC_Os09g07290.1	GDSL-like lipase/acylhydrolase, putative, expressed
Sobic.001G275800	Susceptible	10	Decreased	753	495	34	318	71	547	115	346	117	379	38	83	20	430	78	442	37	311	16	165	89	370	28	333	8	AT2G02040.1	peptide transporter 2	LOC_Os10g22560.3	peptide transporter PTR2, putative, expressed
Sobic.001G276800	Susceptible	10	Decreased	753	42	6	21	8	37	8	23	3	32	7	5	3	30	6	36	3	43	5	11	6	34	5	31	2	AT2G02040.1	peptide transporter 2	LOC_Os10g02100.1	peptide transporter PTR2, putative, expressed
Sobic.001G285100	Susceptible	10	Decreased	753	75	4	38	8	70	9	51	7	65	6	19	7	70	11	53	11	77	2	30	3	70	6	64	5	AT1G65010.1	Plant protein of unknown function (DUF827)	LOC_Os10g42640.1	expressed protein
Sobic.001G285200	Susceptible	10	Decreased	753	2060	197	1165	164	1848	152	1458	132	2400	248	499	121	2638	358	1928	127	2157	179	732	338	2276	129	1708	141	AT1G65010.1	Plant protein of unknown function (DUF827)	LOC_Os05g02820.1	protein transport protein-related, putative, expressed
Sobic.001G295000	Susceptible	10	Decreased	753	65	8	34	8	40	5	35	6	53	12	9	5	37	9	37	3	61	7	22	12	42	6	32	7	AT2G44740.1	cyclin p4;1	LOC_Os10g41430.1	cyclin, putative, expressed
Sobic.001G296000	Susceptible	10	Decreased	753	28	3	19	1	22	3	19	2	40	5	8	2	17	5	22	2	18	3	7	4	16	4	16	1	AT3G20350.1		LOC_Os10g41300.1	expressed protein
Sobic.001G299600	Susceptible	10	Decreased	753	275	60	122	41	130	39	163	55	198	61	42	13	180	46	204	35	310	30	99	50	217	36	248	38	AT3G60530.1	GATA transcription factor 4	LOC_Os10g40810.1	GATA zinc finger domain containing protein, expressed
Sobic.001G300700	Susceptible	10	Decreased	753	709	94	420	138	783	56	419	130	736	178	64	4	646	168	432	71	423	3	92	48	271	60	162	29	AT1G65680.1	expansin B2	LOC_Os10g40720.1	expansin precursor, putative, expressed
Sobic.001G300800	Susceptible	10	Decreased	753	1198	162	660	187	1812	116	1080	238	1903	484	188	35	1367	313	1266	265	944	138	237	115	928	149	739	181	AT1G65680.1	expansin B2	LOC_Os10g40720.1	expansin precursor, putative, expressed
Sobic.001G301000	Susceptible	10	Decreased	753	18	4	14	4	20	3	14	2	19	3	2	2	10	3	10	0	17	1	8	5	16	6	15	3	AT1G65680.1	expansin B2	LOC_Os10g40700.1	expansin precursor, putative, expressed
Sobic.001G301500	Susceptible	10	Decreased	753	7693724	7693514	119	14	561	29	11023729	11023483	342	84	75	22	435	89	357	56	192	34	55	23	262	38	313	89	AT1G65680.1	expansin B2	LOC_Os10g40720.1	expansin precursor, putative, expressed
Sobic.001G304100	Susceptible	10	Decreased	753	110	41	48	13	137	87	83	33	97	45	8	4	79	48	126	68	311	108	53	41	138	25	138	95	AT2G45180.1	Bifunctional inhibitor/lipid-transfer protein/seed storage 2S albumin superfamily protein	LOC_Os10g40520.1	LTPL145 - Protease inhibitor/seed storage/LTP family protein precursor, expressed
Sobic.001G305300	Susceptible	10	Decreased	753	33	5	21	3	15	7	14	1	32	10	10	3	15	5	16	5	39	4	15	4	21	7	22	4	AT4G00460.2	RHO guanyl-nucleotide exchange factor 3	LOC_Os10g40270.1	ATROPGEF7/ROPGEF7, putative, expressed
Sobic.001G310300	Susceptible	10	Decreased	753	129	31	64	12	103	1	99	22	155	50	27	17	122	11	103	20	134	12	43	19	87	16	140	8	AT3G03190.1	glutathione S-transferase F11	LOC_Os10g39740.1	glutathione S-transferase, putative, expressed
Sobic.001G314000	Susceptible	10	Decreased	753	128	20	61	13	77	11	61	22	110	32	15	1	89	11	73	14	98	3	33	15	74	7	74	4	AT1G05260.1	Peroxidase superfamily protein	LOC_Os10g39170.1	peroxidase precursor, putative, expressed
Sobic.001G316000	Susceptible	10	Decreased	753	86	7	62	5	96	14	84	7	67	5	22	3	87	16	79	7	90	4	47	14	110	2	113	4	AT1G01540.2	Protein kinase superfamily protein	LOC_Os10g38920.1	protein kinase domain containing protein, expressed
Sobic.001G316300	Susceptible	10	Decreased	753	114	13	86	9	162	6	162	30	160	12	31	8	165	8	111	10	67	3	24	3	68	6	72	5	AT2G36026.1	Ovate family protein	LOC_Os10g38880.1	DUF623 domain containing protein, expressed
Sobic.001G321200	Susceptible	10	Decreased	753	373	50	202	21	321	16	251	28	386	142	96	23	297	44	216	26	301	24	87	28	220	27	253	24	AT2G45720.1	ARM repeat superfamily protein	LOC_Os10g37850.2	armadillo, putative, expressed
Sobic.001G322100	Susceptible	10	Decreased	753	296	70	171	47	407	114	202	50	495	51	117	19	360	51	132	24	218	9	173	66	162	41	148	27	AT1G74300.1	alpha/beta-Hydrolases superfamily protein	LOC_Os10g37720.1	hydrolase, alpha/beta fold family protein, putative, expressed
Sobic.001G324100	Susceptible	10	Decreased	753	47	6	34	7	88	4	82	17	49	8	15	3	101	21	66	10	40	2	16	3	71	10	64	12	AT1G17020.1	senescence-related gene 1	LOC_Os03g32470.1	leucoanthocyanidin dioxygenase, putative, expressed
Sobic.001G330850	Susceptible	10	Decreased	753	126	43	71	21	23	6	24	3	93	19	24	3	32	7	26	7	122	15	45	11	27	4	26	4
Sobic.001G332400	Susceptible	10	Decreased	753	45	4	20	5	60	4	31	6	27	4	5	3	39	9	36	6	23	2	12	3	25	4	26	3	AT3G29180.1	Protein of unknown function (DUF1336)	LOC_Os12g38850.1	DUF1336 domain containing protein, expressed
Sobic.001G334501	Susceptible	10	Decreased	753	35	3	17	6	39	8	29	10	37	7	0	0	51	2	37	8	66	11	17	11	51	3	51	4	AT3G02610.1	Plant stearoyl-acyl-carrier-protein desaturase family protein	LOC_Os03g30950.1	acyl-desaturase, chloroplast precursor, putative, expressed
Sobic.001G345200	Susceptible	10	Decreased	753	65	14	26	5	32	7	29	5	58	19	16	7	36	7	33	6	73	6	33	6	39	7	39	2	AT4G33160.1	F-box family protein	LOC_Os03g28130.1	OsFBX94 - F-box domain containing protein, expressed
Sobic.001G351000	Susceptible	10	Decreased	753	2820	143	1753	370	3163	143	2502	348	4524	726	904	293	4014	648	3110	89	2237	209	582	138	2241	272	1800	63	AT1G22410.1	Class-II DAHP synthetase family protein	LOC_Os03g27230.1	phospho-2-dehydro-3-deoxyheptonate aldolase, chloroplast precursor, putative, expressed
Sobic.001G357200	Susceptible	10	Decreased	753	1557	68	641	240	1915	178	1541	248	1046	222	224	70	1367	154	4403050	4401830	1755	57	628	127	2058	340	2023	208	AT2G37220.1	RNA-binding (RRM/RBD/RNP motifs) family protein	LOC_Os03g25960.1	RNA recognition motif containing protein, putative, expressed
Sobic.001G358900	Susceptible	10	Decreased	753	103	7	55	9	125	11	106	7	144	29	22	7	123	14	88	4	96	6	29	16	91	9	87	9	AT1G57560.1	myb domain protein 50	LOC_Os03g25550.1	myb-like DNA-binding domain containing protein, putative, expressed
Sobic.001G382100	Susceptible	10	Decreased	753	1884	187	847	85	1853	95	1471	49	2483	1109	492	188	1132	154	880	89	823	26	254	79	786	154	912	138	AT1G03600.1	photosystem II family protein	LOC_Os03g21560.1	photosystem II 11 kD protein, putative, expressed
Sobic.001G383900	Susceptible	10	Decreased	753	1374	132	563	113	1676	146	1258	58	1358	276	281	84	1548	95	1293	69	1355	84	346	76	1516	212	1474	126	AT5G58250.1		LOC_Os03g21370.1	expressed protein
Sobic.001G394250	Susceptible	10	Decreased	753	71	8	37	13	52	4	28	13	79	17	18	4	32	6	27	2	40	5	13	5	21	2	29	5
Sobic.001G397900	Susceptible	10	Decreased	753	17	4	15	3	19	2	7	4	30	6	7	1	18	2	8	0	17	2	5	2	12	3	12	3	AT2G47460.1	myb domain protein 12	LOC_Os03g19120.1	MYB family transcription factor, putative, expressed
Sobic.001G405000	Susceptible	10	Decreased	753	798	78	490	73	883	27	593	81	878	47	177	37	963	167	717	65	742	48	219	104	757	79	546	42	AT4G18640.1	Leucine-rich repeat protein kinase family protein	LOC_Os03g18370.1	MRH1, putative, expressed
Sobic.001G407000	Susceptible	10	Decreased	753	73	3	46	10	80	12	60	7	64	13	15	5	86	5	67	6	58	2	23	8	53	5	64	16	AT5G58600.1	Plant protein of unknown function (DUF828)	LOC_Os03g18110.1	proteins of unknown function domain containing protein, putative, expressed
Sobic.001G430500	Susceptible	10	Decreased	753	242	39	145	18	6	6	10	7	364	79	59	13	7	4	7	4	204	7	88	8	2	2	2	2	AT1G60500.1	Dynamin related protein 4C	LOC_Os03g15420.1	dynamin family protein, putative, expressed
Sobic.001G434300	Susceptible	10	Decreased	753	95	9	65	12	98	7	90	17	110	25	27	8	84	2	67	9	96	9	48	15	83	10	92	12	AT2G41610.1		LOC_Os03g14880.1	expressed protein
Sobic.001G435000	Susceptible	10	Decreased	753	103	13	56	8	112	3	81	17	116	27	32	8	91	17	77	6	91	5	39	1	78	6	70	2	AT2G45600.1	alpha/beta-Hydrolases superfamily protein	LOC_Os03g14730.1	gibberellin receptor GID1L2, putative, expressed
Sobic.001G435600	Susceptible	10	Decreased	753	386	133	198	37	420	55	262	5	541	123	93	39	366	45	318	66	172	59	137	105	371	70	293	32
Sobic.001G435700	Susceptible	10	Decreased	753	441	45	248	65	460	72	440	111	419	18	91	12	646	133	592	53	590	22	193	96	673	34	605	71	AT5G42560.1	Abscisic acid-responsive (TB2/DP1, HVA22) family protein	LOC_Os03g14610.1	HVA22, putative, expressed
Sobic.001G438400	Susceptible	10	Decreased	753	78	33	37	18	34	12	36	7	96	23	5	5	36	12	50	7	109	10	30	12	42	4	54	9	AT2G21140.1	proline-rich protein 2	LOC_Os03g14140.1	POEI16 - Pollen Ole e I allergen and extensin family protein precursor, expressed
Sobic.001G438500	Susceptible	10	Decreased	753	1725	198	476	210	987	286	1029	463	1657	693	136	72	1897	628	1586	335	2956	112	562	258	2759	217	3337	569	AT2G21140.1	proline-rich protein 2	LOC_Os03g14130.1	POEI1 - Pollen Ole e I allergen and extensin family protein precursor, expressed
Sobic.001G444500	Susceptible	10	Decreased	753	411	50	236	25	347	27	424	34	512	94	119	28	332	64	363	39	394	27	116	50	383	13	516	9	AT5G06730.1	Peroxidase superfamily protein	LOC_Os03g13200.1	peroxidase precursor, putative, expressed
Sobic.001G446000	Susceptible	10	Decreased	753	167	9	85	4	147	8	149	19	161	32	42	8	175	42	151	11	177	9	60	26	168	14	150	14	AT4G34500.1	Protein kinase superfamily protein	LOC_Os03g12680.1	protein kinase, putative, expressed
Sobic.001G451800	Susceptible	10	Decreased	753	1483	122	718	115	1186	86	919	158	1568	417	236	98	1095	222	808	85	1047	8	255	120	736	56	692	48	AT1G48480.1	receptor-like kinase 1	LOC_Os03g12250.1	atypical receptor-like kinase MARK, putative, expressed
Sobic.001G453200	Susceptible	10	Decreased	753	2319	342	1046	260	2927	239	1300	282	3169	738	556	132	2056	270	1268	198	1213	66	285	98	871	60	801	53	AT1G68530.1	3-ketoacyl-CoA synthase 6	LOC_Os03g12030.1	3-ketoacyl-CoA synthase, putative, expressed
Sobic.001G455100	Susceptible	10	Decreased	753	40	5	30	2	41	1	46	8	38	13	6	3	44	6	42	5	34	6	19	8	31	3	41	2	AT3G08490.1		LOC_Os03g11710.1	expressed protein
Sobic.001G460000	Susceptible	10	Decreased	753	1281	192	706	155	1218	12	730	120	1186	153	253	16	1365	267	878	87	896	20	256	42	936	138	606	44	AT5G15470.1	galacturonosyltransferase 14	LOC_Os03g11330.1	glycosyl transferase 8 domain containing protein, putative, expressed
Sobic.001G460300	Susceptible	10	Decreased	753	31	1	26	1	23	3	41	8	54	14	17	0	32	4	23	3	34	8	29	5	25	3	30	2	AT1G13920.1	Remorin family protein	LOC_Os03g11300.1	expressed protein
Sobic.001G469600	Susceptible	10	Decreased	753	218	46	129	37	177	48	119	21	332	97	53	21	175	54	114	27	468	8	152	40	284	111	218	27	AT3G18830.1	polyol/monosaccharide transporter 5	LOC_Os03g10090.1	transporter family protein, putative, expressed
Sobic.001G472000	Susceptible	10	Decreased	753	9245	2905	5346	1630	8286	2347	5288	1469	13990	2125	1922	428	5053	763	5453	538	14427	1713	7565	3177	11218	977	8727	229	AT5G13700.1	polyamine oxidase 1	LOC_Os09g20284.1	amine oxidase, flavin-containing, domain containing protein, expressed
Sobic.001G475500	Susceptible	10	Decreased	753	888	106	420	106	853	79	731	160	839	212	126	36	1017	198	821	93	848	52	291	130	808	58	776	101	AT5G65270.1	RAB GTPase homolog A4A	LOC_Os10g23100.1	ras-related protein, putative, expressed
Sobic.001G496700	Susceptible	10	Decreased	753	115	14	69	9	90	5	87	6	109	22	30	6	76	11	62	9	65	5	32	15	55	6	59	1	AT4G14750.1	IQ-domain 19	LOC_Os03g06570.1	IQ calmodulin-binding motif family protein, putative, expressed
Sobic.001G497700	Susceptible	10	Decreased	753	9	2	7	4	9	5	7	1	15	1	0	0	14	2	9	3	12	1	3	3	15	3	15	2	AT3G22490.1	Seed maturation protein	LOC_Os03g06360.1	late embryogenesis abundant protein D-34, putative, expressed
Sobic.001G504100	Susceptible	10	Decreased	753	63	4	42	9	59	4	55	7	120	32	32	10	78	8	61	11	83	14	49	5	58	1	62	7
Sobic.001G510400	Susceptible	10	Decreased	753	979	81	458	135	871	125	544	117	1279	402	201	46	624	76	482	60	739	25	524	94	527	73	659	91	AT4G39490.1	cytochrome P450, family 96, subfamily A, polypeptide 10	LOC_Os03g04660.1	cytochrome P450 86A1, putative, expressed
Sobic.001G512200	Susceptible	10	Decreased	753	65	14	25	12	59	12	37	3	54	15	12	2	35	15	48	12	64	10	19	6	48	14	49	14	AT2G36885.1		LOC_Os03g04470.1	expressed protein
Sobic.001G514200	Susceptible	10	Decreased	753	806	126	409	87	674	31	558	106	909	160	195	34	834	122	793	93	1114	89	306	109	1054	107	901	93	AT2G47730.1	glutathione S-transferase phi 8	LOC_Os03g04250.1	glutathione S-transferase, putative, expressed
Sobic.001G514300	Susceptible	10	Decreased	753	371	88	150	31	74	11	66	20	377	135	58	26	129	43	121	22	542	83	167	76	198	43	213	31	AT2G47730.1	glutathione S-transferase phi 8	LOC_Os03g04240.1	glutathione S-transferase, putative, expressed
Sobic.001G516200	Susceptible	10	Decreased	753	22	0	14	1	20	5	38	7	33	11	10	2	30	1	23	8	13	1	9	3	13	6	15	0	AT1G76240.1	Arabidopsis protein of unknown function (DUF241)	LOC_Os03g04040.1	expressed protein
Sobic.001G519400	Susceptible	10	Decreased	753	51	21	23	6	774	136	11023731	11023482	34	5	8	4	409	88	372	76	7	2	2	2	127	61	33	10	AT1G47290.2	3beta-hydroxysteroid-dehydrogenase/decarboxylase isoform 1	LOC_Os03g29150.1	NAD dependent epimerase/dehydratase family protein, putative, expressed
Sobic.001G529200	Susceptible	10	Decreased	753	107	15	74	7	97	6	76	14	125	22	30	2	136	7	120	6	129	9	71	19	136	14	121	11	AT1G65910.1	NAC domain containing protein 28	LOC_Os03g02800.1	no apical meristem protein, putative, expressed
Sobic.001G531300	Susceptible	10	Decreased	753	33	5	16	2	62	7	45	6	25	12	5	3	50	8	47	13	25	2	17	4	39	3	50	10	AT4G13080.1	xyloglucan endotransglucosylase/hydrolase 1	LOC_Os03g02610.1	glycosyl hydrolases family 16 protein, protein, expressed
Sobic.001G533000	Susceptible	10	Decreased	753	288	40	165	25	265	32	210	44	366	121	98	17	185	22	122	32	177	14	87	12	104	9	158	8	AT4G39840.1		LOC_Os08g31760.1	expressed protein
Sobic.001G535400	Susceptible	10	Decreased	753	1615	199	767	119	1558	125	1207	179	2013	436	340	91	1635	281	1360	154	1831	94	415	185	1553	140	1544	131	AT3G48940.1	Remorin family protein	LOC_Os03g02040.1	remorin, putative, expressed
Sobic.002G003200	Susceptible	10	Decreased	753	1010	11	468	82	904	68	729	63	974	231	160	84	830	151	653	82	802	14	183	90	700	59	734	38	AT3G01190.1	Peroxidase superfamily protein	LOC_Os07g01370.1	peroxidase precursor, putative, expressed
Sobic.002G005100	Susceptible	10	Decreased	753	27	11	15	3	31	1	29	10	35	5	4	2	29	7	23	6	27	2	8	4	23	3	28	4	AT5G42510.1	Disease resistance-responsive (dirigent-like protein) family protein	LOC_Os08g28790.1	dirigent, putative, expressed
Sobic.002G005300	Susceptible	10	Decreased	753	302	22	134	18	232	19	216	47	310	143	51	19	213	44	151	27	170	24	53	14	114	6	168	22	AT5G42510.1	Disease resistance-responsive (dirigent-like protein) family protein	LOC_Os07g01660.1	dirigent, putative, expressed
Sobic.002G016400	Susceptible	10	Decreased	753	139	19	67	15	101	22	83	31	123	30	17	4	109	29	98	12	150	13	45	24	110	20	99	12	AT5G66920.1	SKU5 similar 17	LOC_Os07g02810.1	L-ascorbate oxidase homolog precursor, putative, expressed
Sobic.002G019900	Susceptible	10	Decreased	753	125	32	57	32	114	14	49	18	113	56	0	0	59	7	39	17	30	13	6	1	30	16	8	6	AT3G48700.1	carboxyesterase 13	LOC_Os07g34370.1	gibberellin receptor, putative, expressed
Sobic.002G020000	Susceptible	10	Decreased	753	7693690	7693531	116	77	92	14	33	7	170	74	3	3	33	16	35	19	34	13	11	3	22	11	4	4	AT3G49190.1	O-acyltransferase (WSD1-like) family protein	LOC_Os01g56360.1	wax synthase, putative, expressed
Sobic.002G020100	Susceptible	10	Decreased	753	102	10	63	26	116	21	76	19	95	21	16	5	64	17	52	12	28	13	7	5	31	12	11	6	AT5G13930.1	Chalcone and stilbene synthase family protein	LOC_Os07g34190.1	chalcone and stilbene synthases, putative, expressed
Sobic.002G050400	Susceptible	10	Decreased	753	99	8	43	16	104	10	72	9	87	20	25	8	70	5	67	2	65	1	29	2	57	3	58	4	AT3G22600.1	Bifunctional inhibitor/lipid-transfer protein/seed storage 2S albumin superfamily protein	LOC_Os07g07930.1	LTPL78 - Protease inhibitor/seed storage/LTP family protein precursor, expressed
Sobic.002G053900	Susceptible	10	Decreased	753	72	3	47	9	57	12	65	16	81	17	21	6	68	12	50	5	53	5	24	11	57	8	51	10	AT3G62020.1	germin-like protein 10	LOC_Os05g19670.1	Cupin domain containing protein, expressed
Sobic.002G068400	Susceptible	10	Decreased	753	27	10	9	6	27	5	28	8	24	2	2	2	34	7	28	4	33	2	12	7	25	2	34	5
Sobic.002G075500	Susceptible	10	Decreased	753	10166	1274	6313	1254	10930	391	7901	907	10567	1381	2166	403	13609	1964	8349	536	22272010	22266042	1700	711	7108	429	14438082	14432533	AT5G05170.1	Cellulose synthase family protein	LOC_Os07g10770.1	CESA8 - cellulose synthase, expressed
Sobic.002G075600	Susceptible	10	Decreased	753	44	7	26	4	29	2	28	8	49	10	10	6	32	1	32	2	55	3	29	12	36	4	36	5	AT1G77700.1	Pathogenesis-related thaumatin superfamily protein	LOC_Os04g59370.1	thaumatin, putative, expressed
Sobic.002G085900	Susceptible	10	Decreased	753	51	10	45	6	89	8	80	10	67	9	11	2	82	18	93	8	92	25	32	14	72	6	87	10			LOC_Os10g08780.1	expressed protein
Sobic.002G092600	Susceptible	10	Decreased	753	29	4	19	6	21	1	15	4	31	10	6	0	20	6	22	3	25	0	15	3	18	3	17	2	AT2G35980.1	Late embryogenesis abundant (LEA) hydroxyproline-rich glycoprotein family	LOC_Os07g14660.1	harpin-induced protein 1 domain containing protein, expressed
Sobic.002G094600	Susceptible	10	Decreased	753	3027	489	1526	444	2609	143	1409	270	2398	363	221	57	2650	553	5336222	5334955	1912	100	394	197	1487	209	981	104	AT5G64740.1	cellulose synthase 6	LOC_Os07g14850.1	CESA6 - cellulose synthase, expressed
Sobic.002G120800	Susceptible	10	Decreased	753	10	5	9	2	4	2	3	3	19	4	2	2	3	3	3	3	7	4	2	2	4	2	2	2	AT1G71950.1	Proteinase inhibitor, propeptide	LOC_Os07g25690.1	subtilisin N-terminal Region family protein, expressed
Sobic.002G122000	Susceptible	10	Decreased	753	376	48	216	43	407	71	247	57	452	90	85	20	318	48	290	37	297	4	155	77	232	12	224	25
Sobic.002G124400	Susceptible	10	Decreased	753	484	28	245	43	582	9	372	34	574	44	54	21	361	73	400	44	591	87	149	86	467	99	443	75	AT2G45110.1	expansin B4	LOC_Os02g44108.1	expansin precursor, putative, expressed
Sobic.002G124500	Susceptible	10	Decreased	753	45	8	28	4	84	14	36	10	59	19	12	4	36	6	41	10	49	3	23	13	39	3	38	4	AT2G45110.1	expansin B4	LOC_Os02g44108.1	expansin precursor, putative, expressed
Sobic.002G128800	Susceptible	10	Decreased	753	1532	258	816	193	1522	65	1021	154	1861	411	285	56	1861	341	1067	113	4070492	4069085	328	99	1189	181	998	129	AT3G15480.1	Protein of unknown function (DUF1218)	LOC_Os07g27810.1	fiber protein Fb34, putative, expressed
Sobic.002G142200	Susceptible	10	Decreased	753	55	19	22	4	26	7	30	7	28	6	2	2	37	11	30	7	45	6	13	9	38	13	40	3	AT2G15300.1	Leucine-rich repeat protein kinase family protein	LOC_Os09g02250.1	transposon protein, putative, unclassified, expressed
Sobic.002G145500	Susceptible	10	Decreased	753	118	9	66	8	110	10	152	3	70	6	15	1	101	15	130	10	167	8	85	5	189	6	210	19	AT5G47800.1	Phototropic-responsive NPH3 family protein	LOC_Os09g09370.2	BTBN18 - Bric-a-Brac, Tramtrack, Broad Complex BTB domain with non-phototropic hypocotyl 3 NPH3 domain, expressed
Sobic.002G146601	Susceptible	10	Decreased	753	87	13	48	13	76	15	72	20	77	14	16	6	70	7	74	6	91	10	46	21	71	1	72	4	AT3G53850.1	Uncharacterised protein family (UPF0497)	LOC_Os09g07480.1	membrane associated DUF588 domain containing protein, putative, expressed
Sobic.002G160800	Susceptible	10	Decreased	753	321	60	179	32	294	77	225	46	328	47	59	13	331	56	333	51	422	32	127	66	371	84	293	56	AT1G08050.1	Zinc finger (C3HC4-type RING finger) family protein	LOC_Os09g12720.1	zinc finger, C3HC4 type domain containing protein, expressed
Sobic.002G171600	Susceptible	10	Decreased	753	43	1	17	6	50	1	38	5	50	25	11	4	51	9	26	6	34	2	15	7	36	3	30	6	AT3G03980.1	NAD(P)-binding Rossmann-fold superfamily protein	LOC_Os03g53690.1	oxidoreductase, short chain dehydrogenase/reductase family domain containing protein, expressed
Sobic.002G175400	Susceptible	10	Decreased	753	1091	203	549	112	800	120	576	118	786	209	195	37	773	138	629	56	1140	63	488	9	1099	75	762	85	AT2G46210.1	Fatty acid/sphingolipid desaturase	LOC_Os09g16920.1	desaturase/cytochrome b5 protein, putative, expressed
Sobic.002G175600	Susceptible	10	Decreased	753	795	61	566	130	890	77	907	190	695	91	130	34	26350183	26349532	818	80	961	17	252	128	933	61	1269	114	AT5G48930.1	hydroxycinnamoyl-CoA shikimate/quinate hydroxycinnamoyl transferase	LOC_Os08g43040.2	transferase family protein, putative, expressed
Sobic.002G181800	Susceptible	10	Decreased	753	897	66	487	108	943	55	563	34	906	126	174	51	821	146	698	58	648	17	239	154	661	61	422	37	AT1G72970.1	Glucose-methanol-choline (GMC) oxidoreductase family protein	LOC_Os09g19930.1	HOTHEAD precursor, putative, expressed
Sobic.002G183400	Susceptible	10	Decreased	753	55	6	49	2	36	4	33	5	69	10	21	3	35	3	27	5	59	6	35	12	39	4	39	4	AT4G39700.1	Heavy metal transport/detoxification superfamily protein	LOC_Os09g20000.1	heavy metal-associated domain containing protein, expressed
Sobic.002G186200	Susceptible	10	Decreased	753	137	26	83	11	106	20	87	23	108	16	25	4	130	37	115	12	152	10	67	18	137	22	110	14	AT1G13580.3	LAG1 longevity assurance homolog 3	LOC_Os02g37080.1	ASC1, putative, expressed
Sobic.002G186800	Susceptible	10	Decreased	753	18	4	12	2	16	7	14	7	20	11	0	0	14	4	20	6	25	2	17	7	11	2	18	1	AT3G57030.1	Calcium-dependent phosphotriesterase superfamily protein	LOC_Os09g20810.1	strictosidine synthase, putative, expressed
Sobic.002G202500	Susceptible	10	Decreased	753	252	35	126	18	131	9	94	17	189	29	45	6	123	17	106	8	185	23	63	25	113	9	104	9	AT4G31890.1	ARM repeat superfamily protein	LOC_Os09g25000.1	spotted leaf 11, putative, expressed
Sobic.002G204500	Susceptible	10	Decreased	753	16	3	5	5	9	0	8	4	32	9	4	2	8	2	8	5	14	1	10	8	8	2	3	2	AT1G52570.1	phospholipase D alpha 2	LOC_Os09g25390.1	phospholipase D, putative, expressed
Sobic.002G206100	Susceptible	10	Decreased	753	55	1	38	9	41	3	33	5	64	9	11	3	48	11	45	3	50	5	24	10	34	4	47	2	AT1G79720.1	Eukaryotic aspartyl protease family protein	LOC_Os09g25570.1	aspartic proteinase, putative, expressed
Sobic.002G207000	Susceptible	10	Decreased	753	84	9	39	10	92	7	62	7	99	45	17	3	88	17	51	2	45	5	46	41	42	0	28	2
Sobic.002G210401	Susceptible	10	Decreased	753	54	10	25	3	18	0	8	1	91	20	20	3	16	2	12	2	41	5	14	2	9	3	8	2	AT5G57500.1	Galactosyltransferase family protein	LOC_Os09g26310.1	hypro1, putative, expressed
Sobic.002G221100	Susceptible	10	Decreased	753	61	11	42	4	37	9	36	7	49	7	13	6	54	13	48	9	60	5	23	10	48	6	54	7	AT3G14760.1		LOC_Os02g21640.1	expressed protein
Sobic.002G222500	Susceptible	10	Decreased	753	105	21	42	13	62	19	65	23	78	25	13	3	66	19	67	7	89	8	27	12	58	8	69	10	AT1G21880.2	lysm domain GPI-anchored protein 1 precursor	LOC_Os09g27890.1	lysM domain-containing GPI-anchored protein precursor, putative, expressed
Sobic.002G226800	Susceptible	10	Decreased	753	120	16	76	20	79	12	51	6	91	5	21	2	74	21	74	14	119	15	37	9	73	10	61	18	AT1G47380.1	Protein phosphatase 2C family protein	LOC_Os09g28560.1	protein phosphotase protein, putative, expressed
Sobic.002G233500	Susceptible	10	Decreased	753	364	38	231	22	615	20	701	72	479	141	94	39	427	77	464	36	242	18	91	33	462	35	515	9	AT2G32300.1	uclacyanin 1	LOC_Os09g29390.1	plastocyanin-like domain containing protein, putative, expressed
Sobic.002G235600	Susceptible	10	Decreased	753	55	8	30	10	76	5	50	13	44	3	12	5	80	13	66	4	76	8	48	3	79	2	96	5	AT5G48910.1	Pentatricopeptide repeat (PPR) superfamily protein	LOC_Os02g34700.1	expressed protein
Sobic.002G237000	Susceptible	10	Decreased	753	60	13	31	3	43	3	38	6	60	21	7	1	49	15	49	4	46	5	24	7	44	9	57	7	AT5G55730.2	FASCICLIN-like arabinogalactan 1	LOC_Os08g38270.1	fasciclin domain containing protein, expressed
Sobic.002G252000	Susceptible	10	Decreased	753	1663	223	1023	211	1631	84	1084	193	2199	384	466	83	1766	249	1035	73	1368	51	544	82	1134	64	937	52	AT1G05850.1	Chitinase family protein	LOC_Os09g32080.2	CHIT13 - Chitinase family protein precursor, expressed
Sobic.002G255500	Susceptible	10	Decreased	753	141	30	63	11	83	16	69	14	95	5	16	1	118	22	117	21	152	8	76	42	149	28	139	27	AT4G14200.1	Pentatricopeptide repeat (PPR) superfamily protein	LOC_Os09g32540.1	expressed protein
Sobic.002G256100	Susceptible	10	Decreased	753	406	85	188	35	367	20	305	70	406	140	90	42	225	31	185	8	215	13	65	9	181	17	220	12	AT3G23820.1	UDP-D-glucuronate 4-epimerase 6	LOC_Os08g41440.1	UDP-glucuronate 4-epimerase, putative, expressed
Sobic.002G258300	Susceptible	10	Decreased	753	57	2	33	9	50	8	39	10	46	16	5	3	40	5	32	2	46	2	19	6	33	4	31	7	AT5G14130.1	Peroxidase superfamily protein	LOC_Os09g32964.1	peroxidase precursor, putative, expressed
Sobic.002G259200	Susceptible	10	Decreased	753	55	11	23	1	47	7	44	8	55	14	12	2	42	7	39	10	33	1	15	5	34	2	44	5	AT5G13140.1	Pollen Ole e 1 allergen and extensin family protein	LOC_Os09g32988.1	POEI18 - Pollen Ole e I allergen and extensin family protein precursor, expressed
Sobic.002G269700	Susceptible	10	Decreased	753	35	1	22	5	25	4	23	7	31	16	5	3	32	10	20	4	16	2	3	3	14	2	16	4
Sobic.002G270000	Susceptible	10	Decreased	753	788	105	432	63	727	36	567	69	1023	310	202	64	759	148	497	39	568	8	150	27	537	61	569	35	AT5G52060.1	BCL-2-associated athanogene 1	LOC_Os09g35630.1	BAG domain-containing protein, putative, expressed
Sobic.002G273500	Susceptible	10	Decreased	753	74	4	31	8	35	8	30	6	45	9	12	3	50	8	47	8	69	10	30	15	56	5	59	13	AT4G39010.1	glycosyl hydrolase 9B18	LOC_Os09g36060.1	endoglucanase, putative, expressed
Sobic.002G283900	Susceptible	10	Decreased	753	30	5	20	2	20	3	17	3	43	8	6	0	17	4	18	1	35	2	26	4	22	1	18	1	AT3G09110.1	Protein of unknown function (DUF674)	LOC_Os09g37260.1	expressed protein
Sobic.002G284000	Susceptible	10	Decreased	753	17	7	4	4	0	0	2	2	37	11	4	2	2	2	0	0	14	3	2	2	0	0	0	0	AT5G11880.1	Pyridoxal-dependent decarboxylase family protein	LOC_Os09g37120.1	pyridoxal-dependent decarboxylase protein, putative, expressed
Sobic.002G285450	Susceptible	10	Decreased	753	425	47	305	58	477	42	402	32	371	55	84	30	373	75	315	14	188	11	74	35	218	25	163	10	AT1G29500.1	SAUR-like auxin-responsive protein family	LOC_Os09g37480.1	OsSAUR53 - Auxin-responsive SAUR gene family member, expressed
Sobic.002G285525	Susceptible	10	Decreased	753	45	3	36	4	51	6	44	9	45	7	10	2	40	5	38	7	30	2	13	6	29	2	25	3	AT1G29500.1	SAUR-like auxin-responsive protein family	LOC_Os09g37394.1	OsSAUR44 - Auxin-responsive SAUR gene family member, expressed
Sobic.002G286566	Susceptible	10	Decreased	753	20	6	8	1	10	2	11	3	24	11	4	2	14	1	15	8	23	3	7	4	18	4	17	1	AT2G17070.1	Arabidopsis protein of unknown function (DUF241)	LOC_Os11g06110.1	carrier, putative, expressed
Sobic.002G286700	Susceptible	10	Decreased	753	182	38	61	23	145	55	135	49	103	24	12	3	179	54	208	28	221	12	72	41	227	46	210	24	AT2G17120.1	lysm domain GPI-anchored protein 2 precursor	LOC_Os09g37600.1	lysM domain-containing GPI-anchored protein precursor, putative, expressed
Sobic.002G288300	Susceptible	10	Decreased	753	52599	3882	30741	4294	56224	4787	38300	3436	65314	21757	11229	2547	29361	4796	22962	3112	34241	425	9805	4145	31389	5545	27721	4345	AT2G34420.1	photosystem II light harvesting complex gene B1B2	LOC_Os01g41710.1	chlorophyll A-B binding protein, putative, expressed
Sobic.002G289100	Susceptible	10	Decreased	753	706	46	401	52	662	47	403	30	728	163	142	35	392	56	332	45	566	50	155	59	606	123	395	65	AT2G34430.1	light-harvesting chlorophyll-protein complex II subunit B1	LOC_Os09g17740.1	chlorophyll A-B binding protein, putative, expressed
Sobic.002G289400	Susceptible	10	Decreased	753	111	14	75	7	105	14	58	7	136	9	33	1	96	14	77	10	101	5	59	4	20089665	20089586	58	9	AT4G21390.1	S-locus lectin protein kinase family protein	LOC_Os09g37834.1	serine/threonine-protein kinase receptor precursor, putative, expressed
Sobic.002G297100	Susceptible	10	Decreased	753	39	5	20	3	38	5	37	9	45	6	9	6	38	7	41	4	42	2	16	8	39	4	50	4	AT1G79480.1	Carbohydrate-binding X8 domain superfamily protein	LOC_Os09g38784.1	retrotransposon protein, putative, unclassified, expressed
Sobic.002G299500	Susceptible	10	Decreased	753	20	8	11	3	27	7	21	3	21	6	0	0	31	11	30	6	30	3	15	8	43	11	34	3	AT5G17910.1		LOC_Os07g28920.1	expressed protein
Sobic.002G300100	Susceptible	10	Decreased	753	55	10	25	5	56	14	47	18	59	16	13	7	50	14	72	12	37	5	23	13	43	4	45	9	AT1G20470.1	SAUR-like auxin-responsive protein family	LOC_Os07g29310.1	OsSAUR30 - Auxin-responsive SAUR gene family member, expressed
Sobic.002G302000	Susceptible	10	Decreased	753	425	41	284	48	519	20	357	24	654	105	82	22	511	100	300	35	357	41	154	85	269	26	351	67	AT2G36870.1	xyloglucan endotransglucosylase/hydrolase 32	LOC_Os07g29750.1	glycosyl hydrolases family 16, putative, expressed
Sobic.002G311601	Susceptible	10	Decreased	753	97	28	45	11	61	3	43	4	112	22	30	9	54	6	35	5	51	1	16	6	36	5	32	1	AT1G07250.1	UDP-glucosyl transferase 71C4	LOC_Os07g32020.1	UDP-glucoronosyl and UDP-glucosyl transferase domain containing protein, expressed
Sobic.002G314500	Susceptible	10	Decreased	753	116	1	61	14	105	10	92	18	93	9	24	4	100	10	85	12	85	6	29	8	69	11	66	6	AT1G11820.2	O-Glycosyl hydrolases family 17 protein	LOC_Os07g32600.1	glucan endo-1,3-beta-glucosidase precursor, putative, expressed
Sobic.002G314950	Susceptible	10	Decreased	753	77	7	44	13	59	5	50	10	83	11	11	3	70	9	65	7	70	7	24	10	76	5	66	6
Sobic.002G328600	Susceptible	10	Decreased	753	92	11	33	1	40	5	52	10	75	34	19	3	25	4	35	5	30	5	30	8	17	2	27	3	AT4G26830.1	O-Glycosyl hydrolases family 17 protein	LOC_Os07g35350.1	glucan endo-1,3-beta-glucosidase precursor, putative, expressed
Sobic.002G329500	Susceptible	10	Decreased	753	2835	1092	897	293	6086	1509	4096	768	6237	92	219	45	4570	591	4479	703	531	118	313	185	3050	891	1591	291	AT4G15210.1	beta-amylase 5	LOC_Os07g35940.1	beta-amylase, putative, expressed
Sobic.002G332300	Susceptible	10	Decreased	753	29	6	15	1	16	3	17	3	27	2	3	3	15	2	19	5	48	8	14	10	24	4	31	5	AT3G09280.1		LOC_Os07g36430.1	expressed protein
Sobic.002G337500	Susceptible	10	Decreased	753	54	5	41	6	65	1	52	7	62	12	15	5	51	5	48	8	56	4	28	7	50	3	67	6	AT3G16520.3	UDP-glucosyl transferase 88A1	LOC_Os01g64910.1	anthocyanidin 5,3-O-glucosyltransferase, putative, expressed
Sobic.002G337600	Susceptible	10	Decreased	753	65	13	31	6	51	7	28	7	50	2	7	1	42	9	38	4	60	8	17	9	39	1	38	1	AT4G28100.1		LOC_Os07g37156.1	expressed protein
Sobic.002G338400	Susceptible	10	Decreased	753	59	11	27	2	78	9	80	12	62	24	16	8	55	7	54	11	30	4	12	4	34	12	54	11	AT4G27350.1	Protein of unknown function (DUF1223)	LOC_Os07g37310.1	uncharacterized secreted protein, putative, expressed
Sobic.002G338800	Susceptible	10	Decreased	753	9	6	12	8	16	6	2	2	24	1	0	0	13	8	2	2	4	2	4	2	7	2	2	2	AT4G27360.1	Dynein light chain type 1 family protein	LOC_Os01g55510.1	dynein light chain type 1 domain containing protein, expressed
Sobic.002G341700	Susceptible	10	Decreased	753	1637	65	867	186	1828	180	1344	283	1730	477	295	162	1930	188	1461	232	1638	92	321	144	1619	106	1774	290	AT2G20870.1	cell wall protein precursor, putative	LOC_Os07g37850.1	expressed protein
Sobic.002G343000	Susceptible	10	Decreased	753	357	35	178	36	349	39	295	23	265	23	51	15	430	84	362	38	421	30	104	47	444	31	341	42	AT1G10180.1		LOC_Os07g38060.1	expressed protein
Sobic.002G345800	Susceptible	10	Decreased	753	658	129	277	72	464	58	423	155	676	220	120	32	490	100	432	23	592	70	208	57	446	13	496	27	AT5G26330.1	Cupredoxin superfamily protein	LOC_Os07g38290.1	plastocyanin-like domain containing protein, putative, expressed
Sobic.002G347400	Susceptible	10	Decreased	753	66	14	43	9	93	12	61	5	65	8	18	2	81	11	93	9	74	1	34	8	66	8	73	4	AT5G28150.1	Plant protein of unknown function (DUF868)	LOC_Os07g38460.1	expressed protein
Sobic.002G349500	Susceptible	10	Decreased	753	46	9	20	7	71	18	44	16	33	6	5	3	83	13	77	10	54	5	20	6	82	4	76	8	AT1G68400.1	leucine-rich repeat transmembrane protein kinase family protein	LOC_Os07g38640.1	inactive receptor kinase At2g26730 precursor, putative, expressed
Sobic.002G350700	Susceptible	10	Decreased	753	148	22	102	23	158	18	150	20	181	54	45	10	141	22	129	29	95	6	34	6	103	6	125	16	AT1G05590.1	beta-hexosaminidase 2	LOC_Os07g38790.1	beta-hexosaminidase precursor, putative, expressed
Sobic.002G351700	Susceptible	10	Decreased	753	174	41	78	20	135	26	107	29	122	13	30	4	150	20	128	29	179	16	76	15	157	39	128	19	AT3G13560.2	O-Glycosyl hydrolases family 17 protein	LOC_Os07g38930.4	glucan endo-1,3-beta-glucosidase precursor, putative, expressed
Sobic.002G356800	Susceptible	10	Decreased	753	250	26	146	21	244	23	217	33	247	71	62	13	258	28	232	35	236	1	67	17	203	23	222	23	AT3G26430.1	GDSL-like Lipase/Acylhydrolase superfamily protein	LOC_Os07g39750.1	GDSL-like lipase/acylhydrolase, putative, expressed
Sobic.002G357000	Susceptible	10	Decreased	753	342	72	163	20	332	39	236	36	433	179	105	15	257	32	192	22	120	6	52	16	94	14	122	12	AT5G05340.1	Peroxidase superfamily protein	LOC_Os03g32050.1	peroxidase precursor, putative, expressed
Sobic.002G366000	Susceptible	10	Decreased	753	1072	185	462	92	656	104	545	145	820	166	188	57	772	162	659	65	984	32	373	125	669	129	725	98	AT1G18650.1	plasmodesmata callose-binding protein 3	LOC_Os07g40940.1	X8 domain containing protein, expressed
Sobic.002G381400	Susceptible	10	Decreased	753	113	9	44	12	162	29	85	6	76	21	15	2	88	8	50	8	51	4	24	5	41	7	29	1	AT5G10100.1	Haloacid dehalogenase-like hydrolase (HAD) superfamily protein	LOC_Os07g43160.1	uncharacterized glycosyl hydrolase Rv2006/MT2062, putative, expressed
Sobic.002G381500	Susceptible	10	Decreased	753	16	4	5	2	21	3	17	6	22	4	2	2	19	7	11	2	10	3	3	2	11	2	8	1	AT5G10100.1	Haloacid dehalogenase-like hydrolase (HAD) superfamily protein	LOC_Os07g43160.1	uncharacterized glycosyl hydrolase Rv2006/MT2062, putative, expressed
Sobic.002G382500	Susceptible	10	Decreased	753	56	9	35	7	140	25	86	15	53	22	13	3	105	16	85	6	55	4	15	7	117	12	90	19	AT4G39700.1	Heavy metal transport/detoxification superfamily protein	LOC_Os03g26650.1	heavy metal-associated domain containing protein, expressed
Sobic.002G386000	Susceptible	10	Decreased	753	51	3	21	1	35	9	10	1	32	4	9	2	17	4	8	4	41	7	15	2	25	9	16	4	AT3G19950.1	RING/U-box superfamily protein	LOC_Os07g43740.1	zinc finger, C3HC4 type domain containing protein, expressed
Sobic.002G387600	Susceptible	10	Decreased	753	1121	130	676	104	1175	57	833	127	1293	237	249	78	1249	165	839	12	977	45	329	119	950	39	765	20	AT4G08810.1	calcium ion binding	LOC_Os07g43990.1	expressed protein
Sobic.002G388600	Susceptible	10	Decreased	753	1961	72	1102	224	1706	120	1175	209	2008	202	431	20	1834	248	1279	50	1239	50	400	104	975	24	889	36	AT3G05910.1	Pectinacetylesterase family protein	LOC_Os07g44070.1	pectinacetylesterase domain containing protein, expressed
Sobic.002G390600	Susceptible	10	Decreased	753	1260	88	670	157	1088	57	950	128	1354	216	240	64	1221	206	1112	74	1169	69	454	201	1124	47	1004	83	AT3G17440.1	novel plant snare 13	LOC_Os07g44350.1	sec20 domain containing protein, expressed
Sobic.002G396400	Susceptible	10	Decreased	753	1244	196	569	105	1243	39	957	149	1585	503	126	43	1407	280	862	105	981	27	209	89	647	47	752	68	AT3G06035.1	Glycoprotein membrane precursor GPI-anchored	LOC_Os07g45060.1	uncharacterized GPI-anchored protein At5g19240 precursor, putative, expressed
Sobic.002G396800	Susceptible	10	Decreased	753	178	13	102	19	190	4	130	8	217	28	60	12	195	21	173	6	195	19	72	22	169	4	147	11	AT3G21530.1	DNAse I-like superfamily protein	LOC_Os03g24610.1	endonuclease/exonuclease/phosphatase family domain containing protein, expressed
Sobic.002G407500	Susceptible	10	Decreased	753	33	4	23	5	44	6	44	2	49	17	14	4	39	7	40	5	40	2	17	4	38	3	37	3	AT4G03140.1	NAD(P)-binding Rossmann-fold superfamily protein	LOC_Os07g46830.1	sex determination protein tasselseed-2, putative, expressed
Sobic.002G408500	Susceptible	10	Decreased	753	50	11	25	5	54	4	41	7	39	4	12	2	51	8	41	2	30	2	12	5	39	7	28	3	AT2G47890.1	B-box type zinc finger protein with CCT domain	LOC_Os07g47140.1	CCT/B-box zinc finger protein, putative, expressed
Sobic.002G415400	Susceptible	10	Decreased	753	91	35	38	9	26	2	13	3	98	18	11	4	16	8	17	6	68	2	22	16	15	6	14	4
Sobic.002G416950	Susceptible	10	Decreased	753	109	39	94	41	68	18	24	3	156	22	15	3	33	7	32	10	124	10	84	73	45	13	35	9
Sobic.002G417600	Susceptible	10	Decreased	753	30	1	18	3	33	4	26	2	29	5	8	5	30	6	32	7	26	1	15	4	28	4	34	3	AT2G30395.1	ovate family protein 17	LOC_Os07g48140.1	ATOFP17/OFP17, putative, expressed
Sobic.003G000200	Susceptible	10	Decreased	753	102	16	48	3	95	5	86	14	108	27	24	8	110	15	97	6	103	4	53	17	85	6	99	1	AT1G29520.1	AWPM-19-like family protein	LOC_Os01g14530.1	AWPM-19-like membrane family protein, putative, expressed
Sobic.003G006100	Susceptible	10	Decreased	753	177	29	100	23	182	3	177	26	197	19	39	16	232	17	204	14	207	10	67	29	288	18	242	29	AT3G50950.1	HOPZ-ACTIVATED RESISTANCE 1	LOC_Os11g43250.1	Leucine Rich Repeat family protein, expressed
Sobic.003G013100	Susceptible	10	Decreased	753	276	39	174	30	281	21	220	42	258	58	51	13	199	30	199	23	245	9	96	39	209	22	202	19	AT5G45910.1	GDSL-like Lipase/Acylhydrolase superfamily protein	LOC_Os01g12320.1	GDSL-like lipase/acylhydrolase, putative, expressed
Sobic.003G019900	Susceptible	10	Decreased	753	230	30	154	35	175	26	164	43	206	28	39	13	202	40	203	21	235	6	96	52	206	4	217	25	AT5G45910.1	GDSL-like Lipase/Acylhydrolase superfamily protein	LOC_Os01g11710.1	GDSL-like lipase/acylhydrolase, putative, expressed
Sobic.003G022500	Susceptible	10	Decreased	753	41	7	25	3	43	5	42	6	43	11	14	2	58	3	51	5	53	5	34	1	62	3	53	8			LOC_Os01g11210.1	expressed protein
Sobic.003G023600	Susceptible	10	Decreased	753	25	1	16	2	24	4	23	3	30	12	4	2	23	2	18	6	15	0	5	3	21	4	16	5	AT3G14920.1	Peptide-N4-(N-acetyl-beta-glucosaminyl)asparagine amidase A protein	LOC_Os01g11010.1	peptide-N4-asparagine amidase A, putative, expressed
Sobic.003G023666	Susceptible	10	Decreased	753	264	35	137	35	149	18	145	26	407	156	69	25	153	44	92	14	112	12	36	13	55	2	79	2	AT3G14920.1	Peptide-N4-(N-acetyl-beta-glucosaminyl)asparagine amidase A protein	LOC_Os01g10960.1	peptide-N4-asparagine amidase A, putative, expressed
Sobic.003G029300	Susceptible	10	Decreased	753	302	17	236	44	424	26	262	44	484	99	106	32	293	50	273	21	241	24	134	68	208	28	184	4	AT2G25770.2	Polyketide cyclase/dehydrase and lipid transport superfamily protein	LOC_Os01g10210.1	lachrymatory factor synthase, putative, expressed
Sobic.003G031700	Susceptible	10	Decreased	753	1254	207	555	162	960	115	719	164	819	116	116	20	1144	272	1036	127	852	57	198	108	952	108	720	89	AT5G56890.1	Protein kinase superfamily protein	LOC_Os01g09860.1	retrotransposon protein, putative, unclassified, expressed
Sobic.003G041700	Susceptible	10	Decreased	753	73	29	23	6	36964	36940	41	17	27	9	4	2	63	20	74	24	75	11	24	11	74	32	70	13	AT3G24495.1	MUTS homolog 7	LOC_Os01g08540.1	DNA mismatch repair protein MSH6-2, putative, expressed
Sobic.003G041801	Susceptible	10	Decreased	753	25	5	18	10	22	6	20	6	19	1	0	0	23	1	17	2	21	1	7	4	17	3	15	2
Sobic.003G052000	Susceptible	10	Decreased	753	192	33	88	13	175	19	137	34	134	25	28	1	205	48	179	20	172	13	55	25	210	52	180	24	AT5G50150.1	Protein of Unknown Function (DUF239)	LOC_Os01g07570.1	carboxyl-terminal proteinase, putative, expressed
Sobic.003G062000	Susceptible	10	Decreased	753	1411	219	658	97	1360	42	1190	295	1610	510	195	83	1457	236	990	169	1411	61	266	126	988	203	1328	151	AT5G03170.1	FASCICLIN-like arabinogalactan-protein 11	LOC_Os01g06580.1	fasciclin domain containing protein, expressed
Sobic.003G068300	Susceptible	10	Decreased	753	332	128	107	34	656	437	180	67	477	107	63	16	213	59	321	71	67	7	56	24	117	46	51	16	AT5G48930.1	hydroxycinnamoyl-CoA shikimate/quinate hydroxycinnamoyl transferase	LOC_Os08g43040.2	transferase family protein, putative, expressed
Sobic.003G078900	Susceptible	10	Decreased	753	69	21	34	4	73	10	54	13	83	20	17	3	68	3	59	5	62	1	38	7	67	3	69	5	AT3G18260.1	Reticulon family protein	LOC_Os01g04640.1	reticulon domain containing protein, putative, expressed
Sobic.003G082800	Susceptible	10	Decreased	753	27	11	18	7	17	2	13	5	25	3	2	2	18	2	12	6	16	2	8	4	9	2	6	4	AT5G48930.1	hydroxycinnamoyl-CoA shikimate/quinate hydroxycinnamoyl transferase	LOC_Os08g43040.1	transferase family protein, putative, expressed
Sobic.003G083500	Susceptible	10	Decreased	753	60	13	18	7	41	16	27	10	37	11	7	4	29	7	47	12	43	2	22	12	33	6	46	5	AT1G68400.1	leucine-rich repeat transmembrane protein kinase family protein	LOC_Os01g04230.1	inactive receptor kinase At2g26730 precursor, putative, expressed
Sobic.003G095000	Susceptible	10	Decreased	753	154	27	121	22	160	4	131	9	250	62	65	10	119	13	104	22	114	3	80	26	87	8	123	6	AT5G12890.1	UDP-Glycosyltransferase superfamily protein	LOC_Os04g20474.3	UDP-glucoronosyl and UDP-glucosyl transferase domain containing protein, expressed
Sobic.003G095200	Susceptible	10	Decreased	753	73	4	45	5	62	12	48	13	91	25	28	2	61	4	50	9	76	4	38	5	49	7	63	9	AT3G18170.1	Glycosyltransferase family 61 protein	LOC_Os01g02930.1	glycosyltransferase protein, putative, expressed
Sobic.003G099400	Susceptible	10	Decreased	753	415	59	154	11	302	52	211	3	418	155	90	17	169	36	168	54	241	25	76	19	168	56	108	31	AT1G74070.1	Cyclophilin-like peptidyl-prolyl cis-trans isomerase family protein	LOC_Os01g02080.1	peptidyl-prolyl cis-trans isomerase, putative, expressed
Sobic.003G100700	Susceptible	10	Decreased	753	849	119	494	92	570	87	450	91	561	72	126	5	689	147	593	81	936	62	349	150	736	95	617	86	AT5G38560.1	Protein kinase superfamily protein	LOC_Os01g02040.1	retrotransposon protein, putative, unclassified, expressed
Sobic.003G102000	Susceptible	10	Decreased	753	66	31	25	6	53	27	41	19	45	6	2	2	64	19	95	11	90	2	31	16	92	28	98	16	AT1G70340.1	Plant protein of unknown function (DUF936)	LOC_Os01g01890.1	expressed protein
Sobic.003G108300	Susceptible	10	Decreased	753	83	37	36	15	58	21	34	7	47	4	9	2	62	30	69	15	89	7	27	10	72	32	60	10	AT3G23740.1		LOC_Os01g01170.1	expressed protein
Sobic.003G110600	Susceptible	10	Decreased	753	38	1	24	9	47	11	39	13	42	8	10	3	57	6	40	10	35	1	18	10	36	4	54	4	AT1G29670.1	GDSL-like Lipase/Acylhydrolase superfamily protein	LOC_Os12g17570.1	GDSL-like lipase/acylhydrolase, putative, expressed
Sobic.003G113500	Susceptible	10	Decreased	753	2341	913	715	289	1553	676	1400	616	1492	553	122	55	1975	717	2210	394	2403	77	1056	652	2178	607	2003	229			LOC_Os01g14850.1	MFS18 protein precursor, putative, expressed
Sobic.003G114200	Susceptible	10	Decreased	753	71	30	38	12	235	27	155	44	92	22	13	3	195	44	135	30	34	5	11	3	105	8	91	2	AT4G01950.1	glycerol-3-phosphate acyltransferase 3	LOC_Os01g14900.1	glycerol-3-phosphate acyltransferase, putative, expressed
Sobic.003G115200	Susceptible	10	Decreased	753	50	5	25	1	41	4	44	6	61	20	19	4	56	5	43	5	55	8	34	2	51	3	60	7	AT5G49320.1	Protein of unknown function (DUF1218)	LOC_Os01g14960.1	expressed protein
Sobic.003G116100	Susceptible	10	Decreased	753	21	1	13	4	17	2	20	6	23	4	6	0	22	5	19	3	16	2	12	6	15	3	16	2	AT3G05620.1	Plant invertase/pectin methylesterase inhibitor superfamily	LOC_Os01g15039.1	pectinesterase, putative, expressed
Sobic.003G119200	Susceptible	10	Decreased	753	64	15	38	7	63	7	53	11	55	1	16	6	65	13	64	8	95	9	42	14	97	17	79	5	AT1G55550.1	P-loop containing nucleoside triphosphate hydrolases superfamily protein	LOC_Os01g15540.1	kinesin motor domain containing protein, putative, expressed
Sobic.003G121000	Susceptible	10	Decreased	753	79	24	43	3	56	7	55	16	91	37	18	12	70	14	63	12	96	7	23	12	20089670	20089584	89	7	AT5G66390.1	Peroxidase superfamily protein	LOC_Os01g15830.1	peroxidase precursor, putative, expressed
Sobic.003G122200	Susceptible	10	Decreased	753	2044	311	835	207	1956	130	1698	325	1826	382	181	56	2593	599	1956	274	1835	155	512	263	1720	272	1659	232	AT3G62290.3	ADP-ribosylation factor A1E	LOC_Os07g12170.1	ADP-ribosylation factor, putative, expressed
Sobic.003G127600	Susceptible	10	Decreased	753	125	60	40	14	79	36	84	35	77	20	12	4	103	41	141	23	140	4	35	14	137	47	138	16	AT3G20060.1	ubiquitin-conjugating enzyme19	LOC_Os01g16650.1	ubiquitin-conjugating enzyme, putative, expressed
Sobic.003G128700	Susceptible	10	Decreased	753	72	8	32	7	47	7	53	10	72	21	9	2	45	6	37	6	44	4	14	5	35	5	50	7	AT1G48910.1	Flavin-containing monooxygenase family protein	LOC_Os01g16714.1	flavin monooxygenase, putative, expressed
Sobic.003G134900	Susceptible	10	Decreased	753	321	32	171	33	238	14	191	26	390	111	55	20	225	32	193	12	263	16	62	30	226	11	215	11	AT1G08500.1	early nodulin-like protein 18	LOC_Os01g17470.1	plastocyanin-like domain containing protein, putative, expressed
Sobic.003G135400	Susceptible	10	Decreased	753	10181	2301	4141	1296	6458	953	5155	1513	9172	2118	723	248	7140	1498	5705	902	10357	1265	2325	1114	7227	1165	5913	676	AT5G12250.1	beta-6 tubulin	LOC_Os01g18050.1	tubulin/FtsZ domain containing protein, putative, expressed
Sobic.003G136400	Susceptible	10	Decreased	753	161	2	62	21	197	11	148	16	119	16	27	5	160	19	157	12	240	17	70	14	280	40	275	19	AT3G62030.3	rotamase CYP 4	LOC_Os01g18210.1	peptidyl-prolyl cis-trans isomerase, putative, expressed
Sobic.003G145100	Susceptible	10	Decreased	753	223	27	136	33	215	31	139	17	342	83	92	13	213	24	190	16	156	11	117	19	163	7	132	18	AT2G47460.1	myb domain protein 12	LOC_Os01g19970.1	MYB family transcription factor, putative, expressed
Sobic.003G176200	Susceptible	10	Decreased	753	2468171	2467487	465	43	749	55	639	5	873	148	178	43	586	69	606	21	643	68	241	108	581	69	620	14	AT1G13245.1	ROTUNDIFOLIA like 17
Sobic.003G178500	Susceptible	10	Decreased	753	393	111	192	44	236	61	205	81	288	70	37	18	283	44	270	76	392	33	179	97	257	6	323	62	AT1G68530.1	3-ketoacyl-CoA synthase 6	LOC_Os01g34560.1	3-ketoacyl-CoA synthase, putative, expressed
Sobic.003G183300	Susceptible	10	Decreased	753	279	77	95	21	185	29	153	48	212	78	27	13	216	46	186	27	252	18	89	41	215	35	228	13	AT5G66390.1	Peroxidase superfamily protein	LOC_Os01g36240.1	peroxidase precursor, putative, expressed
Sobic.003G183700	Susceptible	10	Decreased	753	303	151	102	38	181	87	156	63	91	25	21	3	242	90	235	66	340	33	97	35	302	137	244	47	AT2G16440.1	Minichromosome maintenance (MCM2/3/5) family protein	LOC_Os01g36390.1	MCM4 - Putative minichromosome maintenance MCM complex subunit 4, expressed
Sobic.003G201000	Susceptible	10	Decreased	753	53	18	24	7	54	13	44	17	30	7	9	1	63	17	41	5	56	4	28	2	57	14	50	5	AT1G80710.1	DROUGHT SENSITIVE 1	LOC_Os08g18150.1	WD domain, G-beta repeat domain containing protein, expressed
Sobic.003G201400	Susceptible	10	Decreased	753	45	6	32	6	33	4	29	3	68	12	14	7	34	1	31	2	55	3	23	2	28	4	39	6	AT5G20970.1	HSP20-like chaperones superfamily protein	LOC_Os01g40550.1	hsp20/alpha crystallin family protein, putative, expressed
Sobic.003G205600	Susceptible	10	Decreased	753	24	7	16	1	21	11	16	6	32	14	5	3	9	4	12	4	11	3	3	2	9	1	9	2	AT4G18670.1	Leucine-rich repeat (LRR) family protein	LOC_Os05g08770.2	uncharacterized protein At4g06744 precursor, putative, expressed
Sobic.003G209800	Susceptible	10	Decreased	753	29491	3352	15822	2155	22586	1463	20382	545	45017	17120	7217	2622	10538	2641	11447	2882	19539	1868	4827	2332	9936	2354	14940	2587	AT2G34420.1	photosystem II light harvesting complex gene B1B2	LOC_Os01g41710.1	chlorophyll A-B binding protein, putative, expressed
Sobic.003G214900	Susceptible	10	Decreased	753	314	19	153	34	252	32	219	52	297	77	55	15	275	54	208	15	254	5	78	28	221	44	214	29	AT2G26730.1	Leucine-rich repeat protein kinase family protein	LOC_Os01g42294.1	inactive receptor kinase At2g26730 precursor, putative, expressed
Sobic.003G217500	Susceptible	10	Decreased	753	218	23	131	25	243	14	207	26	199	21	56	3	233	21	202	22	182	12	84	29	197	16	180	10			LOC_Os01g42510.1	expressed protein
Sobic.003G223800	Susceptible	10	Decreased	753	37	4	21	6	35	6	30	10	57	9	11	6	32	7	35	5	47	4	23	9	35	5	33	3	AT5G41800.1	Transmembrane amino acid transporter family protein	LOC_Os01g43320.1	transmembrane amino acid transporter protein, putative, expressed
Sobic.003G224400	Susceptible	10	Decreased	753	49	11	39	8	43	8	47	4	59	3	11	6	32	3	36	8	57	6	24	7	45	7	33	1
Sobic.003G226700	Susceptible	10	Decreased	753	492	118	234	58	465	25	427	91	389	34	72	11	659	174	565	59	553	19	140	68	604	89	503	62	AT3G16060.1	ATP binding microtubule motor family protein	LOC_Os01g43580.1	kinesin motor domain containing protein, putative, expressed
Sobic.003G229800	Susceptible	10	Decreased	753	89	10	47	5	67	8	59	9	96	24	25	4	83	10	65	4	103	2	51	8	83	11	80	2	AT2G30933.1	Carbohydrate-binding X8 domain superfamily protein	LOC_Os01g44090.1	X8 domain containing protein, expressed
Sobic.003G231600	Susceptible	10	Decreased	753	16	6	11	7	17	7	13	4	25	3	2	2	23	2	18	2	29	2	15	4	26	3	22	2	AT5G10860.1	Cystathionine beta-synthase (CBS) family protein	LOC_Os01g44360.1	CBS domain containing membrane protein, putative, expressed
Sobic.003G232100	Susceptible	10	Decreased	753	31	2	22	5	44	6	28	10	29	6	8	4	38	10	28	5	33	4	17	3	42	7	28	6
Sobic.003G236600	Susceptible	10	Decreased	753	124	5	89	20	128	15	93	17	151	22	36	8	106	11	90	3	123	11	53	23	114	18	116	19			LOC_Os01g45700.1	expressed protein
Sobic.003G239750	Susceptible	10	Decreased	753	53	3	29	4	49	4	41	1	41	2	6	3	52	5	44	5	47	3	15	10	55	6	45	7
Sobic.003G241300	Susceptible	10	Decreased	753	401	12	232	44	477	41	423	61	518	142	87	29	401	45	287	8	260	5	94	32	241	16	285	28	AT1G75280.1	NmrA-like negative transcriptional regulator family protein	LOC_Os01g01660.1	isoflavone reductase, putative, expressed
Sobic.003G247000	Susceptible	10	Decreased	753	144	23	61	6	153	10	86	15	141	24	15	4	137	23	103	18	110	18	31	15	82	10	93	18	AT5G66460.1	Glycosyl hydrolase superfamily protein	LOC_Os01g47400.1	OsMan01 - Endo-Beta-Mannanase, expressed
Sobic.003G250000	Susceptible	10	Decreased	753	160	11	65	22	152	14	121	26	156	41	10	8	163	24	144	21	136	7	33	15	143	12	149	18	AT2G34060.1	Peroxidase superfamily protein	LOC_Os08g42030.1	peroxidase precursor, putative, expressed
Sobic.003G250700	Susceptible	10	Decreased	753	3036	137	1460	278	2295	201	2092	493	3596	1489	579	339	1928	406	1378	169	1549	18	366	180	958	75	1144	40	AT5G03170.1	FASCICLIN-like arabinogalactan-protein 11	LOC_Os01g47780.1	fasciclin domain containing protein, expressed
Sobic.003G251700	Susceptible	10	Decreased	753	393	73	146	28	246	37	168	34	209	37	40	11	282	69	276	67	356	20	93	31	310	55	245	42	AT2G33860.1	Transcriptional factor B3 family protein / auxin-responsive factor AUX/IAA-related	LOC_Os01g48060.2	auxin response factor, putative, expressed
Sobic.003G269100	Susceptible	10	Decreased	753	164	17	92	14	167	17	126	26	223	55	63	17	182	13	183	16	199	19	107	17	195	12	172	1	AT5G46530.1	AWPM-19-like family protein	LOC_Os01g50440.1	AWPM-19-like membrane family protein, putative, expressed
Sobic.003G272900	Susceptible	10	Decreased	753	47	12	25	4	29	8	28	7	42	12	7	1	25	7	37	8	60	9	28	16	35	0	39	2	AT5G56540.1	arabinogalactan protein 14
Sobic.003G277200	Susceptible	10	Decreased	753	1638	190	733	176	1566	105	1154	257	1409	134	170	67	1657	313	1413	112	1629	102	434	265	1652	60	1362	149	AT1G14380.1	IQ-domain 28	LOC_Os01g51840.1	IQ calmodulin-binding motif family protein, putative, expressed
Sobic.003G278700	Susceptible	10	Decreased	753	170	25	115	15	194	16	135	30	159	2	28	9	169	15	155	21	179	21	52	19	145	25	137	9	AT3G24450.1	Heavy metal transport/detoxification superfamily protein	LOC_Os01g52160.1	heavy metal-associated domain containing protein, expressed
Sobic.003G282600	Susceptible	10	Decreased	753	224	9	148	31	227	19	269	26	198	32	47	16	191	25	198	30	175	11	70	37	157	7	205	8	AT3G58790.1	galacturonosyltransferase 15	LOC_Os01g52710.1	glycosyl transferase 8 domain containing protein, putative, expressed
Sobic.003G283400	Susceptible	10	Decreased	753	1103	61	518	86	980	49	706	182	998	299	140	65	932	102	746	185	1011	44	269	138	701	63	932	124	AT5G45670.1	GDSL-like Lipase/Acylhydrolase superfamily protein	LOC_Os01g52770.1	GDSL-like lipase/acylhydrolase, putative, expressed
Sobic.003G283500	Susceptible	10	Decreased	753	74	19	37	10	64	3	57	12	108	25	26	6	78	5	60	5	93	4	44	12	69	2	79	2	AT2G42820.1	HVA22-like protein F	LOC_Os01g52780.1	HVA22, putative, expressed
Sobic.003G289800	Susceptible	10	Decreased	753	223	16	134	28	182	18	164	13	140	22	34	2	211	51	188	19	175	8	70	32	166	22	137	20	AT5G38560.1	Protein kinase superfamily protein	LOC_Os01g53640.1	retrotransposon protein, putative, unclassified, expressed
Sobic.003G291000	Susceptible	10	Decreased	753	453	35	230	51	374	33	318	63	252	26	51	8	297	50	366	41	623	47	148	74	665	32	593	72	AT1G51940.1	protein kinase family protein / peptidoglycan-binding LysM domain-containing protein	LOC_Os01g53840.1	protein kinase family protein, putative, expressed
Sobic.003G292800	Susceptible	10	Decreased	753	21	5	7	4	10	2	7	7	20	9	2	2	14	7	14	2	14	1	3	3	7	1	3	2	AT1G79760.1	downstream target of AGL15-4	LOC_Os01g54090.1	expressed protein
Sobic.003G293500	Susceptible	10	Decreased	753	42	8	18	4	31	8	28	5	24	4	7	1	38	7	31	6	51	6	24	6	42	1	31	6	AT1G74310.1	heat shock protein 101	LOC_Os05g44340.1	heat shock protein 101, putative, expressed
Sobic.003G298700	Susceptible	10	Decreased	753	665	107	249	73	591	44	480	126	668	167	88	46	656	157	375	70	665	86	140	82	598	49	623	101			LOC_Os01g55000.1	expressed protein
Sobic.003G300100	Susceptible	10	Decreased	753	161	12	93	21	120	12	102	27	127	17	25	10	132	31	133	17	164	19	62	36	123	15	120	21	AT2G42380.2	Basic-leucine zipper (bZIP) transcription factor family protein	LOC_Os01g55150.1	bZIP transcription factor domain containing protein, expressed
Sobic.003G309700	Susceptible	10	Decreased	753	100	22	51	11	117	26	61	6	152	53	34	6	77	8	72	11	60	6	19	8	63	5	76	8	AT2G20340.1	Pyridoxal phosphate (PLP)-dependent transferases superfamily protein	LOC_Os01g56380.1	decarboxylase, putative, expressed
Sobic.003G310400	Susceptible	10	Decreased	753	277	55	116	10	313	66	148	19	543	230	90	14	204	45	152	22	122	16	37	18	95	12	63	12			LOC_Os01g58100.1	polyphenol oxidase, putative, expressed
Sobic.003G316000	Susceptible	10	Decreased	753	42	12	22	6	46	1	40	7	41	9	8	1	47	13	30	3	40	2	15	3	33	6	33	5	AT5G43150.1		LOC_Os01g57050.1	expressed protein
Sobic.003G317700	Susceptible	10	Decreased	753	45	15	22	6	31	6	20	7	25	5	0	0	24	4	22	3	31	1	16	9	20	4	20	2	AT5G54250.1	cyclic nucleotide-gated cation channel 4	LOC_Os01g57370.1	cyclic nucleotide-gated ion channel 2, putative, expressed
Sobic.003G320500	Susceptible	10	Decreased	753	184	17	98	41	144	24	102	37	175	38	18	13	185	21	158	14	151	3	66	33	126	13	129	12	AT5G07475.1	Cupredoxin superfamily protein	LOC_Os01g57690.1	early nodulin 20 precursor, putative, expressed
Sobic.003G321400	Susceptible	10	Decreased	753	122	7	59	8	97	13	97	28	158	54	37	15	113	22	93	13	106	8	58	9	72	8	107	5	AT3G20570.1	early nodulin-like protein 9	LOC_Os01g57880.1	plastocyanin-like domain containing protein, putative, expressed
Sobic.003G325400	Susceptible	10	Decreased	753	854	67	473	115	645	65	529	75	690	151	114	31	581	76	680	54	754	92	378	192	646	45	704	73	AT5G44680.1	DNA glycosylase superfamily protein	LOC_Os01g58550.1	methyladenine glycosylase, putative, expressed
Sobic.003G328500	Susceptible	10	Decreased	753	255	104	78	35	160	84	161	72	146	26	18	10	281	111	435	97	413	22	117	72	454	157	423	51	AT5G06150.1	Cyclin family protein	LOC_Os01g59120.1	cyclin, putative, expressed
Sobic.003G336900	Susceptible	10	Decreased	753	655	102	319	100	580	160	442	132	511	56	104	25	726	161	672	126	696	21	229	121	707	109	609	80	AT5G58300.2	Leucine-rich repeat protein kinase family protein	LOC_Os01g60330.1	inactive receptor kinase At2g26730 precursor, putative, expressed
Sobic.003G338200	Susceptible	10	Decreased	753	329	62	136	34	193	58	159	59	231	63	38	15	271	68	261	38	409	38	103	54	334	63	329	39	AT3G56370.1	Leucine-rich repeat protein kinase family protein	LOC_Os01g60670.1	receptor-like protein kinase precursor, putative, expressed
Sobic.003G338801	Susceptible	10	Decreased	753	722	132	393	105	905	104	384	36	910	198	131	21	609	151	463	102	563	72	211	131	379	58	336	64	AT1G69530.1	expansin A1	LOC_Os01g60770.1	expansin precursor, putative, expressed
Sobic.003G339100	Susceptible	10	Decreased	753	115	18	69	12	113	13	88	7	137	34	34	8	92	9	92	13	97	10	41	10	92	11	95	14	AT1G06920.1	ovate family protein 4	LOC_Os01g60810.1	DUF623 domain containing protein, expressed
Sobic.003G341900	Susceptible	10	Decreased	753	203	29	98	27	164	16	157	8	6682604	6682438	49	10	172	17	131	4	133	6	46	10	95	12	82	5	AT1G58430.1	GDSL-like Lipase/Acylhydrolase family protein	LOC_Os01g61200.1	GDSL-like lipase/acylhydrolase, putative, expressed
Sobic.003G347200	Susceptible	10	Decreased	753	66	8	48	21	127	13	56	6	100	32	16	6	54	10	28	2	45	3	14	3	70	14	37	3			LOC_Os05g38940.1	expressed protein
Sobic.003G360600	Susceptible	10	Decreased	753	34	5	26	8	25	2	22	4	44	10	0	0	16	2	16	4	26	6	18	10	16	1	12	1	AT5G58860.1	cytochrome P450, family 86, subfamily A, polypeptide 1	LOC_Os01g63540.1	cytochrome P450, putative, expressed
Sobic.003G364700	Susceptible	10	Decreased	753	27	6	15	4	18	2	18	6	25	6	7	1	17	4	16	3	23	3	16	3	15	3	18	3	AT2G36220.1		LOC_Os01g64180.3	expressed protein
Sobic.003G365800	Susceptible	10	Decreased	753	76	9	37	8	89	6	66	14	73	27	11	6	82	19	68	13	73	5	17	10	64	11	65	8	AT3G11600.1		LOC_Os05g37030.1	expressed protein
Sobic.003G368100	Susceptible	10	Decreased	753	399	12	187	65	435	35	313	66	360	84	71	30	303	47	276	21	268	10	71	26	209	18	254	25	AT5G41040.1	HXXXD-type acyl-transferase family protein	LOC_Os11g31090.1	transferase family protein, putative, expressed
Sobic.003G373900	Susceptible	10	Decreased	753	261	34	116	35	201	36	168	26	225	37	28	5	195	49	244	28	365	45	96	47	267	23	264	49	AT1G44760.1	Adenine nucleotide alpha hydrolases-like superfamily protein	LOC_Os01g65440.1	universal stress protein domain containing protein, putative, expressed
Sobic.003G374300	Susceptible	10	Decreased	753	27	3	17	1	22	3	26	7	34	3	8	4	31	2	22	1	24	2	13	8	22	4	27	1	AT1G10280.1	Core-2/I-branching beta-1,6-N-acetylglucosaminyltransferase family protein	LOC_Os01g65490.1	DNA binding protein, putative, expressed
Sobic.003G375700	Susceptible	10	Decreased	753	113	30	51	8	83	7	50	1	150	27	20	3	89	6	58	4	58	4	23	12	57	10	42	8	AT1G09812.1		LOC_Os01g65630.1	expressed protein
Sobic.003G383200	Susceptible	10	Decreased	753	52	9	37	4	3	3	2	2	50	3	11	3	0	0	0	0	66	2	31	9	0	0	0	0	AT4G02550.3		LOC_Os11g33260.1	retrotransposon protein, putative, unclassified, expressed
Sobic.003G383800	Susceptible	10	Decreased	753	115	19	73	20	127	5	71	13	182	38	38	8	88	13	83	8	75	2	33	15	20089654	20089592	52	6	AT2G19130.1	S-locus lectin protein kinase family protein	LOC_Os01g66610.1	serine/threonine-protein kinase receptor precursor, putative, expressed
Sobic.003G387500	Susceptible	10	Decreased	753	236	12	152	20	196	3	203	40	253	45	61	16	228	53	181	14	253	15	81	28	256	18	237	20	AT2G43680.1	IQ-domain 14	LOC_Os01g67090.1	IQ calmodulin-binding motif domain containing protein, expressed
Sobic.003G399400	Susceptible	10	Decreased	753	161	14	67	13	142	28	97	25	127	16	21	7	159	19	158	27	130	4	66	39	151	36	145	24			LOC_Os01g68570.1	expressed protein
Sobic.003G399700	Susceptible	10	Decreased	753	28	4	13	8	31	3	23	9	22	3	0	0	26	2	24	1	19	1	8	4	16	4	19	4	AT5G48490.1	Bifunctional inhibitor/lipid-transfer protein/seed storage 2S albumin superfamily protein	LOC_Os01g68580.1	LTPL38 - Protease inhibitor/seed storage/LTP family protein precursor, expressed
Sobic.003G401800	Susceptible	10	Decreased	753	320	61	206	28	416	22	265	38	423	66	105	22	547	95	334	43	259	9	115	44	292	36	197	18	AT3G07210.1		LOC_Os01g68830.1	expressed protein
Sobic.003G411600	Susceptible	10	Decreased	753	58	8	37	2	91	10	58	3	78	20	13	2	107	12	56	6	54	1	35	6	64	7	60	10	AT2G35730.1	Heavy metal transport/detoxification superfamily protein	LOC_Os01g70240.1	expressed protein
Sobic.003G412800	Susceptible	10	Decreased	753	100	19	70	6	92	14	75	10	86	3	23	3	123	27	108	7	121	1	56	21	103	10	97	13	AT3G19340.1	Protein of unknown function (DUF3754)	LOC_Os01g70390.1	expressed protein
Sobic.003G418300	Susceptible	10	Decreased	753	81	20	31	13	44	18	34	10	32	12	4	2	27	5	38	7	53	4	15	5	33	5	24	3	AT3G26700.1	Protein kinase superfamily protein	LOC_Os01g70970.1	protein kinase, putative, expressed
Sobic.003G419700	Susceptible	10	Decreased	753	116	5	66	16	44	4	39	9	103	20	21	4	41	8	34	2	109	20	49	25	38	4	38	3			LOC_Os01g71170.1	classical arabinogalactan protein 26 precursor, putative, expressed
Sobic.003G426200	Susceptible	10	Decreased	753	13	3	14	4	22	4	15	5	22	6	2	2	24	4	14	2	14	2	4	4	14	5	14	3	AT3G09270.1	glutathione S-transferase TAU 8	LOC_Os01g72160.1	glutathione S-transferase, putative, expressed
Sobic.003G430000	Susceptible	10	Decreased	753	42	15	13	4	11	8	20	5	28	14	4	2	27	13	26	3	39	6	11	6	29	8	23	3	AT3G54400.1	Eukaryotic aspartyl protease family protein	LOC_Os01g72510.1	eukaryotic aspartyl protease domain containing protein, expressed
Sobic.003G432000	Susceptible	10	Decreased	753	435	7	212	68	336	56	280	63	433	137	47	18	312	60	258	29	294	17	92	48	197	10	248	16	AT3G28040.1	Leucine-rich receptor-like protein kinase family protein	LOC_Os01g72700.1	expressed protein
Sobic.003G441000	Susceptible	10	Decreased	753	26	1	15	2	22	3	11	1	20	2	4	2	20	4	18	3	21	5	8	6	16	2	14	1	AT4G03100.1	Rho GTPase activating protein with PAK-box/P21-Rho-binding domain	LOC_Os01g73630.1	rhoGAP domain containing protein, expressed
Sobic.003G444200	Susceptible	10	Decreased	753	184	26	86	29	169	32	131	33	150	24	36	3	219	48	180	26	221	19	88	25	220	20	208	24	AT5G59480.1	Haloacid dehalogenase-like hydrolase (HAD) superfamily protein	LOC_Os01g74152.1	haloacid dehalogenase-like hydrolase family protein, putative, expressed
Sobic.003G444400	Susceptible	10	Decreased	753	24	5	10	2	11	1	10	1	21	4	3	3	13	1	10	0	24	2	8	5	12	1	17	4	AT3G55500.1	expansin A16	LOC_Os03g60720.1	expansin precursor, putative, expressed
Sobic.004G001200	Susceptible	10	Decreased	753	727	97	371	91	467	107	357	128	649	174	96	34	468	64	415	76	591	19	237	132	406	37	396	51	AT1G75900.1	GDSL-like Lipase/Acylhydrolase superfamily protein	LOC_Os02g01140.1	GDSL-like lipase/acylhydrolase, putative, expressed
Sobic.004G007600	Susceptible	10	Decreased	753	1013	105	630	117	870	51	750	122	1185	326	251	80	871	132	532	50	1026	21	346	81	638	44	662	62	AT3G18180.1	Glycosyltransferase family 61 protein	LOC_Os02g22380.1	glycosyltransferase protein, putative, expressed
Sobic.004G010000	Susceptible	10	Decreased	753	744	42	403	89	682	43	672	35	796	66	182	72	835	164	611	31	1029	97	256	89	1178	71	862	75	AT3G10410.1	SERINE CARBOXYPEPTIDASE-LIKE 49	LOC_Os02g02320.1	OsSCP6 - Putative Serine Carboxypeptidase homologue, expressed
Sobic.004G020300	Susceptible	10	Decreased	753	367	54	187	47	556	92	374	45	461	150	105	20	405	60	269	41	306	28	144	33	399	105	362	94	AT3G61870.1		LOC_Os02g03010.1	expressed protein
Sobic.004G025200	Susceptible	10	Decreased	753	115	14	73	15	96	4	80	18	163	30	38	15	115	13	96	12	166	11	65	21	135	12	145	13	AT4G37445.1		LOC_Os02g03430.1	expressed protein
Sobic.004G035800	Susceptible	10	Decreased	753	148	39	77	17	36978	36933	78	19	141	48	25	11	57	20	52	12	65	10	38	22	41	9	44	7	AT1G12040.1	leucine-rich repeat/extensin 1	LOC_Os06g49100.1	retrotransposon protein, putative, unclassified, expressed
Sobic.004G040100	Susceptible	10	Decreased	753	505	23	278	72	555	37	391	16	432	33	115	26	750	97	412	35	702	44	203	42	838	96	592	49	AT5G57180.2	chloroplast import apparatus 2	LOC_Os02g05470.1	CCT motif family protein, expressed
Sobic.004G042700	Susceptible	10	Decreased	753	22	4	12	2	27	3	25	5	34	17	5	3	26	5	16	3	19	4	6	1	11	4	26	4	AT2G32990.1	glycosyl hydrolase 9B8	LOC_Os02g05744.1	endoglucanase, putative, expressed
Sobic.004G046200	Susceptible	10	Decreased	753	26	4	19	5	65	5	34	12	32	3	2	2	30	3	39	3	39	4	16	8	56	8	65	6	AT2G14920.1	sulfotransferase 4A	LOC_Os11g30910.1	sulfotransferase domain containing protein, expressed
Sobic.004G047400	Susceptible	10	Decreased	753	612	139	309	126	1324	232	834	146	725	60	123	26	1455	178	903	19	485	40	184	31	1027	27	1007	154	AT3G54690.1	Sugar isomerase (SIS) family protein	LOC_Os02g06360.1	uncharacterized protein CPn_0526/CP_0226/CPj0526/CpB0547, putative, expressed
Sobic.004G049800	Susceptible	10	Decreased	753	35	9	20	8	39	7	33	9	45	3	2	2	32	6	22	2	21	2	11	6	18	1	24	3	AT4G11290.1	Peroxidase superfamily protein	LOC_Os02g06630.1	peroxidase precursor, putative, expressed
Sobic.004G054500	Susceptible	10	Decreased	753	5019	553	2350	472	5363	720	4178	221	5271	1033	1147	294	4380	458	3774	603	4603	58	1207	276	5205	1195	4006	554	AT5G08280.1	hydroxymethylbilane synthase	LOC_Os02g07230.1	porphobilinogen deaminase, chloroplast precursor, putative, expressed
Sobic.004G060700	Susceptible	10	Decreased	753	60	16	18	3	51	12	25	4	58	16	10	7	30	1	28	9	15	2	8	5	18	3	12	1	AT5G22500.1	fatty acid reductase 1	LOC_Os04g28620.1	male sterility protein, putative, expressed
Sobic.004G066300	Susceptible	10	Decreased	753	207	7	90	24	302	29	260	30	146	28	39	10	256	15	219	16	250	6	106	12	315	34	318	28	AT1G70200.1	RNA-binding (RRM/RBD/RNP motifs) family protein	LOC_Os02g22070.1	expressed protein
Sobic.004G066900	Susceptible	10	Decreased	753	209	24	133	25	175	10	155	23	144	23	37	4	184	43	187	21	206	10	70	35	203	19	171	18	AT4G32000.2	Protein kinase superfamily protein	LOC_Os02g08530.1	protein kinase family protein, putative, expressed
Sobic.004G071000	Susceptible	10	Decreased	753	868	101	575	48	898	108	767	101	1433	464	319	93	965	118	589	59	543	14	181	21	489	119	515	54	AT3G19450.1	GroES-like zinc-binding alcohol dehydrogenase family protein	LOC_Os02g09490.1	dehydrogenase, putative, expressed
Sobic.004G073800	Susceptible	10	Decreased	753	186	49	86	26	142	21	121	30	144	19	29	3	174	43	186	36	215	8	83	42	206	41	177	32	AT4G22130.1	STRUBBELIG-receptor family 8	LOC_Os02g09740.1	STRUBBELIG-RECEPTOR FAMILY 7 precursor, putative, expressed
Sobic.004G085800	Susceptible	10	Decreased	753	73	11	32	6	58	2	55	10	54	10	17	4	41	10	37	4	60	4	22	8	42	6	50	6	AT5G04200.1	metacaspase 9	LOC_Os11g04010.1	ICE-like protease p20 domain containing protein, putative, expressed
Sobic.004G086500	Susceptible	10	Decreased	753	17	4	13	6	14	4	14	8	20	5	0	0	18	2	24	8	15	3	15	9	23	2	24	4	AT4G32460.1	Protein of unknown function, DUF642	LOC_Os02g11040.1	expressed protein
Sobic.004G105100	Susceptible	10	Decreased	753	329	3	217	32	204	45	204	52	265	77	61	19	187	34	152	27	278	17	71	32	157	21	140	12	AT5G05340.1	Peroxidase superfamily protein	LOC_Os02g14160.1	peroxidase precursor, putative, expressed
Sobic.004G107900	Susceptible	10	Decreased	753	139	10	88	19	101	30	83	29	115	28	25	6	110	22	108	11	146	15	63	34	108	12	104	8	AT3G58120.1	Basic-leucine zipper (bZIP) transcription factor family protein	LOC_Os02g14910.1	bZIP transcription factor family protein, putative, expressed
Sobic.004G108300	Susceptible	10	Decreased	753	25	2	12	1	24	5	16	3	24	3	7	1	19	4	22	2	15	0	16	4	15	4	22	2	AT5G19090.1	Heavy metal transport/detoxification superfamily protein	LOC_Os12g05040.6	heavy-metal-associated domain-containing protein, putative, expressed
Sobic.004G109200	Susceptible	10	Decreased	753	19	4	13	3	3	3	3	3	35	9	0	0	6	3	0	0	18	1	7	1	7	2	5	0	AT3G18930.2	RING/U-box superfamily protein	LOC_Os02g15000.1	zinc finger, C3HC4 type domain containing protein, expressed
Sobic.004G113900	Susceptible	10	Decreased	753	233	18	151	35	190	31	166	4	228	32	38	15	178	23	199	24	213	16	79	37	178	17	218	24	AT4G23820.1	Pectin lyase-like superfamily protein	LOC_Os02g15690.1	polygalacturonase, putative, expressed
Sobic.004G128600	Susceptible	10	Decreased	753	2144	371	778	140	1186	327	1001	320	1784	476	141	53	1310	282	1264	209	1627	98	367	198	1127	166	1077	101	AT4G20260.2	plasma-membrane associated cation-binding protein 1	LOC_Os02g18410.1	salt stress root protein RS1, putative, expressed
Sobic.004G128800	Susceptible	10	Decreased	753	17	4	9	1	14	3	17	3	21	5	4	4	16	2	9	2	18	2	6	1	11	3	15	4	AT5G11540.1	D-arabinono-1,4-lactone oxidase family protein	LOC_Os01g49360.1	FAD-binding and arabino-lactone oxidase domains containing protein, putative, expressed
Sobic.004G153700	Susceptible	10	Decreased	753	38	1	16	3	23	1	21	5	32	11	2	2	27	4	20	2	34	2	23	12	28	9	25	0	AT5G47920.1		LOC_Os02g30240.1	expressed protein
Sobic.004G160500	Susceptible	10	Decreased	753	19	4	5	2	11	2	4	4	18	10	0	0	4	2	7	4	7	1	0	0	6	4	7	1			LOC_Os02g31840.1	expressed protein
Sobic.004G163600	Susceptible	10	Decreased	753	86	5	57	13	113	2	92	9	100	13	30	6	101	18	87	4	91	13	41	13	100	5	101	11	AT2G27740.1	Family of unknown function (DUF662)	LOC_Os02g32650.1	expressed protein
Sobic.004G164700	Susceptible	10	Decreased	753	40	2	21	5	17	5	7	1	30	6	6	4	14	3	21	6	28	4	8	6	20	3	20	4	AT3G52770.1	protein binding	LOC_Os02g32850.1	expressed protein
Sobic.004G170800	Susceptible	10	Decreased	753	196	43	76	12	122	16	120	19	163	28	40	4	136	30	129	22	165	16	57	17	119	16	108	5			LOC_Os02g33780.1	serine-aspartate repeat-containing protein I precursor, putative, expressed
Sobic.004G170900	Susceptible	10	Decreased	753	69	18	28	9	60	12	51	11	49	8	9	2	67	9	53	3	53	3	23	9	56	9	58	2			LOC_Os02g33790.1	expressed protein
Sobic.004G171400	Susceptible	10	Decreased	753	231	63	134	45	348	62	206	24	433	120	71	24	312	55	180	32	121	5	45	16	105	29	142	25	AT3G62760.1	Glutathione S-transferase family protein	LOC_Os01g27360.1	glutathione S-transferase, putative, expressed
Sobic.004G176300	Susceptible	10	Decreased	753	46	4	27	4	34	2	36	3	65	15	17	4	36	3	35	5	53	1	29	10	33	3	33	4			LOC_Os02g34930.1	expressed protein
Sobic.004G190300	Susceptible	10	Decreased	753	7	1	5	2	10	2	2	2	13	1	0	0	11	3	9	1	12	1	2	2	8	2	8	1			LOC_Os02g36690.1	expressed protein
Sobic.004G190500	Susceptible	10	Decreased	753	44	4	25	2	32	4	32	5	49	18	11	3	35	5	43	6	55	4	20	12	39	7	60	6	AT2G02860.1	sucrose transporter 2	LOC_Os02g36700.1	sucrose transporter BoSUT1, putative, expressed
Sobic.004G191200	Susceptible	10	Decreased	753	139	30	54	7	155	12	118	26	150	58	27	4	106	18	88	4	135	14	64	12	144	9	189	25	AT1G14150.1	PsbQ-like 2	LOC_Os02g36850.1	oxygen evolving enhancer protein 3, identical, putative, expressed
Sobic.004G193500	Susceptible	10	Decreased	753	85	4	57	5	61	5	58	4	87	24	24	4	45	8	43	4	50	8	22	9	47	2	40	7	AT3G05858.1		LOC_Os02g37070.1	expressed protein
Sobic.004G214500	Susceptible	10	Decreased	753	607	86	357	72	894	103	697	85	766	85	153	17	1004	125	673	5	597	35	160	35	831	41	673	43	AT2G23360.1	Plant protein of unknown function (DUF869)	LOC_Os02g40100.1	plant protein of unknown function DUF869 domain containing protein, expressed
Sobic.004G218900	Susceptible	10	Decreased	753	37	5	25	5	68	6	62	8	46	18	14	1	65	12	52	11	34	2	28	7	43	3	50	7	AT4G28570.1	Long-chain fatty alcohol dehydrogenase family protein	LOC_Os02g40840.1	alcohol oxidase, putative, expressed
Sobic.004G225800	Susceptible	10	Decreased	753	81	6	48	5	71	12	85	12	65	11	16	4	54	14	45	2	65	6	25	10	54	3	66	6	AT5G23370.1	GRAM domain-containing protein / ABA-responsive protein-related	LOC_Os02g42430.1	GEM, putative, expressed
Sobic.004G226000	Susceptible	10	Decreased	753	15	2	9	2	15	4	14	3	13	1	0	0	11	1	11	2	7	2	0	0	4	2	10	1			LOC_Os02g42450.1	RIPER1 - Ripening-related family protein precursor, expressed
Sobic.004G232600	Susceptible	10	Decreased	753	44	6	26	3	34	2	32	7	50	13	12	3	32	5	42	8	53	5	19	10	35	4	39	2	AT1G78110.1		LOC_Os02g51720.1	expressed protein
Sobic.004G238801	Susceptible	10	Decreased	753	82	18	30	8	75	15	52	12	47	5	2	2	58	4	79	15	66	3	30	17	63	20	89	13	AT1G69530.1	expansin A1	LOC_Os02g51040.1	expansin precursor, putative, expressed
Sobic.004G248700	Susceptible	10	Decreased	753	41	5	24	3	32	4	28	4	42	6	9	6	34	3	36	4	39	4	12	7	29	7	39	2	AT5G16600.1	myb domain protein 43	LOC_Os02g49986.1	MYB family transcription factor, putative, expressed
Sobic.004G252200	Susceptible	10	Decreased	753	409	27	234	37	444	17	304	34	400	10	112	3	418	39	319	29	458	20	163	25	437	28	370	27	AT5G16000.1	NSP-interacting kinase 1	LOC_Os06g16330.1	BRASSINOSTEROID INSENSITIVE 1-associated receptor kinase 1 precursor, putative, expressed
Sobic.004G252800	Susceptible	10	Decreased	753	43	8	20	1	40	4	34	6	53	16	14	5	42	6	36	5	37	5	12	3	33	6	34	2	AT5G08139.1	RING/U-box superfamily protein	LOC_Os02g49550.1	zinc finger, C3HC4 type domain containing protein, expressed
Sobic.004G253500	Susceptible	10	Decreased	753	126	13	89	18	153	15	104	8	137	22	29	5	131	16	108	8	112	1	37	17	120	4	90	5	AT5G15740.1	O-fucosyltransferase family protein	LOC_Os02g49460.1	auxin-independent growth promoter protein, putative, expressed
Sobic.004G253800	Susceptible	10	Decreased	753	67	3	34	2	62	9	53	4	56	8	11	7	55	3	46	3	64	4	24	9	67	7	73	9
Sobic.004G254300	Susceptible	10	Decreased	753	34	5	17	3	21	11	27	10	21	5	0	0	34	11	25	4	31	3	21	10	29	4	36	6	AT4G12730.1	FASCICLIN-like arabinogalactan 2	LOC_Os02g49420.1	fasciclin-like arabinogalactan precursor protein, putative, expressed
Sobic.004G257600	Susceptible	10	Decreased	753	77	36	30	8	61	16	62	23	47	8	7	4	79	27	89	7	108	3	27	12	120	31	95	10	AT4G01730.1	DHHC-type zinc finger family protein	LOC_Os12g16210.1	zinc finger family protein, putative, expressed
Sobic.004G259366	Susceptible	10	Decreased	753	193	26	108	23	240	10	190	35	214	66	46	5	219	45	164	13	168	11	78	10	180	34	154	11
Sobic.004G261400	Susceptible	10	Decreased	753	200	22	123	28	217	10	170	8	160	31	24	10	184	24	121	13	181	10	65	30	169	16	125	14	AT4G35350.1	xylem cysteine peptidase 1	LOC_Os02g48450.1	xylem cysteine proteinase 2 precursor, putative, expressed
Sobic.004G261800	Susceptible	10	Decreased	753	1156	302	411	109	942	177	843	222	654	139	69	7	1255	361	1163	245	1343	88	294	143	1230	356	1133	209	AT1G76550.1	Phosphofructokinase family protein	LOC_Os02g48360.1	pyrophosphate--fructose 6-phosphate 1-phosphotransferase subunit alpha, putative, expressed
Sobic.004G263700	Susceptible	10	Decreased	753	18	6	11	2	16	4	12	2	17	5	2	2	10	5	18	3	11	1	6	3	12	4	12	3	AT3G18050.1		LOC_Os02g48094.1	expressed protein
Sobic.004G266500	Susceptible	10	Decreased	753	87	15	41	7	72	4	56	8	90	11	21	3	72	11	74	11	105	4	34	10	95	12	89	7	AT3G27820.1	monodehydroascorbate reductase 4	LOC_Os02g47800.1	monodehydroascorbate reductase, putative, expressed
Sobic.004G272700	Susceptible	10	Decreased	753	189	57	93	32	241	42	126	20	297	106	50	9	183	39	112	22	71	1	27	6	64	11	59	10	AT1G65060.1	4-coumarate:CoA ligase 3	LOC_Os02g46970.1	AMP-binding domain containing protein, expressed
Sobic.004G274800	Susceptible	10	Decreased	753	968	169	539	80	807	57	631	95	1179	134	241	56	1148	200	756	62	966	62	307	148	903	81	700	59	AT5G16730.1	Plant protein of unknown function (DUF827)	LOC_Os02g24270.1	retrotransposon protein, putative, unclassified, expressed
Sobic.004G275400	Susceptible	10	Decreased	753	330	20	156	20	293	8	200	31	423	56	102	19	311	27	215	2	301	31	115	29	226	25	237	28	AT5G17600.1	RING/U-box superfamily protein	LOC_Os02g46600.1	RING-H2 finger protein ATL5G, putative, expressed
Sobic.004G275500	Susceptible	10	Decreased	753	78	5	42	10	74	2	43	5	72	8	14	7	51	9	49	0	37	6	12	8	36	2	38	5	AT3G24140.1	basic helix-loop-helix (bHLH) DNA-binding superfamily protein	LOC_Os02g46560.1	helix-loop-helix DNA-binding protein, putative, expressed
Sobic.004G279601	Susceptible	10	Decreased	753	185	74	44	13	123	60	129	60	105	45	20	6	149	54	169	32	179	7	60	29	172	57	169	16	AT3G53730.1	Histone superfamily protein	LOC_Os09g38020.1	Core histone H2A/H2B/H3/H4 domain containing protein, putative, expressed
Sobic.004G283800	Susceptible	10	Decreased	753	640	23	406	60	698	36	576	112	594	112	102	34	671	124	571	57	573	19	199	96	538	31	529	51	AT4G00750.1	S-adenosyl-L-methionine-dependent methyltransferases superfamily protein	LOC_Os02g45310.1	dehydration response related protein, putative, expressed
Sobic.004G288300	Susceptible	10	Decreased	753	39	2	27	7	51	1	36	6	57	12	18	2	48	5	40	4	48	3	24	7	44	5	50	11	AT5G03555.1	permease, cytosine/purines, uracil, thiamine, allantoin family protein	LOC_Os02g44680.1	allantoin permease, putative, expressed
Sobic.004G288400	Susceptible	10	Decreased	753	41	3	21	3	37	4	24	4	58	10	16	6	35	3	27	4	37	3	25	2	32	2	38	2	AT5G22870.1	Late embryogenesis abundant (LEA) hydroxyproline-rich glycoprotein family	LOC_Os02g44670.1	harpin-induced protein 1 domain containing protein, expressed
Sobic.004G295100	Susceptible	10	Decreased	753	301	60	128	23	261	3	181	42	702	240	103	22	370	62	242	39	204	10	54	20	150	16	167	3	AT5G47450.1	tonoplast intrinsic protein 2;3	LOC_Os02g44080.1	aquaporin protein, putative, expressed
Sobic.004G295500	Susceptible	10	Decreased	753	70	14	47	15	69	15	33	4	105	22	16	4	61	12	31	4	36	1	18	7	42	3	36	4	AT2G44940.1	Integrase-type DNA-binding superfamily protein	LOC_Os02g43970.1	AP2 domain containing protein, expressed
Sobic.004G296100	Susceptible	10	Decreased	753	126	2	66	9	81	9	48	10	152	45	31	11	71	9	60	6	100	10	35	16	60	4	63	4	AT4G16790.1	hydroxyproline-rich glycoprotein family protein	LOC_Os02g43900.1	expressed protein
Sobic.004G297950	Susceptible	10	Decreased	753	490	47	234	44	543	82	424	119	506	131	87	43	574	110	574	59	669	68	166	73	771	50	734	24
Sobic.004G300800	Susceptible	10	Decreased	753	1738	316	766	319	2894	342	1464	458	1861	202	259	42	1964	342	1494	110	770	74	202	108	928	119	555	46	AT4G36250.1	aldehyde dehydrogenase 3F1	LOC_Os02g43194.1	aldehyde dehydrogenase, putative, expressed
Sobic.004G302000	Susceptible	10	Decreased	753	36	7	31	6	29	2	25	6	38	8	11	3	23	5	25	5	34	5	21	8	30	6	27	5	AT3G60720.1	plasmodesmata-located protein 8	LOC_Os02g43000.1	cysteine-rich repeat secretory protein 15 precursor, putative, expressed
Sobic.004G313200	Susceptible	10	Decreased	753	422	56	197	43	327	34	241	49	356	78	42	13	444	118	313	32	425	16	139	77	325	53	334	31	AT2G05790.1	O-Glycosyl hydrolases family 17 protein	LOC_Os02g53200.2	glucan endo-1,3-beta-glucosidase precursor, putative, expressed
Sobic.004G313900	Susceptible	10	Decreased	753	202	42	84	25	155	24	111	26	149	35	24	6	162	38	147	21	147	3	51	27	124	22	107	13	AT1G73360.1	homeodomain GLABROUS 11	LOC_Os06g10600.1	homeobox and START domains containing protein, putative, expressed
Sobic.004G314900	Susceptible	10	Decreased	753	35	6	17	2	30	1	23	3	28	8	5	3	26	10	25	7	25	4	11	6	22	1	30	3	AT2G42040.1		LOC_Os02g53360.1	expressed protein
Sobic.004G320900	Susceptible	10	Decreased	753	63	7	54	1	64	4	31	1	49	11	16	3	44	7	25	2	38	3	14	2	21	2	12	2
Sobic.004G323100	Susceptible	10	Decreased	753	33	4	19	3	22	4	21	7	29	7	4	2	20	5	21	4	24	3	14	8	15	1	22	3	AT5G57625.1	CAP (Cysteine-rich secretory proteins, Antigen 5, and Pathogenesis-related 1 protein) superfamily protein	LOC_Os02g54540.1	SCP-like extracellular protein, expressed
Sobic.004G323300	Susceptible	10	Decreased	753	14	1	10	3	17	2	11	3	15	6	0	0	15	5	17	3	13	2	4	2	11	3	10	3	AT4G25780.1	CAP (Cysteine-rich secretory proteins, Antigen 5, and Pathogenesis-related 1 protein) superfamily protein	LOC_Os02g54570.1	SCP-like extracellular protein, expressed
Sobic.004G325000	Susceptible	10	Decreased	753	166	30	72	16	117	4	101	27	191	67	38	3	129	20	114	10	144	14	105	17	117	7	147	21	AT5G57710.1	Double Clp-N motif-containing P-loop nucleoside triphosphate hydrolases superfamily protein	LOC_Os02g54720.1	expressed protein
Sobic.004G328300	Susceptible	10	Decreased	753	486	69	270	77	426	6	345	60	377	40	83	7	514	85	442	33	492	36	123	49	485	57	330	63	AT2G24070.1	Family of unknown function (DUF566)	LOC_Os02g55110.1	expressed protein
Sobic.004G328800	Susceptible	10	Decreased	753	38	9	12	9	28	4	12	5	39	16	0	0	21	2	10	3	18	1	0	0	11	1	11	2	AT5G39080.1	HXXXD-type acyl-transferase family protein	LOC_Os07g23150.1	transferase family protein, putative, expressed
Sobic.004G335900	Susceptible	10	Decreased	753	146	6	71	23	207	15	150	14	129	20	30	4	123	11	128	1	136	6	42	9	163	35	148	6	AT3G15900.1		LOC_Os02g56030.1	expressed protein
Sobic.004G340500	Susceptible	10	Decreased	753	34	2	19	4	54	7	36	3	38	11	6	0	43	7	36	4	28	4	21	3	34	2	34	6	AT5G24560.1	phloem protein 2-B12	LOC_Os02g56750.1	OsFBX65 - F-box domain containing protein, expressed
Sobic.004G343700	Susceptible	10	Decreased	753	189	37	89	21	7349883	7349583	205	38	151	14	33	10	326	58	283	53	214	9	81	46	297	21	262	31	AT2G20300.1	Protein kinase superfamily protein	LOC_Os02g57080.1	serine/threonine-protein kinase, putative, expressed
Sobic.004G344100	Susceptible	10	Decreased	753	2321	57	1313	312	1596	349	1258	416	2373	664	350	212	2015	250	1830	240	2554	117	891	466	1687	120	1927	238	AT5G33370.1	GDSL-like Lipase/Acylhydrolase superfamily protein	LOC_Os02g57110.1	GDSL-like lipase/acylhydrolase, putative, expressed
Sobic.004G344400	Susceptible	10	Decreased	753	666	80	310	78	595	86	426	64	570	39	96	21	668	132	682	113	703	16	193	108	671	57	531	79	AT4G28760.2	Protein of unknown function (DUF3741)	LOC_Os02g57140.1	expressed protein
Sobic.004G357000	Susceptible	10	Decreased	753	208	38	90	17	134	39	111	34	139	32	35	7	148	28	142	21	192	10	89	35	137	36	153	17	AT1G10850.1	Leucine-rich repeat protein kinase family protein	LOC_Os02g58390.1	inactive receptor kinase At2g26730 precursor, putative, expressed
Sobic.004G358200	Susceptible	10	Decreased	753	13	2	2	2	11	1	10	2	18	5	0	0	15	4	9	1	21	4	8	3	19	2	11	0	AT1G20823.1	RING/U-box superfamily protein	LOC_Os02g58540.1	RING-H2 finger protein, putative, expressed
Sobic.004G359500	Susceptible	10	Decreased	753	20	2	11	1	11	3	14	3	22	7	4	2	13	2	14	3	16	2	11	3	14	5	11	3	AT1G02180.1	ferredoxin-related	LOC_Os02g58740.1	expressed protein
Sobic.005G002800	Susceptible	10	Decreased	753	394	87	170	51	279	109	261	25	228	48	50	9	334	105	281	69	453	28	111	43	373	94	304	47	AT5G05580.1	fatty acid desaturase 8	LOC_Os12g01370.1	fatty acid desaturase, putative, expressed
Sobic.005G005700	Susceptible	10	Decreased	753	77	40	26	8	26	16	33	11	42	4	5	5	41	13	58	3	102	6	26	11	60	16	61	6	AT3G56100.1	meristematic receptor-like kinase	LOC_Os11g01620.1	inactive receptor kinase At2g26730 precursor, putative, expressed
Sobic.005G007900	Susceptible	10	Decreased	753	201	43	106	12	266	23	163	29	228	16	53	7	282	60	218	9	157	4	53	20	167	15	139	3	AT3G02750.2	Protein phosphatase 2C family protein	LOC_Os12g01770.1	protein phosphatase 2c, putative, expressed
Sobic.005G009400	Susceptible	10	Decreased	753	30	10	10	2	21	2	19	1	34	7	2	2	28	1	25	5	17	0	7	4	15	3	17	4	AT2G40435.1		LOC_Os12g02020.1	expressed protein
Sobic.005G016300	Susceptible	10	Decreased	753	92	36	25	8	42	22	37	14	38	7	3	3	54	20	82	18	118	6	28	13	108	33	83	10	AT4G13370.1	Plant protein of unknown function (DUF936)	LOC_Os11g02740.1	expressed protein
Sobic.005G020200	Susceptible	10	Decreased	753	93	4	54	16	66	4	57	9	105	15	15	2	48	3	45	9	24	10	10	6	20	7	17	8	AT1G08810.1	myb domain protein 60	LOC_Os12g03150.1	myb-like DNA-binding domain containing protein, putative, expressed
Sobic.005G033700	Susceptible	10	Decreased	753	121	12	70	8	64	16	57	3	97	20	26	1	64	12	61	5	97	6	56	29	72	19	67	11	AT5G19090.1	Heavy metal transport/detoxification superfamily protein	LOC_Os12g05040.3	heavy-metal-associated domain-containing protein, putative, expressed
Sobic.005G035100	Susceptible	10	Decreased	753	75	17	45	7	75	6	59	17	92	8	25	6	97	6	69	7	107	4	38	14	112	11	96	9	AT3G46530.1	NB-ARC domain-containing disease resistance protein	LOC_Os03g26260.1	NB-ARC domain containing protein, expressed
Sobic.005G036500	Susceptible	10	Decreased	753	83	11	43	8	66	6	39	4	122	32	19	5	57	4	35	7	51	4	20	7	28	1	36	5	AT3G44610.1	Protein kinase superfamily protein	LOC_Os11g05320.1	AGC_PVPK_like_kin82y.1 - ACG kinases include homologs to PKA, PKG and PKC, expressed
Sobic.005G045800	Susceptible	10	Decreased	753	113	20	67	10	123	15	128	8	95	8	23	3	150	18	133	23	128	15	57	20	136	12	150	16	AT3G18750.1	with no lysine (K) kinase 6	LOC_Os11g06140.1	serine/threonine-protein kinase WNK4, putative, expressed
Sobic.005G047100	Susceptible	10	Decreased	753	2679	647	868	259	1906	437	1479	480	2076	481	213	82	2448	563	2351	269	3189	333	1109	634	2632	236	2315	220	AT5G09810.1	actin 7	LOC_Os11g06390.4	actin, putative, expressed
Sobic.005G050400	Susceptible	10	Decreased	753	261	30	121	27	259	18	203	17	222	23	30	10	274	50	229	23	232	19	71	30	253	25	226	33	AT1G28490.1	syntaxin of plants 61	LOC_Os11g06740.1	syntaxin 6, putative, expressed
Sobic.005G052500	Susceptible	10	Decreased	753	287	37	130	9	164	32	159	28	258	60	25	7	204	31	202	34	289	36	97	45	206	41	192	22	AT2G21050.1	like AUXIN RESISTANT 2	LOC_Os11g06820.1	transmembrane amino acid transporter protein, putative, expressed
Sobic.005G055400	Susceptible	10	Decreased	753	121	40	56	20	58	18	62	23	81	10	8	4	89	29	85	14	113	12	48	30	80	8	93	20	AT5G64440.1	fatty acid amide hydrolase	LOC_Os11g06900.1	amidase family protein, putative, expressed
Sobic.005G055600	Susceptible	10	Decreased	753	215	42	107	27	261	31	245	59	158	2	37	8	324	70	281	35	221	8	81	35	360	51	246	18	AT1G77580.2	Plant protein of unknown function (DUF869)	LOC_Os11g06910.1	myosin heavy chain-related, putative, expressed
Sobic.005G061200	Susceptible	10	Decreased	753	483	57	203	62	425	21	305	81	537	222	47	16	433	79	326	49	372	18	88	36	281	39	303	32	AT1G65870.1	Disease resistance-responsive (dirigent-like protein) family protein	LOC_Os11g07670.1	dirigent, putative, expressed
Sobic.005G063300	Susceptible	10	Decreased	753	65	12	48	14	76	8	38	9	86	11	25	4	70	12	38	5	45	6	17	7	45	6	23	1	AT3G44540.1	fatty acid reductase 4	LOC_Os08g20200.1	male sterility protein, putative, expressed
Sobic.005G089200	Susceptible	10	Decreased	753	10	1	5	5	10	2	11	3	23	5	0	0	14	3	9	2	19	3	7	2	19	3	15	3	AT5G23530.1	carboxyesterase 18	LOC_Os11g13570.1	gibberellin receptor GID1L2, putative, expressed
Sobic.005G096101	Susceptible	10	Decreased	753	1918	190	1315	192	2029	411	1694	525	2781	385	564	88	1680	188	1387	122	1860	86	744	237	2074	101	1833	83	AT5G05960.1	Bifunctional inhibitor/lipid-transfer protein/seed storage 2S albumin superfamily protein	LOC_Os05g06780.1	LTPL104 - Protease inhibitor/seed storage/LTP family protein precursor, expressed
Sobic.005G101900	Susceptible	10	Decreased	753	1159	345	485	272	2156	640	1110	485	1453	94	110	43	788	308	1175	442	1553	325	356	282	1309	159	1020	270	AT4G35160.1	O-methyltransferase family protein	LOC_Os11g20090.1	O-methyltransferase, putative, expressed
Sobic.005G102800	Susceptible	10	Decreased	753	129	21	53	15	121	8	97	15	124	19	27	5	154	15	146	10	139	3	47	11	126	5	121	14	AT5G42240.1	serine carboxypeptidase-like 42	LOC_Os11g10750.1	OsSCP48 - Putative Serine Carboxypeptidase homologue, expressed
Sobic.005G105850	Susceptible	10	Decreased	753	186	15	106	20	113	15	79	19	131	6	21	6	121	17	119	22	195	18	109	57	126	15	131	17	AT5G09640.1	serine carboxypeptidase-like 19	LOC_Os11g27264.1	OsSCP60 - Putative Serine Carboxypeptidase homologue, expressed
Sobic.005G107500	Susceptible	10	Decreased	753	317	49	181	33	379	25	275	26	412	50	83	16	377	22	268	18	326	12	88	29	323	21	207	19	AT1G69850.1	nitrate transporter 1:2	LOC_Os11g18044.1	peptide transporter PTR2, putative, expressed
Sobic.005G110535	Susceptible	10	Decreased	753	386	188	139	63	201	120	168	70	117	35	20	2	261	113	280	99	418	52	105	52	331	153	254	50	AT1G44900.1	minichromosome maintenance (MCM2/3/5) family protein	LOC_Os11g29380.1	MCM2 - Putative minichromosome maintenance MCM complex subunit 2, expressed
Sobic.005G110600	Susceptible	10	Decreased	753	216	31	108	23	178	24	150	41	189	18	39	14	218	30	223	30	272	29	78	40	260	22	196	28	AT4G19810.1	Glycosyl hydrolase family protein with chitinase insertion domain	LOC_Os11g27400.1	glycosyl hydrolase, putative, expressed
Sobic.005G110900	Susceptible	10	Decreased	753	305	103	175	39	162	35	145	46	223	45	51	2	199	54	193	44	428	61	225	124	336	61	268	52	AT3G25130.1		LOC_Os11g26990.1	expressed protein
Sobic.005G112000	Susceptible	10	Decreased	753	26	1	18	4	36	6	29	2	33	6	8	5	43	8	38	5	39	5	14	7	48	4	42	7	AT4G04900.1	ROP-interactive CRIB motif-containing protein 10	LOC_Os11g28310.1	P21-Rho-binding domain containing protein, putative, expressed
Sobic.005G117100	Susceptible	10	Decreased	753	199	35	142	21	268	19	257	69	207	48	45	10	205	34	215	13	188	14	89	54	227	25	236	12	AT5G14090.1		LOC_Os11g29840.1	expressed protein
Sobic.005G118700	Susceptible	10	Decreased	753	91	25	31	7	58	13	72	28	64	8	15	5	68	25	82	16	101	2	39	18	77	7	76	7			LOC_Os05g44120.1	expressed protein
Sobic.005G120500	Susceptible	10	Decreased	753	300	14	202	39	262	2	187	1	308	77	58	19	257	53	166	8	179	12	68	33	149	10	123	13	AT5G63500.1	Protein of unknown function (DUF 3339)	LOC_Os11g30360.1	expressed protein
Sobic.005G121500	Susceptible	10	Decreased	753	2229	184	1252	401	3084	102	1927	336	1939	180	412	106	1646	462	1708	323	608	112	311	133	767	206	473	101	AT5G50600.1	hydroxysteroid dehydrogenase 1	LOC_Os11g30560.1	dehydrogenase/reductase, putative, expressed
Sobic.005G122500	Susceptible	10	Decreased	753	33	6	20	2	51	12	16	2	43	8	12	1	21	4	12	1	12	2	9	1	13	3	5	3	AT1G12060.1	BCL-2-associated athanogene 5	LOC_Os11g31060.1	IQ calmodulin-binding and BAG domain containing protein, putative, expressed
Sobic.005G124500	Susceptible	10	Decreased	753	184	20	103	14	100	16	111	3	186	24	47	6	124	15	109	9	193	5	84	25	157	20	115	14	AT3G48770.1	DNA binding;ATP binding	LOC_Os11g31480.1	ATP binding protein, putative, expressed
Sobic.005G129600	Susceptible	10	Decreased	753	244	62	94	29	220	74	253	64	135	41	20	3	273	74	311	38	241	29	82	45	335	79	349	38	AT1G28110.2	serine carboxypeptidase-like 45	LOC_Os11g31980.1	OsSCP63 - Putative Serine Carboxypeptidase homologue, expressed
Sobic.005G130600	Susceptible	10	Decreased	753	70	6	37	3	56	6	56	10	78	17	21	11	59	7	55	6	77	6	26	9	45	5	52	4			LOC_Os06g02840.1	expressed protein
Sobic.005G134301	Susceptible	10	Decreased	753	15	3	5	3	9	5	6	3	29	8	5	3	18	4	9	2	9	1	0	0	4	2	5	0	AT5G13930.1	Chalcone and stilbene synthase family protein	LOC_Os07g34190.1	chalcone and stilbene synthases, putative, expressed
Sobic.005G142500	Susceptible	10	Decreased	753	21	4	17	4	19	2	24	8	28	5	7	4	17	3	27	5	26	3	10	6	24	3	29	4	AT3G50170.1	Plant protein of unknown function (DUF247)	LOC_Os11g34090.1	plant protein of unknown function domain containing protein, expressed
Sobic.005G145100	Susceptible	10	Decreased	753	51	2	36	6	82	6	62	2	61	6	18	7	51	10	48	4	48	2	18	5	45	4	48	6	AT2G06925.1	Phospholipase A2 family protein	LOC_Os11g34440.1	phospholipase A2, putative, expressed
Sobic.005G153800	Susceptible	10	Decreased	753	14	2	6	3	16	4	8	1	21	7	4	2	9	1	7	1	12	1	3	2	11	3	10	2			LOC_Os11g35080.1	expressed protein
Sobic.005G155200	Susceptible	10	Decreased	753	150	18	91	15	90	13	75	13	192	57	37	6	79	18	60	2	180	10	57	15	56	6	50	5	AT2G22860.1	phytosulfokine 2 precursor	LOC_Os03g12990.1	phytosulfokines precursor, putative, expressed
Sobic.005G156500	Susceptible	10	Decreased	753	13	3	12	3	10	3	3	3	16	5	0	0	7	3	4	2	6	1	11	6	5	0	2	2	AT1G01420.1	UDP-glucosyl transferase 72B3	LOC_Os11g38650.1	UDP-glucoronosyl/UDP-glucosyl transferase, putative, expressed
Sobic.005G161000	Susceptible	10	Decreased	753	229	47	93	18	116	6	100	29	230	67	46	23	156	16	135	23	317	21	71	31	204	25	186	27	AT5G45530.1	Protein of unknown function (DUF594)	LOC_Os10g05410.1	expressed protein
Sobic.005G162000	Susceptible	10	Decreased	753	216	46	78	17	241	92	107	34	360	67	38	9	162	19	128	22	115	19	76	25	75	9	43	8	AT1G11680.1	CYTOCHROME P450 51G1	LOC_Os05g34380.1	cytochrome P450, putative, expressed
Sobic.005G169700	Susceptible	10	Decreased	753	1072	117	801	154	1087	15	957	110	1712	120	296	40	1342	264	1074	36	1060	44	292	147	1147	59	879	44	AT2G35880.1	TPX2 (targeting protein for Xklp2) protein family	LOC_Os11g38010.1	targeting protein for Xklp2, putative, expressed
Sobic.005G183300	Susceptible	10	Decreased	753	740	93	450	72	552	103	254	8	1005	28	216	30	517	21	423	13	842	74	217	98	395	40	390	14	AT1G53350.1	Disease resistance protein (CC-NBS-LRR class) family	LOC_Os08g14850.1	resistance protein, putative, expressed
Sobic.005G188500	Susceptible	10	Decreased	753	66	16	33	12	44	19	39	15	37	7	2	2	66	22	57	10	74	15	28	16	63	3	78	11	AT5G45530.1	Protein of unknown function (DUF594)	LOC_Os05g46690.1	expressed protein
Sobic.005G190800	Susceptible	10	Decreased	753	248	85	110	59	359	75	200	60	216	15	28	10	256	41	308	14	185	15	36	18	256	36	275	27	AT1G64970.1	gamma-tocopherol methyltransferase	LOC_Os02g47310.1	Cyclopropane-fatty-acyl-phospholipid synthase, putative, expressed
Sobic.005G196500	Susceptible	10	Decreased	753	102	13	42	8	79	6	69	17	113	33	19	11	85	12	84	6	104	4	41	18	85	9	72	11	AT5G54700.1	Ankyrin repeat family protein	LOC_Os11g11350.1	embryogenesis transmembrane protein, putative, expressed
Sobic.005G202600	Susceptible	10	Decreased	753	11	1	7	1	0	0	0	0	23	6	6	3	0	0	0	0	12	1	3	3	0	0	2	2	AT1G07450.1	NAD(P)-binding Rossmann-fold superfamily protein	LOC_Os11g25160.2	tropinone reductase 2, putative, expressed
Sobic.005G209900	Susceptible	10	Decreased	753	133	14	78	14	106	8	84	10	152	33	37	12	101	9	93	6	119	9	50	17	90	7	87	5	AT5G45470.1	Protein of unknown function (DUF594)	LOC_Os01g23070.1	expressed protein
Sobic.005G212400	Susceptible	10	Decreased	753	240	25	125	39	349	35	259	73	289	36	43	12	428	52	318	10	309	10	99	37	469	72	372	37	AT3G07040.1	NB-ARC domain-containing disease resistance protein	LOC_Os11g42660.1	Leucine Rich Repeat family protein, expressed
Sobic.005G218100	Susceptible	10	Decreased	753	716	233	297	116	449	219	322	136	430	46	35	1	338	110	548	91	764	21	293	163	304	86	242	9	AT3G23510.1	Cyclopropane-fatty-acyl-phospholipid synthase	LOC_Os12g16650.1	Cyclopropane-fatty-acyl-phospholipid synthase, putative, expressed
Sobic.005G226900	Susceptible	10	Decreased	753	240	30	127	28	179	18	146	36	253	61	56	19	204	31	174	9	254	15	88	34	204	25	217	20			LOC_Os06g02960.1	expressed protein
Sobic.005G227050	Susceptible	10	Decreased	753	118	11	69	23	123	12	113	19	125	20	26	8	114	9	94	11	98	1	35	16	85	5	87	8			LOC_Os06g02800.1	expressed protein
Sobic.005G228100	Susceptible	10	Decreased	753	214	15	121	16	143	4	117	25	220	23	52	9	136	20	114	5	246	15	76	27	181	11	157	2	AT5G59350.1		LOC_Os11g47730.1	expressed protein
Sobic.006G003100	Susceptible	10	Decreased	753	69	9	42	7	43	4	39	6	63	16	17	3	61	7	56	3	102	5	64	6	75	10	82	5	AT2G46890.1	Protein of unknown function (DUF1295)	LOC_Os04g01510.1	DUF1295 domain containing protein, putative, expressed
Sobic.006G014400	Susceptible	10	Decreased	753	678	81	347	68	775	62	463	58	655	128	94	27	827	166	556	38	693	35	207	113	620	60	586	126	AT4G13710.1	Pectin lyase-like superfamily protein	LOC_Os04g05050.1	pectate lyase precursor, putative, expressed
Sobic.006G015800	Susceptible	10	Decreased	753	139	2	77	12	171	16	162	25	83	13	23	1	173	27	165	17	126	4	39	11	154	14	142	18	AT5G04360.1	limit dextrinase	LOC_Os08g40930.1	Alpha amylase, catalytic domain containing protein, expressed
Sobic.006G025400	Susceptible	10	Decreased	753	47	7	33	1	126	37	161	25	62	17	19	1	227	43	162	30	103	9	56	20	399	63	384	16
Sobic.006G032800	Susceptible	10	Decreased	753	203	17	107	32	189	35	156	59	211	55	22	9	220	30	197	29	217	9	48	22	164	16	179	12	AT4G38650.1	Glycosyl hydrolase family 10 protein	LOC_Os05g23924.1	glycosyl hydrolase family 10 protein, putative, expressed
Sobic.006G050300	Susceptible	10	Decreased	753	41	10	20	2	36	3	25	7	34	9	7	1	37	1	28	6	39	1	21	9	39	6	33	5	AT3G48550.1		LOC_Os02g30380.1	expressed protein
Sobic.006G054600	Susceptible	10	Decreased	753	15	5	3	3	11	2	8	5	17	1	0	0	11	7	18	7	11	2	12	6	16	6	16	2	AT5G14070.1	Thioredoxin superfamily protein	LOC_Os02g30850.1	OsGrx_C8 - glutaredoxin subgroup III, expressed
Sobic.006G057300	Susceptible	10	Decreased	753	78	15	51	3	86	7	58	10	157	35	44	7	68	6	60	9	110	6	36	7	69	7	62	5	AT1G17020.1	senescence-related gene 1	LOC_Os03g32470.1	leucoanthocyanidin dioxygenase, putative, expressed
Sobic.006G060900	Susceptible	10	Decreased	753	29	4	19	4	13	7	16	3	30	2	9	2	15	3	18	1	21	3	7	4	11	3	13	3			LOC_Os04g32860.1	expressed protein
Sobic.006G065300	Susceptible	10	Decreased	753	13	2	12	4	22	2	15	4	23	0	7	1	15	3	15	1	6	1	12	4	11	2	13	1	AT1G52340.1	NAD(P)-binding Rossmann-fold superfamily protein	LOC_Os04g33240.1	sex determination protein tasselseed-2, putative, expressed
Sobic.006G066400	Susceptible	10	Decreased	753	153	22	78	15	103	5	90	20	184	80	31	11	86	11	58	13	117	6	44	21	55	11	81	12	AT5G04660.1	cytochrome P450, family 77, subfamily A, polypeptide 4	LOC_Os04g33370.1	cytochrome P450, putative, expressed
Sobic.006G066500	Susceptible	10	Decreased	753	403	17	241	46	459	32	421	40	380	66	71	12	525	111	401	25	423	45	104	48	527	89	512	61	AT3G52920.2	Family of unknown function (DUF662)	LOC_Os04g33450.2	expressed protein
Sobic.006G068200	Susceptible	10	Decreased	753	30	10	15	8	14	8	20	7	24	12	2	2	23	8	28	10	32	5	12	4	19	3	21	1	AT3G52770.1	protein binding	LOC_Os04g33560.1	expressed protein
Sobic.006G075700	Susceptible	10	Decreased	753	46	5	35	8	15	1	15	1	51	10	13	4	9	2	14	4	28	1	20	6	10	4	11	2	AT5G64667.1	inflorescence deficient in abscission (IDA)-like 2	LOC_Os04g58940.1	expressed protein
Sobic.006G076400	Susceptible	10	Decreased	753	237	102	46	14	98	48	103	40	88	49	11	6	135	48	110	19	201	17	47	22	131	60	130	21	AT1G09200.1	Histone superfamily protein	LOC_Os04g34240.1	histone H3, putative, expressed
Sobic.006G079100	Susceptible	10	Decreased	753	89	3	52	13	107	7	70	2	77	20	5	3	96	11	76	7	66	8	25	13	77	7	72	3	AT5G64620.1	cell wall / vacuolar inhibitor of fructosidase 2	LOC_Os08g01670.1	invertase/pectin methylesterase inhibitor family protein, putative, expressed
Sobic.006G086800	Susceptible	10	Decreased	753	278	30	104	34	298	40	193	18	184	27	50	10	252	18	193	35	247	9	95	12	267	47	244	24	AT1G77122.1	Uncharacterised protein family UPF0090	LOC_Os04g35760.1	expressed protein
Sobic.006G091400	Susceptible	10	Decreased	753	22	4	8	1	22	4	13	2	17	4	2	2	23	3	22	4	22	2	11	2	20	2	23	2	AT3G11730.1	Ras-related small GTP-binding family protein	LOC_Os05g01490.1	ras-related protein, putative, expressed
Sobic.006G094000	Susceptible	10	Decreased	753	21	1	13	2	14	4	18	4	17	6	2	2	18	1	16	1	11	1	5	3	12	2	16	1	AT3G17220.1	pectin methylesterase inhibitor 2	LOC_Os04g36770.1	PME/invertase inhibitor, putative, expressed
Sobic.006G095300	Susceptible	10	Decreased	753	19	1	13	2	18	1	14	4	23	3	5	3	23	3	21	2	14	2	8	4	14	4	21	1
Sobic.006G095500	Susceptible	10	Decreased	753	71	6	34	5	77	14	52	10	67	12	23	5	71	14	55	7	71	0	27	1	70	10	59	5	AT1G09900.1	Pentatricopeptide repeat (PPR-like) superfamily protein	LOC_Os01g57410.3	pentatricopeptide repeat domain containing protein, putative, expressed
Sobic.006G096500	Susceptible	10	Decreased	753	148	17	68	14	99	11	92	15	187	50	39	18	111	14	86	11	162	6	47	17	89	10	122	6	AT1G65960.2	glutamate decarboxylase 2	LOC_Os04g37500.1	glutamate decarboxylase, putative, expressed
Sobic.006G098400	Susceptible	10	Decreased	753	34	5	25	7	56	10	29	6	49	11	13	2	30	3	29	9	11	2	12	6	12	3	9	2	AT3G48700.1	carboxyesterase 13	LOC_Os04g37680.1	alpha/beta hydrolase fold, putative, expressed
Sobic.006G111100	Susceptible	10	Decreased	753	4098	409	2129	536	2782	270	2285	616	3841	1212	532	306	2936	498	2150	414	4035	44	852	411	2000	127	2778	459	AT1G24020.1	MLP-like protein 423	LOC_Os04g39150.1	pathogenesis-related Bet v I family protein, putative, expressed
Sobic.006G114300	Susceptible	10	Decreased	753	123	15	71	25	124	15	100	18	109	28	27	7	102	4	105	13	159	12	71	3	213	29	185	12	AT3G63370.1	Tetratricopeptide repeat (TPR)-like superfamily protein	LOC_Os04g39410.1	pentatricopeptide, putative, expressed
Sobic.006G122300	Susceptible	10	Decreased	753	121	9	67	22	89	12	95	8	118	18	25	8	82	18	76	3	138	7	42	20	84	9	83	10	AT1G13130.1	Cellulase (glycosyl hydrolase family 5) protein	LOC_Os04g40510.2	glycosyl hydrolase family 5 protein, putative, expressed
Sobic.006G123700	Susceptible	10	Decreased	753	39	5	32	5	20	1	20	4	70	19	23	3	25	4	19	6	36	1	15	3	10	2	15	3	AT5G12890.1	UDP-Glycosyltransferase superfamily protein	LOC_Os04g20330.1	UDP-glucoronosyl/UDP-glucosyl transferase, putative, expressed
Sobic.006G125100	Susceptible	10	Decreased	753	16	2	3	3	20	4	16	1	14	5	0	0	19	3	18	2	12	1	5	3	12	2	12	1	AT5G14360.1	Ubiquitin-like superfamily protein	LOC_Os02g38410.1	ubiquitin family protein, putative, expressed
Sobic.006G125800	Susceptible	10	Decreased	753	411	42	255	81	439	28	319	105	355	83	74	14	260	35	289	32	328	19	162	77	394	39	372	21	AT1G67730.1	beta-ketoacyl reductase 1	LOC_Os04g40730.1	oxidoreductase, short chain dehydrogenase/reductase family, putative, expressed
Sobic.006G129800	Susceptible	10	Decreased	753	52	17	21	2	25	5	23	5	38	9	5	3	23	2	28	1	30	5	31	18	19	3	26	4	AT5G14230.1		LOC_Os04g41280.1	ankyrin repeat domain containing protein, expressed
Sobic.006G145600	Susceptible	10	Decreased	753	75	6	60	34	294	129	263	62	94	14	24	3	234	20	231	29	64	6	22	6	192	22	141	22	AT1G61820.1	beta glucosidase 46	LOC_Os04g43390.2	Os4bglu16 - monolignol beta-glucoside homologue, expressed
Sobic.006G148800	Susceptible	10	Decreased	753	1793	216	1052	107	1692	139	2040	282	3460	1690	403	140	2344	388	1513	174	1418	68	700	133	1499	423	1706	148	AT2G37040.1	PHE ammonia lyase 1	LOC_Os04g43760.1	phenylalanine ammonia-lyase, putative, expressed
Sobic.006G149300	Susceptible	10	Decreased	753	23	2	13	1	28	3	25	5	21	4	2	2	33	14	32	6	18	2	11	6	21	4	26	6	AT2G28305.1	Putative lysine decarboxylase family protein	LOC_Os04g43840.1	possible lysine decarboxylase domain containing protein, expressed
Sobic.006G155200	Susceptible	10	Decreased	753	187	9	179	13	162	19	120	22	201	28	47	15	156	18	115	11	261	28	80	33	153	27	107	5	AT1G59740.1	Major facilitator superfamily protein	LOC_Os04g41400.1	peptide transporter PTR2, putative, expressed
Sobic.006G158800	Susceptible	10	Decreased	753	72	9	48	13	101	13	83	22	61	4	17	4	100	12	109	13	99	5	36	9	143	10	108	10	AT1G01800.1	NAD(P)-binding Rossmann-fold superfamily protein	LOC_Os04g44950.1	short-chain dehydrogenase/reductase, putative, expressed
Sobic.006G169900	Susceptible	10	Decreased	753	65	10	33	6	51	2	42	7	71	17	17	1	50	8	45	4	56	3	21	4	41	6	38	3	AT2G44940.1	Integrase-type DNA-binding superfamily protein	LOC_Os04g46400.1	AP2 domain containing protein, expressed
Sobic.006G170800	Susceptible	10	Decreased	753	136	15	77	19	125	14	91	16	167	37	34	8	113	15	91	1	152	8	72	15	104	9	117	6	AT5G43330.1	Lactate/malate dehydrogenase family protein	LOC_Os04g46560.1	lactate/malate dehydrogenase, putative, expressed
Sobic.006G171400	Susceptible	10	Decreased	753	33	6	14	4	28	2	19	3	32	9	5	3	25	3	20	4	23	6	8	2	19	3	20	3	AT2G45080.1	cyclin p3;1	LOC_Os04g46660.1	cyclin, putative, expressed
Sobic.006G172651	Susceptible	10	Decreased	753	76	4	48	18	73	9	46	14	85	11	10	5	53	6	46	3	73	5	22	8	49	6	47	4
Sobic.006G186200	Susceptible	10	Decreased	753	13	1	9	2	16	3	11	5	17	1	2	2	11	3	10	2	11	1	4	2	8	4	9	2	AT5G62220.1	glycosyltransferase 18	LOC_Os04g48480.1	exostosin family domain containing protein, expressed
Sobic.006G190600	Susceptible	10	Decreased	753	58	9	29	1	69	22	67	2	56	9	11	3	50	10	65	5	57	4	41	21	61	6	74	6	AT4G27590.2	Heavy metal transport/detoxification superfamily protein	LOC_Os04g49260.1	heavy metal-associated domain containing protein, expressed
Sobic.006G191700	Susceptible	10	Decreased	753	295	35	144	16	270	33	244	7	268	71	53	17	291	48	240	29	272	31	73	29	236	18	241	35	AT3G03220.1	expansin A13	LOC_Os04g49410.1	expansin precursor, putative, expressed
Sobic.006G193100	Susceptible	10	Decreased	753	250	66	121	16	194	57	185	41	159	17	30	4	271	72	244	40	337	13	96	44	353	41	322	45	AT4G15080.1	DHHC-type zinc finger family protein	LOC_Os04g49560.1	zinc finger family protein, putative, expressed
Sobic.006G199800	Susceptible	10	Decreased	753	21	4	13	3	20	3	13	3	28	8	7	4	23	7	14	1	25	3	24	2	20	6	23	6	AT1G79180.1	myb domain protein 63	LOC_Os04g50770.1	MYB family transcription factor, putative, expressed
Sobic.006G209300	Susceptible	10	Decreased	753	36	1	23	4	43	9	38	2	47	13	8	4	35	9	25	5	46	6	14	5	48	6	55	3	AT1G32910.1	HXXXD-type acyl-transferase family protein	LOC_Os04g51990.1	transferase family domain containing protein, expressed
Sobic.006G211900	Susceptible	10	Decreased	753	317	34	161	45	410	43	275	54	269	36	54	16	310	42	345	41	280	15	119	62	303	25	284	23	AT4G39330.1	cinnamyl alcohol dehydrogenase 9	LOC_Os04g52280.1	dehydrogenase, putative, expressed
Sobic.006G212400	Susceptible	10	Decreased	753	169	18	78	13	168	4	136	19	146	35	31	14	173	29	148	19	142	8	66	23	109	7	139	18	AT4G20050.1	Pectin lyase-like superfamily protein	LOC_Os04g52320.1	QRT3, putative, expressed
Sobic.006G218000	Susceptible	10	Decreased	753	30	8	18	3	31	7	25	1	33	5	9	1	37	4	25	4	23	1	18	4	22	2	26	4	AT1G56020.1		LOC_Os04g52800.1	expressed protein
Sobic.006G218600	Susceptible	10	Decreased	753	1002	50	548	108	904	86	706	173	849	152	171	30	1162	203	1003	121	980	53	330	146	972	53	850	111	AT5G60570.1	Galactose oxidase/kelch repeat superfamily protein	LOC_Os04g52830.1	OsFBK15 - F-box domain and kelch repeat containing protein, expressed
Sobic.006G221500	Susceptible	10	Decreased	753	56	16	17	9	43	5	24	5	85	27	9	5	37	3	28	6	21	4	3	3	23	6	14	1	AT4G30580.1	Phospholipid/glycerol acyltransferase family protein	LOC_Os04g53370.1	acyltransferase, putative, expressed
Sobic.006G223900	Susceptible	10	Decreased	753	65	8	49	4	53	12	31	0	70	3	19	5	55	15	45	9	46	6	22	9	42	10	28	3			LOC_Os04g53560.1	expressed protein
Sobic.006G224000	Susceptible	10	Decreased	753	25	7	13	1	23	7	28	5	27	6	0	0	25	5	25	4	20	1	7	4	18	4	19	4	AT4G04900.1	ROP-interactive CRIB motif-containing protein 10	LOC_Os04g53580.1	P21-Rho-binding domain containing protein, putative, expressed
Sobic.006G237600	Susceptible	10	Decreased	753	64	1	33	7	97	7	137	11	57	18	10	2	81	18	105	5	45	8	17	10	88	7	98	14			LOC_Os04g55100.1	expressed protein
Sobic.006G249100	Susceptible	10	Decreased	753	83	10	36	6	80	7	57	8	91	26	23	3	60	3	64	5	65	3	25	8	62	8	50	6			LOC_Os04g56370.1	expressed protein
Sobic.006G252466	Susceptible	10	Decreased	753	117	15	52	9	87	20	53	4	139	41	23	11	51	9	62	9	59	9	38	18	39	2	49	8	AT5G10990.1	SAUR-like auxin-responsive protein family	LOC_Os04g56680.1	OsSAUR22 - Auxin-responsive SAUR gene family member, expressed
Sobic.006G257100	Susceptible	10	Decreased	753	68	12	45	13	76	8	66	11	67	13	17	6	51	9	54	3	51	4	30	8	54	9	53	7	AT5G42510.1	Disease resistance-responsive (dirigent-like protein) family protein	LOC_Os04g57130.1	dirigent-like protein pDIR17, putative, expressed
Sobic.006G266900	Susceptible	10	Decreased	753	24	1	14	3	16	5	22	6	25	7	3	3	27	8	24	4	22	1	12	7	24	3	33	1	AT5G23400.1	Leucine-rich repeat (LRR) family protein	LOC_Os04g58080.1	polygalacturonase inhibitor 3 precursor, putative, expressed
Sobic.006G268700	Susceptible	10	Decreased	753	29	3	23	5	8	2	5	2	37	1	10	3	2	2	4	2	37	4	13	8	11	2	8	2	AT5G45470.1	Protein of unknown function (DUF594)	LOC_Os01g42340.1	expressed protein
Sobic.006G270300	Susceptible	10	Decreased	753	124	9	59	16	178	9	113	19	74	7	13	2	136	26	133	15	82	2	25	11	127	12	104	17	AT1G26700.1	Seven transmembrane MLO family protein	LOC_Os11g07912.1	MLO domain containing protein, putative, expressed
Sobic.006G278100	Susceptible	10	Decreased	753	1257	225	706	182	1098	52	678	145	1287	343	138	52	946	189	560	55	658	25	146	69	517	55	404	13	AT1G45688.1		LOC_Os04g59330.1	expressed protein
Sobic.006G278300	Susceptible	10	Decreased	753	22	5	18	2	24	2	21	6	28	7	4	4	19	1	21	2	22	2	17	1	22	2	20	3	AT1G77700.1	Pathogenesis-related thaumatin superfamily protein	LOC_Os04g59370.1	thaumatin, putative, expressed
Sobic.007G001900	Susceptible	10	Decreased	753	1508	150	1078	171	1822	177	1180	177	2374	411	428	142	1983	262	1241	165	1484	130	445	162	1467	68	1104	25	AT3G44220.1	Late embryogenesis abundant (LEA) hydroxyproline-rich glycoprotein family	LOC_Os08g01220.1	harpin-induced protein 1 domain containing protein, expressed
Sobic.007G008400	Susceptible	10	Decreased	753	160	4	81	22	120	14	101	14	174	36	32	12	147	23	85	10	131	10	33	14	131	11	104	2	AT1G43790.1	tracheary element differentiation-related 6
Sobic.007G014500	Susceptible	10	Decreased	753	44	9	27	6	31	3	28	4	50	5	12	5	35	1	37	5	52	3	21	6	36	3	33	6	AT3G46710.1	NB-ARC domain-containing disease resistance protein	LOC_Os11g17014.1	NB-ARC domain containing protein, expressed
Sobic.007G015100	Susceptible	10	Decreased	753	254	36	150	53	335	38	237	55	287	34	47	12	244	32	281	43	300	20	107	42	346	75	258	13	AT1G64940.1	cytochrome P450, family 87, subfamily A, polypeptide 6	LOC_Os01g24810.1	cytochrome P450, putative, expressed
Sobic.007G015200	Susceptible	10	Decreased	753	14	2	10	7	18	4	8	5	19	6	0	0	23	6	19	4	15	1	8	6	20	2	21	2	AT1G64940.1	cytochrome P450, family 87, subfamily A, polypeptide 6	LOC_Os06g22340.1	cytochrome P450, putative, expressed
Sobic.007G015700	Susceptible	10	Decreased	753	65	11	29	4	59	4	39	7	69	7	13	4	64	8	57	3	75	1	24	10	72	9	69	3	AT3G07040.1	NB-ARC domain-containing disease resistance protein	LOC_Os11g43390.1	expressed protein
Sobic.007G019600	Susceptible	10	Decreased	753	120	39	42	17	90	20	60	19	78	29	11	2	103	31	129	26	135	2	61	36	117	28	109	9	AT2G45340.1	Leucine-rich repeat protein kinase family protein	LOC_Os08g02440.1	expressed protein
Sobic.007G024300	Susceptible	10	Decreased	753	12	2	8	2	2	2	4	2	17	2	0	0	3	3	2	2	19	2	7	4	5	0	7	1	AT5G19000.1	BTB-POZ and MATH domain 1	LOC_Os04g35310.1	MBTB4 - Bric-a-Brac, Tramtrack, Broad Complex BTB domain with Meprin and TRAF Homology MATH domain, expressed
Sobic.007G032300	Susceptible	10	Decreased	753	178	4	136	12	167	6	126	10	278	21	75	7	195	11	164	14	124	7	40	15	118	8	105	4	AT3G21710.2		LOC_Os04g53560.1	expressed protein
Sobic.007G046400	Susceptible	10	Decreased	753	72	14	37	1	60	7	48	8	96	34	29	2	53	4	46	4	59	3	31	9	32	2	51	4	AT3G61460.1	brassinosteroid-responsive RING-H2	LOC_Os08g06090.1	zinc finger, C3HC4 type domain containing protein, expressed
Sobic.007G047300	Susceptible	10	Decreased	753	5989	795	3884	650	5852	533	5742	956	9223	3138	1965	274	6934	1002	4437	694	7081	447	2259	60	5315	815	6378	953	AT5G54160.1	O-methyltransferase 1	LOC_Os08g06100.1	O-methyltransferase, putative, expressed
Sobic.007G076100	Susceptible	10	Decreased	753	41	15	20	5	13	2	16	2	32	5	5	3	15	6	10	3	39	4	21	7	15	2	19	2	AT4G24510.1	HXXXD-type acyl-transferase family protein	LOC_Os04g52164.1	transferase family protein, putative, expressed
Sobic.007G078800	Susceptible	10	Decreased	753	106	12	67	5	37026	36908	88	16	139	43	35	6	101	12	77	8	133	10	72	8	116	14	105	15	AT5G58090.1	O-Glycosyl hydrolases family 17 protein	LOC_Os08g12800.1	glucan endo-1,3-beta-glucosidase precursor, putative, expressed
Sobic.007G084200	Susceptible	10	Decreased	753	1798	234	1017	190	1775	42	1381	185	2164	247	438	83	2421	465	1736	170	1476	127	525	240	1681	67	1474	147	AT1G16860.1	Ubiquitin-specific protease family C19-related protein	LOC_Os08g13350.1	expressed protein
Sobic.007G090436	Susceptible	10	Decreased	753	4109	451	2478	529	4228	168	3921	689	6458	2234	896	256	3778	705	3039	30	3419	107	799	363	3022	86	3191	178	AT5G57560.1	Xyloglucan endotransglucosylase/hydrolase family protein	LOC_Os08g13920.1	glycosyl hydrolases family 16, putative, expressed
Sobic.007G090460	Susceptible	10	Decreased	753	121	6	98	11	235	60	205	27	210	53	52	3	242	44	237	36	163	35	142	21	305	56	284	13	AT5G57540.1	xyloglucan endotransglucosylase/hydrolase 13	LOC_Os08g13920.1	glycosyl hydrolases family 16, putative, expressed
Sobic.007G091100	Susceptible	10	Decreased	753	141	33	85	14	134	10	136	6	115	33	31	8	126	5	135	6	286	20	173	18	310	53	341	44	AT4G13700.1	purple acid phosphatase 23	LOC_Os08g17784.1	purple acid phosphatase, putative, expressed
Sobic.007G091900	Susceptible	10	Decreased	753	208	29	124	24	251	22	173	27	216	20	48	15	287	48	237	21	202	8	56	24	191	16	173	9	AT5G57670.2	Protein kinase superfamily protein	LOC_Os08g15060.1	ATP binding protein, putative, expressed
Sobic.007G097000	Susceptible	10	Decreased	753	70	28	26	7	47	30	45	16	37	10	5	2	60	26	66	20	85	4	19	12	80	32	64	14	AT5G16270.1	sister chromatid cohesion 1 protein 4	LOC_Os08g16610.1	Rad21 / Rec8 like protein, putative, expressed
Sobic.007G097100	Susceptible	10	Decreased	753	200	29	100	27	173	17	137	8	216	43	19	10	169	7	151	20	122	13	61	28	89	6	126	17	AT1G79720.1	Eukaryotic aspartyl protease family protein	LOC_Os08g16660.1	aspartic proteinase nepenthesin precursor, putative, expressed
Sobic.007G103800	Susceptible	10	Decreased	753	93	20	47	6	76	13	68	6	78	5	22	5	84	6	91	13	97	1	36	13	115	9	91	14	AT4G26090.1	NB-ARC domain-containing disease resistance protein	LOC_Os04g08390.1	Leucine Rich Repeat family protein, expressed
Sobic.007G109600	Susceptible	10	Decreased	753	20	3	12	1	19	3	23	4	16	3	0	0	16	5	19	3	15	1	8	5	22	4	17	4	AT1G13245.1	ROTUNDIFOLIA like 17
Sobic.007G116800	Susceptible	10	Decreased	753	269	21	108	30	183	22	144	50	264	115	20	6	162	25	116	20	170	14	45	16	92	19	111	11	AT1G70370.1	polygalacturonase 2	LOC_Os08g29200.1	BURP domain containing protein, expressed
Sobic.007G129000	Susceptible	10	Decreased	753	183	21	74	20	146	26	141	45	123	22	31	6	178	45	200	30	202	19	79	29	202	38	180	19	AT5G62890.2	Xanthine/uracil permease family protein	LOC_Os08g32500.1	nucleobase-ascorbate transporter, putative, expressed
Sobic.007G130900	Susceptible	10	Decreased	753	212	25	120	43	245	5	216	3	183	10	31	8	253	20	233	19	207	14	55	19	221	18	213	35	AT1G70160.1		LOC_Os08g32910.1	expressed protein
Sobic.007G139000	Susceptible	10	Decreased	753	70	6	38	12	55	4	41	10	60	19	5	3	53	6	46	6	43	6	12	8	37	7	30	2	AT3G28917.1	mini zinc finger 2	LOC_Os09g29130.1	ZF-HD protein dimerisation region containing protein, expressed
Sobic.007G139500	Susceptible	10	Decreased	753	205	33	92	5	133	9	105	9	172	27	47	3	150	31	141	17	176	10	78	19	129	30	108	14	AT2G22480.1	phosphofructokinase 5	LOC_Os08g34050.1	phosphofructokinase, putative, expressed
Sobic.007G141200	Susceptible	10	Decreased	753	1551	364	1030	197	1907	192	1172	304	2668	314	419	41	1704	219	901	83	1009	88	579	148	831	127	643	72	AT1G15950.1	cinnamoyl coa reductase 1	LOC_Os08g34280.1	cinnamoyl-CoA reductase, putative, expressed
Sobic.007G143900	Susceptible	10	Decreased	753	149	4	98	13	162	8	137	13	209	44	33	15	156	23	124	5	106	8	33	22	146	24	118	6			LOC_Os08g34510.1	expressed protein
Sobic.007G149600	Susceptible	10	Decreased	753	888	414	132	47	471	238	474	209	402	182	50	25	529	215	618	114	838	70	190	95	540	210	770	86	AT3G45980.1	Histone superfamily protein	LOC_Os03g17084.1	Core histone H2A/H2B/H3/H4 domain containing protein, putative, expressed
Sobic.007G150800	Susceptible	10	Decreased	753	658	148	286	64	553	24	386	90	615	149	100	31	618	119	409	85	538	36	143	57	415	72	368	34	AT1G02180.1	ferredoxin-related	LOC_Os08g35710.1	expressed protein
Sobic.007G162000	Susceptible	10	Decreased	753	132	19	77	14	98	25	89	19	98	21	21	4	126	22	125	20	150	6	71	34	165	27	117	13	AT5G18460.1	Protein of Unknown Function (DUF239)	LOC_Os08g45170.1	carboxyl-terminal peptidase, putative, expressed
Sobic.007G165800	Susceptible	10	Decreased	753	1274	137	721	135	1120	163	901	160	1345	432	242	93	1024	242	798	74	987	54	444	265	824	57	782	70	AT5G23940.1	HXXXD-type acyl-transferase family protein	LOC_Os08g44840.1	transferase family protein, putative, expressed
Sobic.007G166600	Susceptible	10	Decreased	753	1856	158	851	184	1788	133	1534	199	1419	216	273	91	1635	221	1384	80	1547	187	444	150	1637	359	1372	41	AT2G28190.1	copper/zinc superoxide dismutase 2	LOC_Os08g44770.1	copper/zinc superoxide dismutase, putative, expressed
Sobic.007G170100	Susceptible	10	Decreased	753	376	14	236	24	205	28	232	15	382	59	72	13	266	39	263	53	613	60	180	95	333	27	336	73	AT5G22500.1	fatty acid reductase 1	LOC_Os08g44360.1	male sterility protein 2, putative, expressed
Sobic.007G175600	Susceptible	10	Decreased	753	177	17	125	27	172	3	143	19	187	24	40	11	162	38	157	4	165	11	78	38	149	16	141	17	AT1G29500.1	SAUR-like auxin-responsive protein family	LOC_Os08g43700.1	OsSAUR36 - Auxin-responsive SAUR gene family member, expressed
Sobic.007G180200	Susceptible	10	Decreased	753	137	17	87	12	103	16	97	26	94	17	17	6	108	21	99	21	128	7	42	22	101	13	134	4	AT1G01225.1	NC domain-containing protein-related	LOC_Os08g43350.1	NC domain-containing protein, putative, expressed
Sobic.007G184800	Susceptible	10	Decreased	753	73	9	53	13	71	0	88	16	94	9	25	4	62	14	77	1	84	8	27	12	70	2	105	4	AT1G06070.1	Basic-leucine zipper (bZIP) transcription factor family protein	LOC_Os09g34060.1	transcription factor RF2a, putative, expressed
Sobic.007G189400	Susceptible	10	Decreased	753	237	22	140	14	265	58	233	42	203	13	33	15	350	77	443	27	402	63	223	129	477	65	527	66	AT5G50915.2	basic helix-loop-helix (bHLH) DNA-binding superfamily protein	LOC_Os08g42470.1	BEE 1, putative, expressed
Sobic.007G198000	Susceptible	10	Decreased	753	160	30	73	18	37006	36918	95	15	134	53	36	0	73	18	58	17	90	6	66	3	53	4	74	14	AT3G07390.1	auxin-responsive family protein	LOC_Os08g41290.1	AIR12, putative, expressed
Sobic.007G202100	Susceptible	10	Decreased	753	23	2	21	2	22	2	24	4	36	10	11	2	34	2	25	3	26	6	11	3	32	2	23	3	AT5G18980.1	ARM repeat superfamily protein	LOC_Os07g45480.1	expressed protein
Sobic.007G202300	Susceptible	10	Decreased	753	19	3	18	1	23	2	12	0	21	3	5	3	24	5	21	2	25	3	14	5	25	1	23	3	AT3G06210.1	ARM repeat superfamily protein	LOC_Os01g43110.1	expressed protein
Sobic.007G204100	Susceptible	10	Decreased	753	20	1	2	2	17	4	10	2	24	11	0	0	5	3	3	3	6	4	2	2	2	2	7	1			LOC_Os08g40910.1	expressed protein
Sobic.007G206500	Susceptible	10	Decreased	753	389	34	190	42	454	56	302	65	538	134	92	25	409	46	291	27	310	26	88	32	252	16	250	23	AT3G45070.1	P-loop containing nucleoside triphosphate hydrolases superfamily protein	LOC_Os08g40380.1	sulfotransferase domain containing protein, expressed
Sobic.007G207700	Susceptible	10	Decreased	753	81	33	28	12	45	19	54	22	39	8	10	2	57	20	93	20	122	10	41	11	109	38	110	14	AT1G20930.1	cyclin-dependent kinase B2;2	LOC_Os08g40170.1	cyclin-dependent kinase B2-1, putative, expressed
Sobic.007G209100	Susceptible	10	Decreased	753	64	10	40	8	67	9	61	6	71	22	10	2	52	5	41	1	43	4	17	7	36	2	41	2	AT4G35320.1		LOC_Os08g40060.1	expressed protein
Sobic.007G214600	Susceptible	10	Decreased	753	26	6	14	2	4	4	8	2	30	10	6	3	11	1	10	1	24	3	9	4	9	1	7	1	AT2G44310.1	Calcium-binding EF-hand family protein	LOC_Os09g31040.1	EF hand family protein, putative, expressed
Sobic.007G214700	Susceptible	10	Decreased	753	848	172	394	108	713	121	470	140	733	178	74	15	856	214	653	96	775	53	237	118	699	90	522	53	AT2G04780.2	FASCICLIN-like arabinoogalactan 7	LOC_Os09g30486.1	fasciclin domain containing protein, expressed
Sobic.007G217300	Susceptible	10	Decreased	753	25	4	23	6	7	5	8	4	26	7	5	3	11	4	2	2	24	6	15	2	2	2	3	2	AT4G27670.1	heat shock protein 21	LOC_Os05g23140.1	retrotransposon protein, putative, LINE subclass, expressed
Sobic.008G010400	Susceptible	10	Decreased	753	12	1	5	2	36	3	26	6	24	9	0	0	38	11	20	2	5	3	3	3	28	4	16	3	AT5G05340.1	Peroxidase superfamily protein	LOC_Os11g02130.1	peroxidase precursor, putative, expressed
Sobic.008G014700	Susceptible	10	Decreased	753	16	3	8	1	10	2	8	5	23	4	5	3	4	2	0	0	21	2	7	4	6	3	12	1	AT4G32390.1	Nucleotide-sugar transporter family protein	LOC_Os12g04170.1	domain of unknown function, DUF250 domain containing protein, expressed
Sobic.008G019000	Susceptible	10	Decreased	753	25	3	17	3	6	6	6	3	30	3	9	1	13	2	10	3	36	1	15	5	10	1	11	1	AT3G46710.1	NB-ARC domain-containing disease resistance protein	LOC_Os07g31800.1	NB-ARC domain containing protein, expressed
Sobic.008G020300	Susceptible	10	Decreased	753	70	10	36	9	86	10	52	5	63	6	19	3	55	10	56	9	34	3	27	8	42	6	34	1	AT1G08810.1	myb domain protein 60	LOC_Os11g03440.1	myb-like DNA-binding domain containing protein, putative, expressed
Sobic.008G022500	Susceptible	10	Decreased	753	264	34	128	24	203	55	166	23	174	24	38	5	291	69	287	50	298	13	92	50	297	50	241	24	AT2G38650.1	galacturonosyltransferase 7	LOC_Os12g02910.1	glycosyl transferase, family 8, putative, expressed
Sobic.008G026700	Susceptible	10	Decreased	753	468	73	232	20	37	11	20	5	321	39	79	15	12	4	15	1	224	2	85	30	14	6	8	3	AT3G08600.1	Protein of unknown function (DUF1191)	LOC_Os11g02630.1	expressed protein
Sobic.008G030200	Susceptible	10	Decreased	753	42	10	36	3	50	8	32	5	72	10	21	3	47	7	21	1	31	1	21	5	20	2	29	2	AT3G10910.1	RING/U-box superfamily protein	LOC_Os11g02424.1	LTPL9 - Protease inhibitor/seed storage/LTP family protein precursor, expressed
Sobic.008G030700	Susceptible	10	Decreased	753	5359	513	3063	600	8982	1610	6890	259	6390	1637	1005	290	6696	693	4889	528	3241	70	721	357	3896	594	3071	135	AT2G38540.1	lipid transfer protein 1	LOC_Os11g02369.1	LTPL7 - Protease inhibitor/seed storage/LTP family protein precursor, expressed
Sobic.008G041100	Susceptible	10	Decreased	753	49	7	32	6	36	3	30	10	42	9	12	3	56	12	41	6	56	7	27	12	44	3	39	3	AT3G11580.1	AP2/B3-like transcriptional factor family protein	LOC_Os12g06080.1	expressed protein
Sobic.008G041400	Susceptible	10	Decreased	753	71	4	43	7	92	5	56	7	75	16	20	5	87	3	67	8	42	1	26	12	49	5	53	3	AT5G04770.1	cationic amino acid transporter 6	LOC_Os11g05690.2	amino acid permease family protein, putative, expressed
Sobic.008G048501	Susceptible	10	Decreased	753	72	19	41	2	27	8	13	5	101	13	23	3	10	2	18	1	37	7	19	10	8	0	11	3	AT1G28580.1	GDSL-like Lipase/Acylhydrolase superfamily protein	LOC_Os01g12320.1	GDSL-like lipase/acylhydrolase, putative, expressed
Sobic.008G052800	Susceptible	10	Decreased	753	9	5	11	1	7	1	2	2	18	2	2	2	2	2	5	2	11	0	8	4	8	2	9	3
Sobic.008G055100	Susceptible	10	Decreased	753	62	6	29	5	36	4	25	6	61	17	11	3	30	4	25	6	50	7	17	3	33	3	39	2	AT1G58170.1	Disease resistance-responsive (dirigent-like protein) family protein	LOC_Os12g07580.1	dirigent, putative, expressed
Sobic.008G061000	Susceptible	10	Decreased	753	95	8	52	2	96	10	76	1	138	53	29	7	91	11	72	2	50	2	19	4	48	3	43	2	AT1G71910.1		LOC_Os12g08200.1	expressed protein
Sobic.008G067400	Susceptible	10	Decreased	753	5	3	2	2	3	3	0	0	17	3	0	0	0	0	0	0	8	2	2	2	0	0	0	0
Sobic.008G072300	Susceptible	10	Decreased	753	129	11	63	15	154	5	134	6	85	16	25	10	119	18	109	16	156	13	87	12	214	31	200	13	AT1G71460.1	Pentatricopeptide repeat (PPR-like) superfamily protein	LOC_Os12g10184.1	pentatricopeptide, putative, expressed
Sobic.008G075200	Susceptible	10	Decreased	753	782	111	366	96	674	57	532	129	646	88	109	18	810	154	680	105	1020	77	322	108	938	71	836	96	AT1G79500.4	Aldolase-type TIM barrel family protein	LOC_Os12g10784.2	2-dehydro-3-deoxyphosphooctonate aldolase, putative, expressed
Sobic.008G077300	Susceptible	10	Decreased	753	21	4	16	3	12	2	8	5	24	7	6	0	16	2	10	4	25	4	11	5	15	1	14	3			LOC_Os06g02840.1	expressed protein
Sobic.008G080400	Susceptible	10	Decreased	753	5034	3278	1471	1013	3161	956	1366	727	6833	1513	451	232	4220	1763	5035	667	8438	527	15510	8569	8006	522	5689	617	AT3G60130.2	beta glucosidase 16	LOC_Os06g21570.1	Os6bglu24 - beta-glucosidase homologue, similar to G. max isohydroxyurate hydrolase, expressed
Sobic.008G082400	Susceptible	10	Decreased	753	4817	412	2508	318	4766	82	3663	226	5239	1136	1004	214	6062	1024	4712	129	6980	1167	1784	785	7535	278	6577	353
Sobic.008G082700	Susceptible	10	Decreased	753	68	10	31	6	58	11	41	10	73	16	17	1	63	2	55	5	71	1	30	11	56	6	57	11	AT1G78170.1		LOC_Os12g13100.1	WW domain containing protein, expressed
Sobic.008G083300	Susceptible	10	Decreased	753	130	9	66	2	80	12	57	13	107	23	26	4	87	13	70	9	108	15	38	6	74	6	69	6	AT1G67510.1	Leucine-rich repeat protein kinase family protein	LOC_Os12g13300.1	expressed protein
Sobic.008G091557	Susceptible	10	Decreased	753	60	15	43	9	49	1	45	1	70	15	18	4	52	13	40	5	42	5	14	5	39	2	33	6			LOC_Os12g16660.1	hypothetical protein
Sobic.008G093600	Susceptible	10	Decreased	753	45	14	20	2	23	9	28	8	24	5	2	2	44	11	58	13	55	5	18	7	50	14	49	10	AT3G27350.1		LOC_Os12g17530.1	expressed protein
Sobic.008G098098	Susceptible	10	Decreased	753	20	2	14	2	9	2	9	3	20	2	2	2	8	2	9	2	15	2	7	4	10	1	10	5	AT3G11850.2	Protein of unknown function, DUF593	LOC_Os12g30500.1	DUF593 domain containing protein, expressed
Sobic.008G107600	Susceptible	10	Decreased	753	77	6	37	7	48	8	45	5	100	10	15	6	59	8	50	1	126	15	30	15	68	6	57	4	AT5G61340.1		LOC_Os12g32260.1	expressed protein
Sobic.008G110200	Susceptible	10	Decreased	753	459	117	188	32	7349922	7349563	295	54	363	61	44	20	465	124	388	47	508	41	117	63	487	63	463	79	AT1G10200.1	GATA type zinc finger transcription factor family protein	LOC_Os12g32620.1	OsWLIM1 - LIM domain protein, putative actin-binding protein and transcription factor, expressed
Sobic.008G114000	Susceptible	10	Decreased	753	49	7	28	7	32	4	27	1	47	7	13	5	46	5	40	1	67	3	26	7	54	9	56	7			LOC_Os04g07130.1	expressed protein
Sobic.008G114101	Susceptible	10	Decreased	753	19	6	10	2	19	2	16	1	21	4	2	2	18	1	24	4	25	3	10	6	21	3	23	5			LOC_Os04g07130.1	expressed protein
Sobic.008G124100	Susceptible	10	Decreased	753	64	19	38	8	11	2	9	1	122	68	19	10	0	0	3	3	12	5	26	17	0	0	5	3
Sobic.008G126000	Susceptible	10	Decreased	753	4	2	7	1	15	5	12	3	13	3	0	0	10	1	10	2	12	2	2	2	15	2	6	1	AT2G18750.2	Calmodulin-binding protein	LOC_Os12g36920.1	calmodulin binding protein, putative, expressed
Sobic.008G130700	Susceptible	10	Decreased	753	60	10	49	13	137	7	86	3	60	3	20	4	94	18	83	9	29	3	22	5	53	16	33	7	AT3G27210.1		LOC_Os12g25180.1	expressed protein
Sobic.008G131200	Susceptible	10	Decreased	753	4703	821	2458	614	7036	662	3773	863	6192	2157	842	113	5087	746	2964	692	2462	283	639	280	2414	37	2173	73	AT1G09310.1	Protein of unknown function, DUF538	LOC_Os12g37650.1	DUF538 domain containing protein, putative, expressed
Sobic.008G133200	Susceptible	10	Decreased	753	90	21	53	2	148	21	183	10	92	28	18	3	144	11	159	23	56	0	25	10	111	13	157	3	AT4G28780.1	GDSL-like Lipase/Acylhydrolase superfamily protein	LOC_Os12g37910.2	GDSL-like lipase/acylhydrolase, putative, expressed
Sobic.008G137100	Susceptible	10	Decreased	753	166	36	114	36	89	10	96	22	182	47	38	14	62	8	49	10	88	10	53	16	34	3	52	8			LOC_Os12g38340.1	RALFL42 - Rapid ALkalinization Factor RALF family protein precursor, expressed
Sobic.008G140800	Susceptible	10	Decreased	753	146	9	82	15	133	11	106	15	188	19	33	7	152	15	102	6	112	8	40	12	112	3	106	6	AT5G61340.1		LOC_Os12g38810.1	expressed protein
Sobic.008G141200	Susceptible	10	Decreased	753	186	42	80	20	141	6	102	9	142	8	32	5	142	31	116	25	145	10	62	24	130	21	102	4	AT3G29180.2	Protein of unknown function (DUF1336)	LOC_Os12g38850.1	DUF1336 domain containing protein, expressed
Sobic.008G144300	Susceptible	10	Decreased	753	95	5	69	16	26	1	24	1	118	13	23	9	29	1	25	7	95	4	31	5	29	6	21	2	AT4G37340.1	cytochrome P450, family 81, subfamily D, polypeptide 3	LOC_Os12g39300.1	cytochrome P450, putative, expressed
Sobic.008G156600	Susceptible	10	Decreased	753	133	44	47	12	53	30	54	15	75	10	9	4	88	31	82	16	157	11	71	38	98	35	94	13	AT3G54650.1	RNI-like superfamily protein	LOC_Os12g40860.1	Leucine Rich Repeat family protein, expressed
Sobic.008G157000	Susceptible	10	Decreased	753	885	83	838	171	2860	1453	1372	332	2404	1143	311	76	3553	902	1063	285	866	182	235	106	1166	319	804	115	AT1G04240.1	AUX/IAA transcriptional regulator family protein	LOC_Os12g40900.1	OsIAA31 - Auxin-responsive Aux/IAA gene family member, expressed
Sobic.008G157800	Susceptible	10	Decreased	753	11	3	6	3	10	3	6	3	14	5	0	0	8	2	8	4	14	0	6	1	5	3	8	1	AT5G25610.1	BURP domain-containing protein	LOC_Os08g38810.1	BURP domain containing protein, expressed
Sobic.008G167100	Susceptible	10	Decreased	753	174	16	111	33	0	0	6	3	129	9	27	7	2	2	5	3	88	5	73	48	0	0	0	0	AT2G07050.1	cycloartenol synthase 1	LOC_Os11g18194.1	cycloartenol synthase, putative, expressed
Sobic.008G174966	Susceptible	10	Decreased	753	58	7	32	7	66	9	46	2	51	12	11	1	56	8	61	5	58	4	31	6	63	4	47	6	AT3G47570.1	Leucine-rich repeat protein kinase family protein	LOC_Os12g42520.1	receptor kinase, putative, expressed
Sobic.008G178901	Susceptible	10	Decreased	753	77	15	36	5	57	4	48	8	114	37	18	8	56	12	46	8	77	2	35	7	50	1	77	2	AT2G27140.1	HSP20-like chaperones superfamily protein	LOC_Os03g45340.1	hsp20/alpha crystallin family protein, putative, expressed
Sobic.008G181400	Susceptible	10	Decreased	753	356	70	195	60	380	58	332	98	199	11	44	10	259	46	328	33	447	44	166	77	504	32	472	56	AT2G34770.1	fatty acid hydroxylase 1	LOC_Os12g43363.2	fatty acid hydroxylase, putative, expressed
Sobic.009G009200	Susceptible	10	Decreased	753	49	4	24	14	83	6	44	16	41	14	3	3	44	9	47	12	49	7	11	9	51	7	43	4	AT5G23960.2	terpene synthase 21	LOC_Os01g23530.1	terpene synthase, putative, expressed
Sobic.009G025400	Susceptible	10	Decreased	753	153	54	63	15	99	19	91	28	117	8	16	5	117	35	145	43	168	16	59	32	164	35	135	17	AT2G37080.1	ROP interactive partner 3	LOC_Os05g03120.2	retrotransposon protein, putative, unclassified, expressed
Sobic.009G025700	Susceptible	10	Decreased	753	141	2	63	18	127	15	99	12	115	6	19	4	142	21	131	7	131	10	38	15	137	16	115	13	AT5G50375.1	cyclopropyl isomerase	LOC_Os11g19700.1	cycloeucalenol cycloisomerase, putative, expressed
Sobic.009G027800	Susceptible	10	Decreased	753	448	107	287	48	332	50	208	43	511	125	120	21	332	45	216	21	473	24	117	54	272	44	153	12	AT3G08510.1	phospholipase C 2	LOC_Os05g03610.1	phospholipase C, putative, expressed
Sobic.009G030701	Susceptible	10	Decreased	753	15	1	7	1	13	3	12	3	14	2	0	0	30	3	19	3	14	2	9	3	21	4	23	3	AT3G50120.1	Plant protein of unknown function (DUF247)	LOC_Os05g04060.1	plant protein of unknown function domain containing protein, expressed
Sobic.009G033400	Susceptible	10	Decreased	753	368	38	254	63	414	5	233	48	447	107	56	17	336	43	185	12	203	23	59	25	179	13	122	9	AT5G06720.1	peroxidase 2	LOC_Os05g04470.1	peroxidase precursor, putative, expressed
Sobic.009G034300	Susceptible	10	Decreased	753	177	16	113	15	305	33	275	54	237	82	37	9	282	43	206	18	180	2	55	4	238	33	297	37	AT3G62160.1	HXXXD-type acyl-transferase family protein	LOC_Os05g04584.1	transferase family protein, putative, expressed
Sobic.009G055900	Susceptible	10	Decreased	753	4231	525	2391	432	4129	127	3042	584	5031	1532	934	343	3577	461	2762	154	3042	156	905	409	2660	41	2229	96	AT4G12730.1	FASCICLIN-like arabinogalactan 2	LOC_Os08g23180.1	fasciclin-like arabinogalactan protein 8 precursor, putative, expressed
Sobic.009G056400	Susceptible	10	Decreased	753	121	19	59	15	148	13	113	13	173	59	20	8	110	15	97	15	107	3	29	10	72	5	95	5	AT5G03170.1	FASCICLIN-like arabinogalactan-protein 11	LOC_Os05g07060.1	fasciclin domain containing protein, expressed
Sobic.009G061400	Susceptible	10	Decreased	753	256	23	124	31	207	17	151	33	270	70	60	19	222	22	209	23	275	14	87	25	229	4	199	11	AT4G20140.1	Leucine-rich repeat transmembrane protein kinase	LOC_Os05g07820.1	leucine-rich repeat receptor protein kinase EXS precursor, putative, expressed
Sobic.009G069600	Susceptible	10	Decreased	753	531	104	273	82	604	55	306	63	838	267	156	13	577	111	291	20	163	10	167	50	128	11	123	8	AT5G25880.1	NADP-malic enzyme 3	LOC_Os05g09440.1	NADP-dependent malic enzyme, chloroplast precursor, putative, expressed
Sobic.009G070500	Susceptible	10	Decreased	753	175	41	80	21	150	23	115	44	138	54	21	8	150	37	150	24	146	4	58	31	125	22	160	23	AT4G29240.1	Leucine-rich repeat (LRR) family protein	LOC_Os05g09640.1	uncharacterized protein At4g06744 precursor, putative, expressed
Sobic.009G070700	Susceptible	10	Decreased	753	280	120	145	56	1617	779	650	188	611	87	61	19	832	101	827	42	285	52	63	27	560	41	434	48	AT4G29260.1	HAD superfamily, subfamily IIIB acid phosphatase	LOC_Os05g10210.1	HAD superfamily phosphatase, putative, expressed
Sobic.009G072800	Susceptible	10	Decreased	753	56	2	31	4	60	5	45	4	67	11	10	10	55	10	43	6	53	5	15	9	66	6	63	5	AT5G39160.1	RmlC-like cupins superfamily protein	LOC_Os05g10830.1	proteophosphoglycan ppg4, putative, expressed
Sobic.009G074500	Susceptible	10	Decreased	753	80	9	34	3	71	6	45	5	97	16	25	6	80	11	49	4	65	5	46	2	57	6	68	2	AT1G52140.1		LOC_Os05g11160.1	expressed protein
Sobic.009G076800	Susceptible	10	Decreased	753	25	8	14	7	23	2	22	1	21	7	0	0	18	2	21	1	22	6	6	3	13	1	20	2	AT1G53380.2	Plant protein of unknown function (DUF641)	LOC_Os01g10680.2	GIL1, putative, expressed
Sobic.009G079900	Susceptible	10	Decreased	753	26	8	14	3	21	6	12	6	23	4	3	3	23	3	31	8	29	6	16	8	22	4	26	3	AT1G64390.1	glycosyl hydrolase 9C2	LOC_Os05g12150.1	endoglucanase precursor, putative, expressed
Sobic.009G088200	Susceptible	10	Decreased	753	186	48	57	15	147	50	115	37	107	13	17	4	172	40	194	39	238	17	70	24	201	54	185	30	AT5G46110.1	Glucose-6-phosphate/phosphate translocator-related	LOC_Os05g15160.1	phosphate/phosphate translocator, putative, expressed
Sobic.009G088700	Susceptible	10	Decreased	753	520	84	269	82	238	10	196	9	517	92	72	10	311	26	282	37	370	24	134	53	244	44	226	29			LOC_Os05g15510.1	cellulase, putative, expressed
Sobic.009G101100	Susceptible	10	Decreased	753	140	40	57	13	91	33	91	24	94	24	23	7	82	20	105	10	85	8	32	10	80	31	90	10	AT3G51670.1	SEC14 cytosolic factor family protein / phosphoglyceride transfer family protein	LOC_Os05g27820.1	patellin protein, putative, expressed
Sobic.009G121900	Susceptible	10	Decreased	753	289	41	131	24	354	27	337	93	310	80	58	20	204	35	213	42	419	31	95	41	312	14	491	16	AT2G38750.1	annexin 4	LOC_Os05g31750.1	annexin, putative, expressed
Sobic.009G123000	Susceptible	10	Decreased	753	303	52	118	29	219	6	202	42	369	81	51	21	298	38	245	24	389	15	111	45	314	26	302	26	AT2G41200.1		LOC_Os05g32130.1	expressed protein
Sobic.009G130300	Susceptible	10	Decreased	753	79	13	39	4	47	2	36	3	88	19	20	4	37	6	39	2	79	2	45	1	43	2	52	0	AT5G18970.1	AWPM-19-like family protein	LOC_Os05g33220.1	AWPM-19-like membrane family protein, putative, expressed
Sobic.009G134450	Susceptible	10	Decreased	753	42	1	30	1	12	6	7	4	52	5	13	4	10	1	3	3	21	6	7	4	6	1	4	2	AT3G24100.1	Uncharacterised protein family SERF	LOC_Os05g33700.1	4F5 protein family protein, expressed
Sobic.009G136600	Susceptible	10	Decreased	753	77	33	35	6	48	6	54	4	67	13	13	5	48	8	41	5	40	4	15	4	38	4	41	7	AT1G68570.1	Major facilitator superfamily protein	LOC_Os05g33960.1	peptide transporter PTR2, putative, expressed
Sobic.009G138300	Susceptible	10	Decreased	753	342	31	164	55	283	5	250	52	279	22	42	6	380	71	297	36	366	10	97	44	323	11	268	41	AT1G65590.1	beta-hexosaminidase 3	LOC_Os05g34320.1	beta-hexosaminidase precursor, putative, expressed
Sobic.009G146250	Susceptible	10	Decreased	753	54	6	33	6	47	2	36	2	40	3	11	2	49	6	64	14	53	3	40	15	64	4	57	4	AT4G03500.1	Ankyrin repeat family protein	LOC_Os06g13120.1	expressed protein
Sobic.009G146700	Susceptible	10	Decreased	753	118	23	67	16	76	20	69	15	92	23	18	3	92	25	101	5	90	10	43	23	93	14	87	10	AT1G44760.1	Adenine nucleotide alpha hydrolases-like superfamily protein	LOC_Os05g35380.1	universal stress protein domain containing protein, putative, expressed
Sobic.009G148000	Susceptible	10	Decreased	753	205	42	99	19	162	51	123	33	146	23	34	8	174	50	198	32	208	15	91	40	207	19	173	19	AT1G22610.1	C2 calcium/lipid-binding plant phosphoribosyltransferase family protein	LOC_Os05g35480.1	anthranilate phosphoribosyltransferase, putative, expressed
Sobic.009G154000	Susceptible	10	Decreased	753	54	3	30	6	54	5	52	12	56	11	6	6	31	1	40	4	42	4	12	7	30	8	36	3	AT5G04820.1	ovate family protein 13	LOC_Os05g36990.1	ATOFP18/OFP18, putative, expressed
Sobic.009G154100	Susceptible	10	Decreased	753	94	19	40	15	65	19	64	25	71	28	10	7	86	24	72	16	63	3	31	19	71	22	63	6	AT3G11600.1		LOC_Os05g37030.1	expressed protein
Sobic.009G162500	Susceptible	10	Decreased	753	1360	162	848	160	1505	138	1235	139	2004	317	394	62	1675	289	1180	69	1812	91	520	70	1920	312	1670	164	AT5G07990.1	Cytochrome P450 superfamily protein	LOC_Os10g16974.1	cytochrome P450, putative, expressed
Sobic.009G162550	Susceptible	10	Decreased	753	8	4	10	2	14	2	11	2	16	3	2	2	22	2	16	3	15	2	8	4	18	5	18	1
Sobic.009G170500	Susceptible	10	Decreased	753	31	1	18	2	29	3	32	2	35	11	5	3	30	0	23	3	32	4	13	4	36	5	41	6	AT1G05300.1	zinc transporter 5 precursor	LOC_Os05g39560.1	metal cation transporter, putative, expressed
Sobic.009G172700	Susceptible	10	Decreased	753	33	3	23	4	55	2	50	7	48	8	6	3	42	9	33	3	30	4	16	8	36	3	41	3	AT2G40475.1		LOC_Os05g39830.1	expressed protein
Sobic.009G173700	Susceptible	10	Decreased	753	185	13	101	16	296	33	153	5	257	94	43	8	165	6	127	9	98	3	70	30	96	4	104	16	AT1G69530.2	expansin A1	LOC_Os05g39990.1	expansin precursor, putative, expressed
Sobic.009G180800	Susceptible	10	Decreased	753	9643	417	4404	765	7158	744	5675	238	9504	2248	2189	591	5091	265	4550	700	7349	134	2207	487	6610	1340	5651	641	AT3G48730.1	glutamate-1-semialdehyde 2,1-aminomutase 2	LOC_Os08g41990.1	aminotransferase, putative, expressed
Sobic.009G186600	Susceptible	10	Decreased	753	59	2	37	4	71	4	68	4	71	27	19	3	59	10	45	3	55	5	23	3	37	6	54	9	AT1G05260.1	Peroxidase superfamily protein	LOC_Os05g42000.1	peroxidase precursor, putative, expressed
Sobic.009G187100	Susceptible	10	Decreased	753	215	10	107	12	231	21	204	19	199	72	47	15	195	17	119	3	167	12	57	11	168	27	158	13	AT3G20680.1	Domain of unknown function (DUF1995)	LOC_Os05g42100.1	expressed protein
Sobic.009G187500	Susceptible	10	Decreased	753	20	1	15	5	18	5	20	2	29	7	8	2	16	2	15	3	24	6	18	4	18	7	19	3	AT3G49950.1	GRAS family transcription factor	LOC_Os05g42130.1	MONOCULM 1, putative, expressed
Sobic.009G189200	Susceptible	10	Decreased	753	1153	128	581	124	1020	70	876	109	1075	121	229	51	1320	222	1003	63	1047	48	337	124	1062	133	860	118	AT1G61250.1	secretory carrier 3	LOC_Os05g42330.1	secretory carrier-associated membrane protein, putative, expressed
Sobic.009G189300	Susceptible	10	Decreased	753	19	4	14	0	18	2	16	2	17	10	2	2	17	6	15	3	21	1	4	4	15	4	18	5			LOC_Os05g42340.1	ubiquitin E3 ligase ICP0, putative, expressed
Sobic.009G194900	Susceptible	10	Decreased	753	392	137	127	34	267	93	241	61	219	72	40	7	297	82	355	74	371	27	92	40	399	147	353	58	AT1G18650.1	plasmodesmata callose-binding protein 3	LOC_Os05g43690.1	glucan endo-1,3-beta-glucosidase-like protein 3 precursor, putative, expressed
Sobic.009G196200	Susceptible	10	Decreased	753	48	6	28	4	39	6	32	9	55	13	13	2	36	3	34	5	55	4	24	8	45	6	37	3	AT1G17140.1	interactor of constitutive active rops 1	LOC_Os05g43870.1	myosin heavy chain-related, putative, expressed
Sobic.009G197100	Susceptible	10	Decreased	753	120	29	72	7	27	5	19	2	155	13	35	10	13	4	14	1	127	7	48	15	21	5	17	2	AT4G35160.1	O-methyltransferase family protein	LOC_Os05g43940.1	O-methyltransferase, putative, expressed
Sobic.009G197400	Susceptible	10	Decreased	753	168	38	101	25	290	48	338	26	188	38	35	3	275	43	272	7	103	5	57	19	406	59	329	30	AT4G35160.1	O-methyltransferase family protein	LOC_Os05g43940.1	O-methyltransferase, putative, expressed
Sobic.009G198000	Susceptible	10	Decreased	753	319	116	149	36	368	114	162	56	527	84	92	29	270	61	195	27	91	9	25	8	77	5	80	10	AT4G35160.1	O-methyltransferase family protein	LOC_Os12g25450.1	O-methyltransferase, putative, expressed
Sobic.009G203200	Susceptible	10	Decreased	753	95	10	64	27	83	16	55	18	96	17	7	4	84	17	91	21	92	7	28	16	59	5	75	5	AT5G19730.1	Pectin lyase-like superfamily protein	LOC_Os05g44600.1	pectinesterase, putative, expressed
Sobic.009G203400	Susceptible	10	Decreased	753	22	3	14	7	21	4	16	1	23	6	3	3	21	4	14	5	19	2	3	3	16	1	17	6	AT3G16490.1	IQ-domain 26	LOC_Os05g44630.1	IQ calmodulin-binding motif family protein, putative, expressed
Sobic.009G205800	Susceptible	10	Decreased	753	342	77	144	33	384	27	175	32	348	67	45	14	232	43	169	35	238	32	51	23	236	27	209	16	AT3G16520.3	UDP-glucosyl transferase 88A1	LOC_Os01g64910.1	anthocyanidin 5,3-O-glucosyltransferase, putative, expressed
Sobic.009G205900	Susceptible	10	Decreased	753	167	30	78	19	178	10	106	14	206	20	48	13	127	13	119	4	118	9	40	12	118	12	129	2	AT3G16520.3	UDP-glucosyl transferase 88A1	LOC_Os05g45180.1	anthocyanidin 5,3-O-glucosyltransferase, putative, expressed
Sobic.009G206000	Susceptible	10	Decreased	753	391	126	163	79	568	140	258	68	541	112	37	12	327	56	306	51	211	13	55	24	208	23	167	0	AT3G16520.3	UDP-glucosyl transferase 88A1	LOC_Os05g45180.1	anthocyanidin 5,3-O-glucosyltransferase, putative, expressed
Sobic.009G216900	Susceptible	10	Decreased	753	120	6	93	4	120	6	97	11	145	24	35	8	113	17	103	11	146	6	51	18	116	12	150	24	AT5G26660.1	myb domain protein 86	LOC_Os05g46610.1	myb-like DNA-binding domain containing protein, putative, expressed
Sobic.009G217800	Susceptible	10	Decreased	753	58	21	25	6	25	5	19	6	35	1	2	2	35	5	35	10	53	8	21	9	38	11	28	5
Sobic.009G221900	Susceptible	10	Decreased	753	1204	158	1018	118	491	124	383	131	1834	290	386	58	317	53	243	15	867	42	414	194	350	37	355	8	AT3G18280.1	Bifunctional inhibitor/lipid-transfer protein/seed storage 2S albumin superfamily protein	LOC_Os05g47700.1	LTPL152 - Protease inhibitor/seed storage/LTP family protein precursor, expressed
Sobic.009G225500	Susceptible	10	Decreased	753	552	135	253	62	447	71	390	50	451	45	92	21	585	136	513	82	585	48	218	107	592	83	527	80	AT5G25510.1	Protein phosphatase 2A regulatory B subunit family protein	LOC_Os05g48150.1	transposon protein, putative, unclassified, expressed
Sobic.009G226900	Susceptible	10	Decreased	753	1429	160	765	172	1564	30	1356	293	1493	381	227	74	1687	319	1258	141	1506	41	365	167	1412	150	1665	172	AT3G61750.1	Cytochrome b561/ferric reductase transmembrane with DOMON related domain	LOC_Os05g48270.1	auxin-responsive protein, putative, expressed
Sobic.009G227600	Susceptible	10	Decreased	753	92	15	46	6	65	14	51	14	85	28	16	4	58	5	51	4	78	3	28	14	62	2	62	5	AT3G12700.1	Eukaryotic aspartyl protease family protein	LOC_Os05g48330.1	aspartyl protease family protein, putative, expressed
Sobic.009G231400	Susceptible	10	Decreased	753	320	46	180	26	286	25	174	26	421	95	84	6	336	43	136	10	204	19	67	7	161	42	93	9	AT2G20560.1	DNAJ heat shock family protein	LOC_Os05g48810.1	dnaJ domain containing protein, expressed
Sobic.009G232200	Susceptible	10	Decreased	753	3418	544	1805	403	3514	118	2467	577	4003	1423	533	265	3368	486	2052	156	2188	125	548	255	1728	235	1509	108	AT2G20520.1	FASCICLIN-like arabinogalactan 6	LOC_Os05g48900.1	fasciclin domain containing protein, expressed
Sobic.009G233500	Susceptible	10	Decreased	753	144	12	78	16	154	8	107	9	121	20	29	7	128	17	100	7	101	6	81	29	105	8	102	7	AT2G30890.1	Cytochrome b561/ferric reductase transmembrane protein family	LOC_Os05g49040.1	expressed protein
Sobic.009G244900	Susceptible	10	Decreased	753	232	62	85	20	194	38	166	59	147	29	37	6	255	79	228	41	260	27	86	13	266	71	222	31	AT5G13710.2	sterol methyltransferase 1	LOC_Os07g10600.1	cycloartenol-C-24-methyltransferase 1, putative, expressed
Sobic.009G250700	Susceptible	10	Decreased	753	139	16	71	13	125	14	116	14	137	26	39	9	112	9	115	16	136	9	59	9	169	33	138	11	AT4G01030.1	pentatricopeptide (PPR) repeat-containing protein	LOC_Os05g50950.1	pentatricopeptide repeat protein PPR986-12, putative, expressed
Sobic.009G250800	Susceptible	10	Decreased	753	177	33	93	12	150	22	114	12	138	34	32	8	175	18	151	20	183	10	69	20	194	13	166	11	AT4G23820.1	Pectin lyase-like superfamily protein	LOC_Os05g50960.1	polygalacturonase, putative, expressed
Sobic.009G254400	Susceptible	10	Decreased	753	152	19	77	15	124	11	105	21	147	43	23	11	114	21	104	13	112	10	31	16	84	9	97	13	AT3G17640.1	Leucine-rich repeat (LRR) family protein	LOC_Os06g28480.1	polygalacturonase inhibitor 1 precursor, putative, expressed
Sobic.009G259600	Susceptible	10	Decreased	753	14	4	3	3	22	6	6	3	22	7	2	2	23	4	8	4	2	2	0	0	0	0	2	2	AT3G12700.1	Eukaryotic aspartyl protease family protein	LOC_Os05g51750.1	aspartyl protease family protein, putative, expressed
Sobic.010G006700	Susceptible	10	Decreased	753	292	15	140	19	332	38	295	11	233	57	48	8	321	60	241	22	267	12	68	27	291	51	206	7	AT4G01440.1	nodulin MtN21 /EamA-like transporter family protein	LOC_Os06g01966.1	auxin-induced protein 5NG4, putative, expressed
Sobic.010G008300	Susceptible	10	Decreased	753	28	4	14	3	14	8	8	4	17	3	0	0	13	6	10	2	24	2	16	9	17	4	13	2	AT5G18000.1	VERDANDI	LOC_Os06g02230.1	B3 DNA binding domain containing protein, expressed
Sobic.010G014700	Susceptible	10	Decreased	753	49	17	38	13	40	16	45	16	41	12	8	2	55	18	74	20	75	3	36	18	90	24	82	9			LOC_Os06g02800.1	expressed protein
Sobic.010G018500	Susceptible	10	Decreased	753	78	3	41	6	73	8	56	10	72	16	18	4	73	12	59	6	74	5	31	3	20089656	20089591	72	7	AT5G52180.1		LOC_Os06g03820.1	expressed protein
Sobic.010G020100	Susceptible	10	Decreased	753	23	1	16	1	17	1	15	3	31	11	5	3	12	3	8	4	17	3	6	3	13	1	12	2	AT5G15870.1	glycosyl hydrolase family 81 protein	LOC_Os09g21210.1	beta-glucan-binding protein 4, putative, expressed
Sobic.010G022100	Susceptible	10	Decreased	753	841	101	420	75	1259	51	989	113	1061	456	241	68	881	86	634	101	571	29	198	43	663	75	829	116	AT4G25080.5	magnesium-protoporphyrin IX methyltransferase	LOC_Os06g04150.1	magnesium-protoporphyrin O-methyltransferase, putative, expressed
Sobic.010G027700	Susceptible	10	Decreased	753	57	13	24	5	42	10	37	7	50	20	6	6	27	6	41	4	45	9	16	8	34	3	52	8	AT1G75580.1	SAUR-like auxin-responsive protein family	LOC_Os06g04590.1	OsSAUR24 - Auxin-responsive SAUR gene family member, expressed
Sobic.010G030100	Susceptible	10	Decreased	753	111	16	71	15	76	10	86	32	83	15	11	3	89	24	85	12	102	10	39	19	78	13	85	14	AT5G06710.1	homeobox from Arabidopsis thaliana	LOC_Os06g04850.1	homeobox associated leucine zipper, putative, expressed
Sobic.010G030200	Susceptible	10	Decreased	753	144	21	105	23	105	16	120	22	155	20	41	8	141	22	126	26	156	8	60	10	158	3	168	19	AT5G06710.1	homeobox from Arabidopsis thaliana	LOC_Os06g04870.1	homeobox associated leucine zipper, putative, expressed
Sobic.010G031100	Susceptible	10	Decreased	753	8	2	8	1	3	3	10	1	14	2	0	0	11	6	5	3	12	2	4	2	9	3	9	1	AT5G25940.1	early nodulin-related	LOC_Os06g04990.1	early nodulin 93 ENOD93 protein, putative, expressed
Sobic.010G037600	Susceptible	10	Decreased	753	1428	109	776	205	1780	211	1177	74	1658	369	251	78	1199	202	1072	98	898	12	322	154	687	162	541	31	AT3G16370.1	GDSL-like Lipase/Acylhydrolase superfamily protein	LOC_Os06g05550.1	GDSL-like lipase/acylhydrolase, putative, expressed
Sobic.010G047600	Susceptible	10	Decreased	753	124	31	62	8	96	8	83	15	165	47	33	15	125	11	116	18	182	7	52	22	132	12	147	13	AT3G02645.1	Plant protein of unknown function (DUF247)	LOC_Os06g06550.1	plant protein of unknown function domain containing protein, expressed
Sobic.010G060600	Susceptible	10	Decreased	753	2494	543	1207	203	2263	119	1812	74	2558	614	423	71	2820	374	1651	327	2584	68	1573	160	2647	452	2290	268	AT1G15690.1	Inorganic H pyrophosphatase family protein	LOC_Os06g08080.1	inorganic H+ pyrophosphatase, putative, expressed
Sobic.010G069900	Susceptible	10	Decreased	753	34	4	25	6	35	2	28	2	46	15	15	3	41	1	32	7	18	1	23	6	18	2	23	1	AT2G46950.1	cytochrome P450, family 709, subfamily B, polypeptide 2	LOC_Os06g09210.1	cytochrome P450 72A1, putative, expressed
Sobic.010G085800	Susceptible	10	Decreased	753	308	25	193	45	293	33	232	50	445	102	101	17	257	54	180	20	141	7	60	13	151	23	172	17	AT2G15780.1	Cupredoxin superfamily protein	LOC_Os06g11310.1	plastocyanin-like domain containing protein, putative, expressed
Sobic.010G092400	Susceptible	10	Decreased	753	239	33	129	35	267	8	199	36	214	49	34	7	311	55	215	21	218	18	70	32	267	14	222	24	AT3G25140.1	Nucleotide-diphospho-sugar transferases superfamily protein	LOC_Os06g12280.1	glycosyl transferase 8 domain containing protein, putative, expressed
Sobic.010G096100	Susceptible	10	Decreased	753	749	82	407	52	907	46	718	76	654	84	154	65	699	100	687	30	547	51	154	44	615	62	611	36	AT3G48040.1	RHO-related protein from plants 10	LOC_Os06g12790.1	ras-related protein, putative, expressed
Sobic.010G100700	Susceptible	10	Decreased	753	527	19	327	55	678	30	607	78	536	65	126	30	612	75	606	54	640	56	208	83	713	27	619	36	AT5G62580.1	ARM repeat superfamily protein	LOC_Os06g13600.1	HEAT repeat family protein, putative, expressed
Sobic.010G104300	Susceptible	10	Decreased	753	18	3	14	2	15	4	7	4	28	5	4	4	20	4	8	1	12	2	10	3	11	2	7	1	AT5G37670.1	HSP20-like chaperones superfamily protein	LOC_Os06g14240.1	hsp20/alpha crystallin family protein, putative, expressed
Sobic.010G104400	Susceptible	10	Decreased	753	77	12	30	12	64	9	50	17	70	16	8	4	81	14	71	13	88	5	27	11	77	13	72	13	AT5G37660.2	plasmodesmata-located protein 7	LOC_Os06g14280.1	cysteine-rich repeat secretory protein precursor, putative, expressed
Sobic.010G120400	Susceptible	10	Decreased	753	50	1	29	2	27	3	34	2	47	11	13	2	29	5	20	1	31	2	20	3	21	4	24	3	AT4G01070.1	UDP-Glycosyltransferase superfamily protein	LOC_Os06g18140.1	UDP-glucoronosyl and UDP-glucosyl transferase domain containing protein, expressed
Sobic.010G120600	Susceptible	10	Decreased	753	220	56	100	29	145	31	68	15	352	142	37	17	121	24	64	20	88	7	22	9	37	5	47	3	AT4G01070.1	UDP-Glycosyltransferase superfamily protein	LOC_Os06g18010.1	UDP-glucoronosyl and UDP-glucosyl transferase domain containing protein, expressed
Sobic.010G124200	Susceptible	10	Decreased	753	95	16	42	13	85	11	63	14	105	10	15	3	84	15	65	1	104	6	42	18	74	13	84	5	AT4G03500.1	Ankyrin repeat family protein	LOC_Os07g31070.1	expressed protein
Sobic.010G125400	Susceptible	10	Decreased	753	44	2	38	4	61	8	72	8	51	6	17	2	87	12	36	3	42	4	16	3	87	34	50	8	AT3G13310.1	Chaperone DnaJ-domain superfamily protein	LOC_Os08g43490.1	heat shock protein DnaJ, putative, expressed
Sobic.010G125800	Susceptible	10	Decreased	753	19	3	14	2	23	3	21	2	26	4	6	0	25	2	18	3	20	2	14	3	23	3	19	3
Sobic.010G126100	Susceptible	10	Decreased	753	860	55	595	56	1094	41	1086	249	1150	292	212	49	846	157	873	143	751	24	242	129	833	59	1021	67	AT5G10770.1	Eukaryotic aspartyl protease family protein	LOC_Os06g20040.1	aspartic proteinase nepenthesin-2 precursor, putative, expressed
Sobic.010G132000	Susceptible	10	Decreased	753	28	9	19	5	52	5	38	7	30	3	2	2	47	4	37	3	24	4	6	4	45	6	45	3	AT2G41905.1		LOC_Os06g21410.1	arabinogalactan peptide 23 precursor, putative, expressed
Sobic.010G133932	Susceptible	10	Decreased	753	20	3	9	5	16	2	11	6	22	6	0	0	23	2	19	4	27	2	8	5	23	6	22	3
Sobic.010G150900	Susceptible	10	Decreased	753	27	2	21	1	32	5	15	3	41	4	14	2	28	8	13	3	14	1	11	1	12	3	8	4	AT5G41761.1		LOC_Os06g33200.1	expressed protein
Sobic.010G156100	Susceptible	10	Decreased	753	2593	370	1392	297	2384	229	1516	280	2858	547	338	143	2386	270	1687	218	1826	116	392	183	1653	274	1211	136	AT5G45910.1	GDSL-like Lipase/Acylhydrolase superfamily protein	LOC_Os06g34120.1	GDSL-like lipase/acylhydrolase, putative, expressed
Sobic.010G169200	Susceptible	10	Decreased	753	97	21	67	21	180	26	130	24	69	17	13	4	211	62	171	8	63	4	24	15	63	6	70	7	AT4G32980.1	homeobox gene 1	LOC_Os02g13310.1	homeobox domain containing protein, expressed
Sobic.010G181500	Susceptible	10	Decreased	753	1505	73	735	202	1846	263	1229	205	1723	461	184	53	1769	255	1420	57	813	46	231	113	920	24	661	23	AT2G26640.1	3-ketoacyl-CoA synthase 11	LOC_Os06g39750.2	3-ketoacyl-CoA synthase, putative, expressed
Sobic.010G192500	Susceptible	10	Decreased	753	1109	285	451	119	664	197	600	219	734	138	90	26	937	220	918	178	1292	104	438	221	1220	245	1011	141	AT3G57880.1	Calcium-dependent lipid-binding (CaLB domain) plant phosphoribosyltransferase family protein	LOC_Os05g30750.4	anthranilate phosphoribosyltransferase, putative, expressed
Sobic.010G194500	Susceptible	10	Decreased	753	41	2	18	1	27	4	25	5	33	5	4	4	31	6	24	4	33	0	14	5	24	3	33	2	AT4G38210.1	expansin A20	LOC_Os06g41700.1	expansin precursor, putative, expressed
Sobic.010G196900	Susceptible	10	Decreased	753	55	8	24	10	36	1	25	5	43	6	2	2	26	5	32	4	15	5	4	2	20	0	12	1	AT1G15520.1	pleiotropic drug resistance 12	LOC_Os01g42380.1	pleiotropic drug resistance protein, putative, expressed
Sobic.010G199700	Susceptible	10	Decreased	753	881	72	533	108	981	60	1003	53	784	36	147	27	1059	228	890	84	930	67	212	100	1138	37	1084	110	AT4G22130.1	STRUBBELIG-receptor family 8	LOC_Os02g09740.1	STRUBBELIG-RECEPTOR FAMILY 7 precursor, putative, expressed
Sobic.010G200900	Susceptible	10	Decreased	753	62	6	30	3	73	6	41	2	49	14	12	6	54	8	37	7	25	6	10	5	24	5	32	3	AT4G26790.2	GDSL-like Lipase/Acylhydrolase superfamily protein	LOC_Os06g43044.1	GDSL-like lipase/acylhydrolase, putative, expressed
Sobic.010G202700	Susceptible	10	Decreased	753	44	6	30	7	49	10	34	7	25	5	0	0	39	6	62	15	22	2	22	15	31	8	20	3	AT2G28550.3	related to AP2.7	LOC_Os06g43220.1	AP2 domain containing protein, expressed
Sobic.010G205000	Susceptible	10	Decreased	753	806	143	425	123	943	67	491	85	857	144	199	12	709	110	554	52	653	33	172	65	594	77	487	9	AT5G20270.1	heptahelical transmembrane protein1	LOC_Os06g43620.1	haemolysin-III, putative, expressed
Sobic.010G212700	Susceptible	10	Decreased	753	115	31	57	10	90	9	83	23	96	31	20	7	118	23	105	11	141	12	42	19	129	26	125	9	AT4G28050.1	tetraspanin7	LOC_Os06g44310.1	tetraspanin family protein, putative, expressed
Sobic.010G215300	Susceptible	10	Decreased	753	147	68	44	19	99	49	107	47	82	14	9	4	149	59	227	57	268	11	59	27	261	92	250	28	AT1G76540.1	cyclin-dependent kinase B2;1	LOC_Os08g40170.1	cyclin-dependent kinase B2-1, putative, expressed
Sobic.010G216600	Susceptible	10	Decreased	753	74	14	39	8	49	9	51	11	75	16	13	0	78	17	62	12	95	11	43	22	87	3	76	6			LOC_Os06g44930.1	expressed protein
Sobic.010G224400	Susceptible	10	Decreased	753	20	1	24	6	19	4	15	3	26	3	9	1	12	2	7	4	20	2	9	3	15	1	11	2	AT2G30070.1	potassium transporter 1	LOC_Os06g45940.1	potassium transporter, putative, expressed
Sobic.010G230000	Susceptible	10	Decreased	753	567	156	263	70	213	83	171	65	342	55	62	19	270	93	210	38	513	27	161	75	237	69	241	44	AT1G76160.1	SKU5 similar 5	LOC_Os06g46500.1	monocopper oxidase, putative, expressed
Sobic.010G231600	Susceptible	10	Decreased	753	371	62	166	49	340	47	232	73	301	73	37	12	337	64	286	41	320	2	86	46	276	35	266	45	AT1G11600.1	cytochrome P450, family 77, subfamily B, polypeptide 1	LOC_Os06g46680.1	cytochrome P450, putative, expressed
Sobic.010G232000	Susceptible	10	Decreased	753	23	5	17	2	28	0	24	4	30	5	4	4	33	4	20	5	25	1	12	2	20	3	17	5	AT4G04900.1	ROP-interactive CRIB motif-containing protein 10	LOC_Os06g46754.2	RIC10, putative, expressed
Sobic.010G234800	Susceptible	10	Decreased	753	95	34	45	20	68	33	79	33	74	20	13	3	102	39	131	13	152	6	36	15	126	37	146	20	AT4G28230.1		LOC_Os06g46990.1	expressed protein
Sobic.010G246500	Susceptible	10	Decreased	753	64	11	29	8	87	14	60	16	42	6	9	1	88	20	81	15	57	3	20	11	81	8	80	11	AT5G57560.1	Xyloglucan endotransglucosylase/hydrolase family protein	LOC_Os06g48170.1	glycosyl hydrolases family 16, putative, expressed
Sobic.010G249600	Susceptible	10	Decreased	753	159	21	73	12	175	10	130	18	190	82	32	4	121	12	97	14	101	4	41	9	83	2	120	17	AT5G57170.1	Tautomerase/MIF superfamily protein	LOC_Os06g48600.1	macrophage migration inhibitory factor, putative, expressed
Sobic.010G254700	Susceptible	10	Decreased	753	25	2	9	2	7	4	4	4	14	4	0	0	8	4	12	4	19	1	9	5	16	4	12	1	AT3G13000.2	Protein of unknown function, DUF547	LOC_Os06g49060.1	ternary complex factor MIP1, putative, expressed
Sobic.010G258700	Susceptible	10	Decreased	753	88	15	45	7	103	15	48	10	151	47	27	1	84	17	64	16	52	2	34	4	39	2	41	2	AT1G15710.1	prephenate dehydrogenase family protein	LOC_Os06g49505.1	arogenate dehydrogenase 1, chloroplast precursor, putative, expressed
Sobic.010G276700	Susceptible	10	Decreased	753	493	116	211	41	367	14	302	63	507	47	84	17	511	79	432	23	640	23	221	31	605	68	494	49	AT1G73370.1	sucrose synthase 6	LOC_Os04g24430.1	sucrose synthase, putative, expressed
Sobic.K031500	Susceptible	10	Decreased	753	66	4	38	3	44	5	36	4	79	8	20	8	50	8	47	4	74	10	28	4	59	9	49	2	AT3G48770.1	DNA binding;ATP binding	LOC_Os11g31480.1	ATP binding protein, putative, expressed
Sobic.K044408	Susceptible	10	Decreased	753	25	6	14	3	27	2	12	0	28	7	0	0	25	4	19	2	22	2	6	3	21	2	17	2
Sobic.001G002300	Susceptible	15	Decreased	232	63	8	53	11	79	17	54	13	57	9	19	3	42	9	47	7	48	4	13	7	35	3	41	3	AT1G03940.1	HXXXD-type acyl-transferase family protein	LOC_Os02g28300.1	transferase family protein, putative, expressed
Sobic.001G011400	Susceptible	15	Decreased	232	878	145	509	49	1636	94	1063	71	1115	264	330	58	1484	93	1267	85	778	8	170	53	1103	27	815	31	AT1G01630.1	Sec14p-like phosphatidylinositol transfer family protein	LOC_Os03g63370.1	CRAL/TRIO domain containing protein, expressed
Sobic.001G046700	Susceptible	15	Decreased	232	235	29	160	37	338	44	341	36	105	34	54	12	230	83	233	56	298	14	36	6	248	63	245	30	AT5G13710.2	sterol methyltransferase 1	LOC_Os03g59290.1	C-methyltransferase, putative, expressed
Sobic.001G061300	Susceptible	15	Decreased	232	43	4	22	2	30	8	29	7	32	7	12	1	39	12	32	7	68	3	14	6	61	13	53	11
Sobic.001G071700	Susceptible	15	Decreased	232	115	9	87	9	147	13	130	17	132	30	41	11	135	23	110	12	100	12	29	9	91	4	127	17	AT2G18470.1	roline-rich extensin-like receptor kinase 4	LOC_Os03g56470.1	protein kinase family protein, putative, expressed
Sobic.001G072250	Susceptible	15	Decreased	232	13	3	9	2	12	1	8	2	5	2	2	2	11	1	12	3	13	2	0	0	10	0	7	1
Sobic.001G073400	Susceptible	15	Decreased	232	264	31	160	15	296	39	277	14	248	28	84	14	248	30	220	9	182	16	43	5	213	37	200	18	AT5G42765.1		LOC_Os03g56320.2	expressed protein
Sobic.001G082700	Susceptible	15	Decreased	232	18	7	5	3	19	3	12	2	15	3	2	2	20	4	17	0	25	1	6	3	30	9	17	2	AT5G61350.1	Protein kinase superfamily protein	LOC_Os03g55210.1	TKL_IRAK_CrRLK1L-1.1 - The CrRLK1L-1 subfamily has homology to the CrRLK1L homolog, expressed
Sobic.001G099300	Susceptible	15	Decreased	232	37	6	33	3	38	2	31	8	42	5	20	1	27	1	24	1	66	9	17	6	40	3	38	3	AT2G38110.1	glycerol-3-phosphate acyltransferase 6	LOC_Os03g52570.1	glycerol-3-phosphate acyltransferase, putative, expressed
Sobic.001G106800	Susceptible	15	Decreased	232	29	8	24	1	36	6	19	4	19	8	17	4	30	11	22	8	21	4	4	2	18	6	18	3	AT1G58520.1	lipases;hydrolases, acting on ester bonds	LOC_Os03g51620.1	DUF221 domain containing protein, expressed
Sobic.001G116900	Susceptible	15	Decreased	232	27	11	14	2	23	9	22	4	16	5	7	4	29	15	31	7	43	2	12	4	38	8	38	9	AT4G37110.1	Zinc-finger domain of monoamine-oxidase A repressor R1	LOC_Os03g50420.1	expressed protein
Sobic.001G130600	Susceptible	15	Decreased	232	20	2	14	7	31	4	26	3	19	4	4	2	30	5	25	9	41	2	7	2	38	1	36	2	AT1G74800.1	Galactosyltransferase family protein	LOC_Os03g48610.1	galactosyltransferase family protein, putative, expressed
Sobic.001G160800	Susceptible	15	Decreased	232	355	17	301	31	259	39	240	16	545	37	360	35	470	51	269	30	516	17	140	14	380	21	281	31	AT5G64700.1	nodulin MtN21 /EamA-like transporter family protein	LOC_Os12g33300.1	integral membrane protein DUF6 containing protein, expressed
Sobic.001G162400	Susceptible	15	Decreased	232	106	11	74	10	37032	36906	110	12	96	18	36	8	117	13	96	5	89	11	26	8	89	8	95	12	AT3G26590.1	MATE efflux family protein	LOC_Os03g42830.1	MATE efflux family protein, putative, expressed
Sobic.001G164500	Susceptible	15	Decreased	232	43	10	19	10	42	6	27	7	38	9	13	4	46	13	42	5	53	7	9	5	53	8	55	10	AT5G42630.2	Homeodomain-like superfamily protein	LOC_Os03g55760.1	MYB family transcription factor, putative, expressed
Sobic.001G170800	Susceptible	15	Decreased	232	56	18	15	7	30	12	27	10	27	5	7	3	48	23	61	11	90	8	22	9	82	23	68	9	AT1G49870.1		LOC_Os03g40780.1	transport protein-related, putative, expressed
Sobic.001G173100	Susceptible	15	Decreased	232	34	3	32	5	43	11	38	13	32	4	19	3	38	15	31	5	43	8	8	2	50	15	50	9	AT3G26300.1	cytochrome P450, family 71, subfamily B, polypeptide 34	LOC_Os03g39650.1	cytochrome P450, putative, expressed
Sobic.001G177900	Susceptible	15	Decreased	232	282	120	92	33	162	69	166	66	141	26	47	6	276	111	383	75	482	53	86	39	451	146	357	59	AT3G20150.1	Kinesin motor family protein	LOC_Os03g39020.1	Kinesin motor domain domain containing protein, expressed
Sobic.001G185800	Susceptible	15	Decreased	232	178	18	107	21	65	6	52	14	281	66	108	2	104	14	51	15	179	5	42	13	27	5	15	5	AT3G21690.1	MATE efflux family protein	LOC_Os03g37411.1	MATE efflux family protein, putative, expressed
Sobic.001G190500	Susceptible	15	Decreased	232	15	1	7	1	16	6	6	4	9	2	5	3	9	4	11	1	15	2	0	0	13	3	4	4	AT5G42510.1	Disease resistance-responsive (dirigent-like protein) family protein	LOC_Os07g01620.1	dirigent, putative, expressed
Sobic.001G205000	Susceptible	15	Decreased	232	134	52	45	19	79	41	81	35	66	20	17	4	113	41	157	24	175	6	38	15	173	61	144	18	AT5G67270.1	end binding protein 1C	LOC_Os10g35580.1	ATEB1A-like microtubule associated protein, putative, expressed
Sobic.001G222700	Susceptible	15	Decreased	232	290	21	279	34	346	63	313	8	251	27	152	19	535	292	274	24	513	70	127	40	487	69	429	43	AT1G02205.2	Fatty acid hydroxylase superfamily	LOC_Os10g33250.1	WAX2, putative, expressed
Sobic.001G228100	Susceptible	15	Decreased	232	142	20	92	13	114	8	116	17	141	9	41	17	108	30	95	26	223	37	44	17	169	18	189	17	AT5G33370.1	GDSL-like Lipase/Acylhydrolase superfamily protein	LOC_Os10g32580.1	GDSL-like lipase/acylhydrolase, putative, expressed
Sobic.001G248600	Susceptible	15	Decreased	232	126	4	86	17	95	1	92	12	95	21	66	18	96	9	119	11	135	18	22	7	122	19	112	20	AT4G02780.1	Terpenoid cyclases/Protein prenyltransferases superfamily protein	LOC_Os02g17780.1	ent-kaurene synthase, chloroplast precursor, putative, expressed
Sobic.001G269000	Susceptible	15	Decreased	232	2577	428	1806	272	2717	354	4136	1193	1571	103	888	338	1787	359	2590	453	2024	182	448	158	2598	515	2540	361	AT5G66150.1	Glycosyl hydrolase family 38 protein	LOC_Os10g05069.2	lysosomal alpha-mannosidase precursor, putative, expressed
Sobic.001G273200	Susceptible	15	Decreased	232	12	2	9	2	25	3	24	3	11	2	4	2	29	6	23	3	30	2	2	2	36	2	36	8	AT5G17540.1	HXXXD-type acyl-transferase family protein	LOC_Os10g11980.1	transferase family protein, putative, expressed
Sobic.001G284900	Susceptible	15	Decreased	232	86	36	29	11	40	19	39	21	45	9	12	6	56	25	83	8	131	11	26	12	103	42	84	11	AT5G66230.1	Chalcone-flavanone isomerase family protein	LOC_Os10g42660.1	expressed protein
Sobic.001G295400	Susceptible	15	Decreased	232	95	30	45	14	66	27	54	13	38	12	13	1	79	29	90	23	113	6	31	9	107	36	87	5	AT4G16970.1	Protein kinase superfamily protein	LOC_Os10g41390.1	protein kinase domain containing protein, expressed
Sobic.001G304201	Susceptible	15	Decreased	232	76	20	40	18	93	20	107	49	20	5	6	4	48	26	29	5	55	13	7	5	51	26	32	7	AT5G46900.1	Bifunctional inhibitor/lipid-transfer protein/seed storage 2S albumin superfamily protein	LOC_Os10g40460.1	LTPL141 - Protease inhibitor/seed storage/LTP family protein precursor, expressed
Sobic.001G307300	Susceptible	15	Decreased	232	34	2	24	4	2	2	2	2	33	3	15	2	2	2	2	2	45	4	14	5	0	0	2	2	AT4G11410.1	NAD(P)-binding Rossmann-fold superfamily protein	LOC_Os10g40030.2	short chain dehydrogenase/reductase protein, putative, expressed
Sobic.001G308100	Susceptible	15	Decreased	232	7	3	9	2	13	4	13	2	23	2	7	4	19	3	9	2	14	2	0	0	11	1	12	1	AT3G48030.1	hypoxia-responsive family protein / zinc finger (C3HC4-type RING finger) family protein	LOC_Os10g39936.1	zinc finger, C3HC4 type domain containing protein, expressed
Sobic.001G343300	Susceptible	15	Decreased	232	31	7	26	17	191	12	102	27	21	15	3	3	167	21	137	55	133	19	3	3	169	27	134	20	AT1G47290.2	3beta-hydroxysteroid-dehydrogenase/decarboxylase isoform 1	LOC_Os03g29150.1	NAD dependent epimerase/dehydratase family protein, putative, expressed
Sobic.001G346100	Susceptible	15	Decreased	232	245	43	163	52	445	88	283	50	264	34	90	8	685	167	385	93	437	11	89	18	604	91	376	26	AT3G14350.1	STRUBBELIG-receptor family 7	LOC_Os07g42626.1	STRUBBELIG-RECEPTOR FAMILY 6 precursor, putative, expressed
Sobic.001G348800	Susceptible	15	Decreased	232	14	1	0	0	18	4	18	10	15	2	6	0	14	2	12	3	14	1	2	2	9	2	2	2	AT2G27920.1	serine carboxypeptidase-like 51	LOC_Os03g27590.1	OsSCP18 - Putative Serine Carboxypeptidase homologue, expressed
Sobic.001G379400	Susceptible	15	Decreased	232	13	3	13	0	17	2	18	1	12	3	4	2	13	3	19	3	20	4	2	2	18	1	23	2	AT5G05340.1	Peroxidase superfamily protein	LOC_Os03g22020.1	peroxidase precursor, putative, expressed
Sobic.001G402400	Susceptible	15	Decreased	232	234	15	146	19	185	19	218	10	209	16	83	6	261	35	264	13	277	4	69	21	288	23	240	26	AT2G38440.1	SCAR homolog 2	LOC_Os03g18710.1	expressed protein
Sobic.001G403200	Susceptible	15	Decreased	232	90	46	24	9	63	29	63	28	41	2	11	3	86	36	104	21	137	18	23	11	147	50	134	19	AT3G51740.1	inflorescence meristem receptor-like kinase 2	LOC_Os03g18630.1	receptor-like kinase RHG1, putative, expressed
Sobic.001G404300	Susceptible	15	Decreased	232	10	3	9	1	14	1	7	4	8	2	4	2	10	3	13	1	13	1	0	0	18	3	18	0			LOC_Os03g18490.1	RPGR, putative, expressed
Sobic.001G406901	Susceptible	15	Decreased	232	13	4	2	2	7	4	12	3	7	0	3	3	11	3	3	3	28	2	4	2	4	2	12	3	AT5G01360.1	Plant protein of unknown function (DUF828)	LOC_Os03g18120.1	proteins of unknown function domain containing protein, expressed
Sobic.001G467800	Susceptible	15	Decreased	232	73	15	37	9	48	9	49	14	53	13	25	8	40	11	57	9	96	12	21	8	66	19	66	2	AT4G33800.1		LOC_Os03g10260.1	expressed protein
Sobic.001G510000	Susceptible	15	Decreased	232	38	7	25	7	30	7	31	7	31	4	9	5	32	8	19	4	66	9	12	4	35	8	35	1	AT4G39490.1	cytochrome P450, family 96, subfamily A, polypeptide 10	LOC_Os03g04660.1	cytochrome P450 86A1, putative, expressed
Sobic.001G519700	Susceptible	15	Decreased	232	448	47	377	101	406	56	430	59	356	96	175	84	432	84	590	136	699	238	84	22	627	186	466	79	AT1G14590.1	Nucleotide-diphospho-sugar transferase family protein	LOC_Os03g03730.1	regulatory protein, putative, expressed
Sobic.001G538932	Susceptible	15	Decreased	232	27	3	17	3	23	7	20	3	21	2	11	2	38	6	37	8	33	1	9	4	27	5	26	2	AT5G04460.1	RING/U-box superfamily protein	LOC_Os03g01720.1	protein binding protein, putative, expressed
Sobic.001G541166	Susceptible	15	Decreased	232	303	19	247	42	186	25	173	17	314	33	122	9	219	8	125	23	190	13	47	7	148	16	124	16			LOC_Os03g01330.1	sodium/potassium/calcium exchanger 1, putative, expressed
Sobic.002G011000	Susceptible	15	Decreased	232	16	5	4	4	7	4	9	2	10	3	5	2	12	7	14	7	23	5	5	2	18	2	22	1	AT3G19570.2	Family of unknown function (DUF566)	LOC_Os07g02470.1	expressed protein
Sobic.002G020500	Susceptible	15	Decreased	232	92	12	59	4	79	5	62	12	48	12	19	4	65	14	56	3	53	3	14	5	53	16	54	7	AT5G66600.3	Protein of unknown function, DUF547	LOC_Os07g03140.1	ternary complex factor MIP1, putative, expressed
Sobic.002G030300	Susceptible	15	Decreased	232	129	4	69	3	176	17	135	8	153	41	45	19	198	28	95	8	75	7	14	7	79	5	59	7
Sobic.002G030650	Susceptible	15	Decreased	232	74	7	62	19	194	71	113	45	154	47	53	14	809	386	216	153	86	2	24	7	230	125	115	47	AT5G09530.1	hydroxyproline-rich glycoprotein family protein	LOC_Os07g04950.1	retrotransposon protein, putative, unclassified, expressed
Sobic.002G031800	Susceptible	15	Decreased	232	23	8	12	2	20	6	22	5	18	6	7	1	21	8	21	6	36	5	6	3	25	7	33	6	AT3G54950.1	patatin-like protein 6	LOC_Os07g05110.1	PLA IIIA/PLP7, putative, expressed
Sobic.002G062000	Susceptible	15	Decreased	232	146	23	64	4	40	6	24	4	89	12	43	12	33	5	24	1	138	20	36	6	42	10	30	4	AT3G25690.1	Hydroxyproline-rich glycoprotein family protein	LOC_Os07g09040.1	peptidyl-prolyl cis-trans isomerase, FKBP-type, putative, expressed
Sobic.002G085100	Susceptible	15	Decreased	232	90	16	79	15	172	8	80	14	93	5	35	10	142	7	108	4	143	8	42	6	199	25	150	14	AT3G55700.1	UDP-Glycosyltransferase superfamily protein	LOC_Os07g13634.1	cytokinin-N-glucosyltransferase 1, putative, expressed
Sobic.002G095400	Susceptible	15	Decreased	232	79	10	76	9	83	24	32	3	146	4	62	2	96	8	40	8	134	15	40	12	80	13	52	5	AT1G80830.1	natural resistance-associated macrophage protein 1	LOC_Os07g15370.1	metal transporter Nramp6, putative, expressed
Sobic.002G111500	Susceptible	15	Decreased	232	445	33	254	50	485	38	393	43	427	87	111	53	390	64	341	21	474	35	92	40	445	63	432	52	AT1G08510.1	fatty acyl-ACP thioesterases B	LOC_Os11g43820.1	myristoyl-acyl carrier protein thioesterase, chloroplast precursor, putative, expressed
Sobic.002G191000	Susceptible	15	Decreased	232	105	46	36	10	66	31	59	20	52	15	22	2	115	46	126	30	153	9	40	6	154	51	140	18	AT1G09000.1	NPK1-related protein kinase 1	LOC_Os09g21510.1	STE_MEKK_ste11_MAP3K.2 - STE kinases include homologs to sterile 7, sterile 11 and sterile 20 from yeast, expressed
Sobic.002G218300	Susceptible	15	Decreased	232	38	6	26	4	29	5	29	5	43	6	17	1	22	4	22	4	42	6	12	3	25	2	26	4			LOC_Os09g27160.1	expressed protein
Sobic.002G252200	Susceptible	15	Decreased	232	23	6	20	1	26	0	29	6	30	4	12	1	28	3	18	3	35	3	10	6	23	6	28	1	AT5G35320.1		LOC_Os09g32095.1	expressed protein
Sobic.002G252300	Susceptible	15	Decreased	232	294	12	205	20	126	23	69	11	458	82	237	53	155	17	70	4	405	17	91	9	113	9	101	8	AT4G31330.1	Protein of unknown function, DUF599	LOC_Os09g32100.1	expressed protein
Sobic.002G279300	Susceptible	15	Decreased	232	76	31	21	11	36960	36942	53	25	44	12	7	4	92	44	130	16	130	4	20	13	106	32	123	18	AT3G51280.1	Tetratricopeptide repeat (TPR)-like superfamily protein	LOC_Os09g36740.1	tetratricopeptide repeat domain containing protein, expressed
Sobic.002G287300	Susceptible	15	Decreased	232	9	2	10	2	13	2	10	1	8	1	2	2	10	5	10	4	12	2	0	0	13	3	9	1	AT4G38280.1		LOC_Os09g37700.1	proteophosphoglycan ppg4, putative, expressed
Sobic.002G313000	Susceptible	15	Decreased	232	163	76	60	21	113	54	113	57	79	13	22	4	196	90	309	57	302	11	60	27	277	84	282	40	AT1G03780.3	targeting protein for XKLP2	LOC_Os07g32390.1	targeting protein-related, putative, expressed
Sobic.002G390700	Susceptible	15	Decreased	232	39	9	17	5	27	10	35	17	14	4	2	2	55	21	56	9	69	2	13	8	59	10	54	7	AT1G09450.1	Protein kinase superfamily protein	LOC_Os07g44360.1	serine/threonine-protein kinase Haspin, putative, expressed
Sobic.002G397300	Susceptible	15	Decreased	232	169	50	74	43	200	97	181	45	234	43	49	38	308	104	195	59	867	84	36	27	590	31	612	141	AT5G50260.1	Cysteine proteinases superfamily protein	LOC_Os09g39160.1	thiol protease SEN102 precursor, putative, expressed
Sobic.002G405100	Susceptible	15	Decreased	232	9021	1045	4606	630	10065	821	7712	316	9794	1446	3640	683	11171	222	7961	748	7130	139	1674	417	8884	1524	6730	668	AT4G29060.1	elongation factor Ts family protein	LOC_Os12g35630.1	elongation factor TS family protein, expressed
Sobic.003G010800	Susceptible	15	Decreased	232	158	8	77	12	141	13	65	6	197	51	72	8	139	6	94	10	56	3	17	3	53	9	31	3	AT5G24030.1	SLAC1 homologue 3	LOC_Os01g12680.4	C4-dicarboxylate transporter/malic acid transport protein, expressed
Sobic.003G014100	Susceptible	15	Decreased	232	512	47	232	48	563	62	469	14	285	14	96	19	486	56	407	60	353	14	74	20	481	97	437	47	AT1G64150.1	Uncharacterized protein family (UPF0016)	LOC_Os01g12220.1	uncharacterized protein family UPF0016 domain containing protein, expressed
Sobic.003G042100	Susceptible	15	Decreased	232	951	149	514	86	663	56	514	118	847	44	313	54	820	103	696	100	1126	77	215	43	760	87	665	45	AT3G16000.1	MAR binding filament-like protein 1	LOC_Os01g08510.1	MAR-binding filament-like protein 1, putative, expressed
Sobic.003G045800	Susceptible	15	Decreased	232	17	2	8	1	10	2	0	0	11	3	2	2	14	2	8	4	15	1	2	2	10	3	5	3
Sobic.003G047900	Susceptible	15	Decreased	232	221	69	168	40	435	101	199	78	319	59	103	17	471	123	213	19	426	49	74	18	271	43	187	17	AT1G15460.1	HCO3- transporter family	LOC_Os01g08020.1	boron transporter protein, putative, expressed
Sobic.003G062600	Susceptible	15	Decreased	232	13	2	9	1	9	2	12	2	18	5	7	1	10	3	10	2	15	1	2	2	11	1	11	1	AT4G15480.1	UDP-Glycosyltransferase superfamily protein	LOC_Os02g09510.1	limonoid UDP-glucosyltransferase, putative, expressed
Sobic.003G088500	Susceptible	15	Decreased	232	25	2	20	4	7	4	9	6	10	5	15	5	0	0	5	2	33	3	7	4	3	3	13	4	AT1G23010.1	Cupredoxin superfamily protein	LOC_Os01g03620.1	multicopper oxidase domain containing protein, expressed
Sobic.003G105200	Susceptible	15	Decreased	232	20	1	12	2	14	2	13	2	13	3	3	3	20	6	35	5	32	3	6	3	25	4	27	7	AT1G27660.1	basic helix-loop-helix (bHLH) DNA-binding superfamily protein	LOC_Os01g01600.1	ethylene-responsive protein related, putative, expressed
Sobic.003G131600	Susceptible	15	Decreased	232	49	9	42	16	303	20	274	20	44	10	21	3	322	67	249	22	69	2	18	4	248	29	207	20	AT3G43790.1	zinc induced facilitator-like 2	LOC_Os01g17214.1	major facilitator superfamily antiporter, putative, expressed
Sobic.003G151100	Susceptible	15	Decreased	232	231	43	221	23	303	12	242	72	88	8	98	7	306	132	351	119	730	339	146	12	697	282	498	96
Sobic.003G188200	Susceptible	15	Decreased	232	54	11	33	9	55	23	25	13	89	41	45	10	41	25	22	9	68	24	13	2	38	25	10	6	AT1G12940.1	nitrate transporter2.5	LOC_Os01g36720.1	transporter, major facilitator family, putative, expressed
Sobic.003G220000	Susceptible	15	Decreased	232	38	5	23	4	42	6	29	6	37	4	16	8	30	4	24	1	45	4	4	4	29	1	35	1	AT1G53270.1	ABC-2 type transporter family protein	LOC_Os01g42900.1	ABC-2 type transporter domain containing protein, expressed
Sobic.003G232600	Susceptible	15	Decreased	232	244	24	135	20	251	18	163	6	242	11	84	10	332	29	217	19	258	36	70	3	189	24	176	28	AT1G60590.1	Pectin lyase-like superfamily protein	LOC_Os01g44970.1	polygalacturonase, putative, expressed
Sobic.003G234200	Susceptible	15	Decreased	232	66896	4735	44383	1799	77222	6745	48086	3426	98770	14335	46461	3676	93587	7711	49103	9842	14509	404	1594	415	16251	2720	9991	809	AT1G70410.3	beta carbonic anhydrase 4	LOC_Os01g45274.3	carbonic anhydrase, chloroplast precursor, putative, expressed
Sobic.003G234400	Susceptible	15	Decreased	232	4093	1047	2571	596	5538	1049	2932	560	8236	1540	2583	616	9328	2252	3612	1054	1930	124	346	88	2518	255	1749	169	AT1G70410.3	beta carbonic anhydrase 4	LOC_Os01g45274.4	carbonic anhydrase, chloroplast precursor, putative, expressed
Sobic.003G239100	Susceptible	15	Decreased	232	56	8	34	9	59	3	56	8	54	8	16	4	64	15	46	7	59	5	13	10	77	8	59	6	AT4G18550.1	alpha/beta-Hydrolases superfamily protein	LOC_Os01g46240.1	lipase class 3 family protein, putative, expressed
Sobic.003G255600	Susceptible	15	Decreased	232	45	2	35	4	56	4	42	6	46	10	18	8	44	1	36	2	49	3	13	7	49	10	36	6	AT1G52155.1		LOC_Os01g48570.1	expressed protein
Sobic.003G269900	Susceptible	15	Decreased	232	10	2	10	2	9	0	11	2	9	2	4	2	8	1	9	2	32	6	2	2	14	1	19	4	AT5G59810.1	Subtilase family protein	LOC_Os02g10520.1	OsSub12 - Putative Subtilisin homologue, expressed
Sobic.003G286400	Susceptible	15	Decreased	232	26	3	14	4	28	2	22	4	31	7	11	6	19	7	21	1	23	1	4	2	14	1	19	3	AT5G19650.1	ovate family protein 8	LOC_Os01g53160.1	DUF623 domain containing protein, expressed
Sobic.003G303600	Susceptible	15	Decreased	232	42	4	30	3	38	5	31	10	27	4	17	1	43	9	51	8	36	2	9	3	31	7	23	4	AT2G46225.2	ABI-1-like 1	LOC_Os01g55560.1	ABIL3, putative, expressed
Sobic.003G309600	Susceptible	15	Decreased	232	567	161	305	70	847	118	339	26	531	133	208	14	795	103	447	94	424	11	72	19	557	10	332	13	AT3G49200.1	O-acyltransferase (WSD1-like) family protein	LOC_Os01g56360.1	wax synthase, putative, expressed
Sobic.003G326100	Susceptible	15	Decreased	232	15	9	8	4	19	1	15	4	16	8	3	3	19	5	14	2	27	4	5	0	18	3	18	1	AT5G50400.1	purple acid phosphatase 27	LOC_Os01g58640.1	nucleotide pyrophosphatase/phosphodiesterase, putative, expressed
Sobic.003G326700	Susceptible	15	Decreased	232	49	7	44	6	64	10	50	3	50	11	20	1	48	9	51	3	49	3	15	4	47	4	51	2	AT3G57270.1	beta-1,3-glucanase 1	LOC_Os01g58730.1	glycosyl hydrolases family 17, putative, expressed
Sobic.003G332300	Susceptible	15	Decreased	232	13	2	10	3	13	2	8	4	13	2	4	2	9	0	9	3	12	3	0	0	2	2	7	4	AT3G54320.1	Integrase-type DNA-binding superfamily protein	LOC_Os11g03540.1	AP2 domain containing protein, expressed
Sobic.003G352750	Susceptible	15	Decreased	232	25	3	15	3	35	3	33	4	19	3	6	3	41	10	32	4	42	4	6	3	56	9	40	4
Sobic.003G361200	Susceptible	15	Decreased	232	51	12	22	7	31	21	26	8	19	7	2	2	32	15	31	6	49	5	5	5	42	18	32	7	AT1G07270.1	Cell division control, Cdc6	LOC_Os01g63710.1	CDC6 - Putative DNA replication initiation protein, expressed
Sobic.003G367100	Susceptible	15	Decreased	232	15	2	10	4	13	2	7	1	9	2	2	2	7	4	7	2	21	2	2	2	8	4	8	2	AT2G28510.1	Dof-type zinc finger DNA-binding family protein	LOC_Os01g64590.1	dof zinc finger domain containing protein, putative, expressed
Sobic.003G370000	Susceptible	15	Decreased	232	10258	1590	5853	1177	11912	1721	6333	735	17807	5248	4689	355	12440	2395	6391	1073	3871	89	754	113	4606	783	3285	491	AT1G44575.1	Chlorophyll A-B binding family protein	LOC_Os01g64960.1	chlorophyll A-B binding protein, putative, expressed
Sobic.003G419600	Susceptible	15	Decreased	232	78	14	36	5	46	3	46	5	41	10	19	4	61	10	54	4	73	6	18	4	69	11	49	6	AT3G14460.1	LRR and NB-ARC domains-containing disease resistance protein	LOC_Os11g10550.1	NBS-LRR disease resistance protein, putative, expressed
Sobic.003G423700	Susceptible	15	Decreased	232	60	16	23	6	46	15	35	14	33	8	9	3	57	18	59	9	67	6	13	4	70	13	63	9	AT4G30870.1	Restriction endonuclease, type II-like superfamily protein	LOC_Os01g71960.1	endonuclease, putative, expressed
Sobic.003G435900	Susceptible	15	Decreased	232	22	3	20	1	226	38	236	12	34	10	15	3	284	16	194	29	36	8	7	4	127	10	116	8	AT5G43740.2	Disease resistance protein (CC-NBS-LRR class) family	LOC_Os01g72680.1	disease resistance protein RPS2, putative, expressed
Sobic.004G003100	Susceptible	15	Decreased	232	19	3	12	3	16	3	19	4	10	5	3	3	18	1	21	5	20	3	5	2	18	3	26	6	AT3G30340.1	nodulin MtN21 /EamA-like transporter family protein	LOC_Os04g38430.2	nodulin, putative, expressed
Sobic.004G004800	Susceptible	15	Decreased	232	1752	432	1150	339	934	206	670	133	6993	997	2335	498	2049	665	785	148	505	30	79	13	303	22	248	16	AT1G62660.1	Glycosyl hydrolases family 32 protein	LOC_Os02g01590.1	glycosyl hydrolases, putative, expressed
Sobic.004G024600	Susceptible	15	Decreased	232	3869	358	1953	298	3297	413	2419	62	4486	934	1251	398	2964	288	2387	201	1828	130	289	73	2063	414	1694	209	AT4G17600.1	Chlorophyll A-B binding family protein	LOC_Os02g03330.1	expressed protein
Sobic.004G035500	Susceptible	15	Decreased	232	6533	1222	3608	337	4238	137	2395	317	7836	1367	2861	534	4252	482	2890	493	4389	168	976	348	2537	460	1902	195	AT5G64290.1	dicarboxylate transport 2.1	LOC_Os09g29430.1	citrate transporter, putative, expressed
Sobic.004G038300	Susceptible	15	Decreased	232	147	28	177	103	1346	251	804	233	79	31	26	9	1343	668	814	192	125	15	15	6	431	82	382	40	AT2G07050.1	cycloartenol synthase 1	LOC_Os11g35710.1	cycloartenol synthase, putative, expressed
Sobic.004G044100	Susceptible	15	Decreased	232	487	45	316	16	484	14	397	9	448	52	138	10	460	60	400	37	398	12	91	32	404	21	297	31	AT3G13000.2	Protein of unknown function, DUF547	LOC_Os06g47770.1	expressed protein
Sobic.004G049400	Susceptible	15	Decreased	232	56	9	53	11	73	20	69	9	45	8	33	6	72	12	35	6	107	23	20	1	79	14	51	12	AT4G10270.1	Wound-responsive family protein	LOC_Os02g06560.1	wound induced protein, putative, expressed
Sobic.004G053900	Susceptible	15	Decreased	232	80	33	28	6	41	23	45	15	32	8	9	2	62	23	78	16	103	4	24	8	91	34	78	14	AT1G06660.1		LOC_Os02g07180.1	expressed protein
Sobic.004G093100	Susceptible	15	Decreased	232	17	8	2	2	14	3	12	3	9	6	5	3	17	4	18	3	22	2	4	2	21	5	21	4	AT5G57035.1	U-box domain-containing protein kinase family protein	LOC_Os06g37620.1	protein kinase family protein, putative, expressed
Sobic.004G094100	Susceptible	15	Decreased	232	815	42	441	17	764	26	506	35	887	153	263	63	763	95	587	44	646	60	140	40	565	45	465	42	AT5G56860.1	GATA type zinc finger transcription factor family protein	LOC_Os02g12790.1	GATA zinc finger domain containing protein, expressed
Sobic.004G097300	Susceptible	15	Decreased	232	10	5	9	5	15	8	3	3	10	2	7	4	12	3	6	1	22	2	2	2	11	3	4	2	AT1G73010.1	phosphate starvation-induced gene 2	LOC_Os02g13290.1	phosphoethanolamine/phosphocholine phosphatase, putative, expressed
Sobic.004G105800	Susceptible	15	Decreased	232	46	26	25	14	73	15	57	30	57	13	21	17	126	62	83	45	200	31	6	3	190	54	247	57	AT5G05340.1	Peroxidase superfamily protein	LOC_Os02g14430.1	peroxidase precursor, putative, expressed
Sobic.004G114800	Susceptible	15	Decreased	232	6044	737	3105	297	5777	769	4453	263	6208	1027	1784	435	4868	568	4210	670	3916	76	713	187	4955	1174	4006	545	AT4G01050.1	thylakoid rhodanese-like	LOC_Os02g15750.1	expressed protein
Sobic.004G118900	Susceptible	15	Decreased	232	107	38	103	23	20	6	6	3	90	28	43	10	18	4	12	2	472	114	23	3	24	6	12	3
Sobic.004G121900	Susceptible	15	Decreased	232	9	1	8	2	6	3	3	3	23	3	9	4	4	2	2	2	14	2	0	0	3	3	0	0	AT1G20190.1	expansin 11	LOC_Os02g16809.1	expansin precursor, putative, expressed
Sobic.004G125400	Susceptible	15	Decreased	232	50	9	28	7	64	9	50	9	50	2	14	7	81	24	54	7	80	5	22	7	87	10	73	8	AT3G16190.1	Isochorismatase family protein	LOC_Os02g17620.1	isochorismatase family protein, putative, expressed
Sobic.004G157100	Susceptible	15	Decreased	232	88	16	48	15	76	11	76	14	90	12	27	8	104	30	90	20	106	14	18	7	122	10	82	12	AT5G13170.1	senescence-associated gene 29	LOC_Os02g30910.1	nodulin MtN3 family protein, putative, expressed
Sobic.004G170600	Susceptible	15	Decreased	232	613	11	373	22	578	105	460	37	517	56	185	42	401	41	330	63	967	63	181	76	669	103	485	44	AT1G28580.1	GDSL-like Lipase/Acylhydrolase superfamily protein	LOC_Os06g06260.1	GDSL-like lipase/acylhydrolase, putative, expressed
Sobic.004G184800	Susceptible	15	Decreased	232	24	4	18	9	26	3	20	4	28	3	14	5	27	4	17	4	26	6	2	2	18	2	14	1
Sobic.004G221300	Susceptible	15	Decreased	232	353	85	172	37	373	18	326	76	352	63	110	5	467	92	338	41	504	56	100	36	465	58	426	63	AT2G28315.1	Nucleotide/sugar transporter family protein	LOC_Os02g41780.1	transporter-related, putative, expressed
Sobic.004G249950	Susceptible	15	Decreased	232	51	6	29	6	34	3	20	3	34	6	12	2	28	5	23	1	35	4	7	1	19	1	10	2
Sobic.004G251500	Susceptible	15	Decreased	232	3003	296	1992	229	3443	346	2192	121	3665	753	1638	130	2786	204	1876	251	1353	57	300	68	1318	177	1320	156	AT5G23060.1	calcium sensing receptor	LOC_Os02g49680.1	arsenate reductase, putative, expressed
Sobic.004G268400	Susceptible	15	Decreased	232	1139	217	739	61	1557	193	812	78	788	38	506	80	1094	160	791	130	648	39	118	16	980	123	344	43	AT5G35970.1	P-loop containing nucleoside triphosphate hydrolases superfamily protein	LOC_Os09g04440.1	DNA-binding protein, putative, expressed
Sobic.004G277100	Susceptible	15	Decreased	232	21	2	12	2	19	1	16	4	15	3	4	2	17	3	14	2	21	4	4	2	21	2	17	4	AT5G46960.1	Plant invertase/pectin methylesterase inhibitor superfamily protein	LOC_Os02g46360.1	invertase/pectin methylesterase inhibitor family protein, putative, expressed
Sobic.004G282800	Susceptible	15	Decreased	232	34	16	25	5	42	9	38	8	27	6	18	2	35	11	27	9	61	3	13	5	50	6	47	9	AT1G12570.1	Glucose-methanol-choline (GMC) oxidoreductase family protein	LOC_Os02g45530.1	HOTHEAD precursor, putative, expressed
Sobic.004G312400	Susceptible	15	Decreased	232	99	41	33	12	64	30	68	27	28	13	10	1	82	32	103	28	120	15	23	9	99	32	86	14	AT4G22970.1	homolog of separase	LOC_Os02g53120.1	Peptidase family C50, putative, expressed
Sobic.004G327700	Susceptible	15	Decreased	232	9647	670	6099	581	7864	796	7435	343	7494	39	4833	1117	8143	220	7375	723	4744	363	746	251	5414	1364	3569	559	AT4G28080.1	Tetratricopeptide repeat (TPR)-like superfamily protein	LOC_Os04g55230.1	tetratricopeptide repeat domain containing protein, putative, expressed
Sobic.004G328700	Susceptible	15	Decreased	232	117	27	41	10	143	23	71	16	76	16	24	6	112	20	98	8	48	4	14	2	57	3	51	4	AT5G48930.1	hydroxycinnamoyl-CoA shikimate/quinate hydroxycinnamoyl transferase	LOC_Os06g08580.1	transferase family protein, putative, expressed
Sobic.004G335300	Susceptible	15	Decreased	232	28	6	16	4	19	2	13	3	15	5	6	0	27	12	31	5	32	4	4	4	34	2	29	3
Sobic.004G339800	Susceptible	15	Decreased	232	650	75	467	70	783	122	649	110	578	34	301	52	1032	144	699	66	658	29	132	52	618	83	366	42	AT3G23430.1	phosphate 1	LOC_Os02g56510.1	phosphate transporter 1, putative, expressed
Sobic.005G011200	Susceptible	15	Decreased	232	33	4	24	2	28	1	31	5	37	2	13	3	45	8	30	4	77	4	16	8	51	2	65	12	AT5G05340.1	Peroxidase superfamily protein	LOC_Os11g02130.1	peroxidase precursor, putative, expressed
Sobic.005G046700	Susceptible	15	Decreased	232	55	7	31	14	185	82	430	212	28	8	15	12	116	56	111	1	65	25	13	4	160	64	104	23	AT5G46900.1	Bifunctional inhibitor/lipid-transfer protein/seed storage 2S albumin superfamily protein	LOC_Os10g40460.1	LTPL141 - Protease inhibitor/seed storage/LTP family protein precursor, expressed
Sobic.005G056400	Susceptible	15	Decreased	232	13389	4304	10281	3809	10377	2011	4832	1234	22786	3392	11977	279	12842	3403	5108	856	6431	150	921	250	3109	499	1851	206	AT4G38970.1	fructose-bisphosphate aldolase 2	LOC_Os11g07020.1	fructose-bisphospate aldolase isozyme, putative, expressed
Sobic.005G080050	Susceptible	15	Decreased	232	13	4	7	4	6	0	6	3	6	3	4	4	2	2	5	3	20	2	5	0	0	0	0	0			LOC_Os11g41770.1	expressed protein
Sobic.005G083800	Susceptible	15	Decreased	232	17	6	8	4	22	1	19	3	15	5	4	2	28	2	30	1	35	5	5	5	29	8	32	4	AT1G03670.1	ankyrin repeat family protein	LOC_Os11g14570.1	expressed protein
Sobic.005G087400	Susceptible	15	Decreased	232	500	35	315	69	449	34	435	29	332	66	123	39	416	86	349	20	547	31	115	39	443	35	394	56	AT3G10740.1	alpha-L-arabinofuranosidase 1	LOC_Os11g03730.2	alpha-N-arabinofuranosidase A, putative, expressed
Sobic.005G116601	Susceptible	15	Decreased	232	17	3	13	1	16	2	19	5	10	7	0	0	26	2	18	3	16	1	0	0	31	2	39	3
Sobic.005G165400	Susceptible	15	Decreased	232	51	19	21	4	83	20	112	54	25	7	6	3	126	50	118	31	52	10	12	6	174	56	157	29	AT4G10510.1	Subtilase family protein	LOC_Os02g17090.1	OsSub17 - Putative Subtilisin homologue, expressed
Sobic.005G219600	Susceptible	15	Decreased	232	41	6	19	6	38	1	31	4	25	3	12	2	40	2	41	9	43	1	12	3	43	7	44	3	AT4G23180.1	cysteine-rich RLK (RECEPTOR-like protein kinase) 10	LOC_Os12g14699.1	protein kinase domain containing protein, expressed
Sobic.006G020500	Susceptible	15	Decreased	232	13	5	12	4	129	47	85	30	19	8	7	4	116	34	45	6	45	2	0	0	131	36	167	27	AT1G68530.1	3-ketoacyl-CoA synthase 6	LOC_Os04g02640.1	3-ketoacyl-CoA synthase 6, putative, expressed
Sobic.006G025700	Susceptible	15	Decreased	232	34	1	16	1	17	1	12	1	30	10	13	2	29	7	22	6	96	14	21	12	44	8	61	11
Sobic.006G027900	Susceptible	15	Decreased	232	10	2	3	3	17	1	7	4	13	2	2	2	23	6	10	1	17	2	2	2	21	2	17	1	AT4G34880.1	Amidase family protein	LOC_Os04g10410.1	amidase, putative, expressed
Sobic.006G035600	Susceptible	15	Decreased	232	208	67	56	22	125	58	127	41	96	10	31	2	189	74	250	63	316	26	64	23	274	87	252	50	AT4G14150.1	phragmoplast-associated kinesin-related protein 1	LOC_Os04g28260.1	Kinesin motor domain domain containing protein, expressed
Sobic.006G057866	Susceptible	15	Decreased	232	252	31	196	15	199	22	174	12	234	73	233	79	325	58	265	28	75	8	22	4	54	4	44	5	AT5G02810.1	pseudo-response regulator 7	LOC_Os07g49460.4	response regulator receiver domain containing protein, expressed
Sobic.006G060400	Susceptible	15	Decreased	232	12	2	4	4	11	1	12	1	12	6	4	4	17	5	14	2	33	4	7	2	29	2	31	7	AT4G16380.1	Heavy metal transport/detoxification superfamily protein	LOC_Os04g32860.1	expressed protein
Sobic.006G077400	Susceptible	15	Decreased	232	393	70	186	24	467	13	297	16	397	56	150	5	506	86	357	57	295	31	74	15	324	58	226	16	AT5G09820.2	Plastid-lipid associated protein PAP / fibrillin family protein	LOC_Os04g34460.1	PAP fibrillin family domain containing protein, expressed
Sobic.006G095700	Susceptible	15	Decreased	232	61	5	34	3	63	3	63	6	47	15	14	6	57	8	36	5	45	1	12	6	59	6	53	5	AT2G02010.1	glutamate decarboxylase 4	LOC_Os04g37460.1	glutamate decarboxylase, putative, expressed
Sobic.006G099900	Susceptible	15	Decreased	232	103	16	64	15	138	30	123	17	113	38	55	5	146	42	88	20	139	6	37	3	152	11	177	12	AT2G02850.1	plantacyanin	LOC_Os03g50160.1	plastocyanin-like domain containing protein, putative, expressed
Sobic.006G103500	Susceptible	15	Decreased	232	40	3	27	6	2	2	5	3	54	13	28	10	0	0	5	3	19	2	2	2	0	0	0	0
Sobic.006G108300	Susceptible	15	Decreased	232	21	6	14	4	18	3	15	1	18	2	5	3	22	5	24	4	32	3	5	2	20	2	14	2	AT1G25530.1	Transmembrane amino acid transporter family protein	LOC_Os04g38860.2	expressed protein
Sobic.006G112800	Susceptible	15	Decreased	232	185	77	50	23	90	52	132	69	65	16	18	3	174	79	259	63	266	15	52	28	259	94	233	28	AT3G44730.1	kinesin-like protein 1	LOC_Os11g44880.1	kinesin-4, putative, expressed
Sobic.006G117000	Susceptible	15	Decreased	232	10	3	6	3	10	2	11	8	4	2	0	0	21	9	18	3	28	2	6	3	41	6	40	13	AT5G44640.1	beta glucosidase 13	LOC_Os04g39880.1	Os4bglu12 - beta-glucosidase, exo-beta-glucanase, expressed
Sobic.006G127300	Susceptible	15	Decreased	232	907	95	482	34	891	79	660	35	1037	219	320	69	770	88	535	73	350	14	63	17	328	68	173	23	AT1G44000.1		LOC_Os04g59610.2	expressed protein
Sobic.006G171801	Susceptible	15	Decreased	232	24	5	21	4	2	2	4	2	20	2	13	5	0	0	0	0	28	5	3	3	0	0	0	0	AT1G68280.1	Thioesterase superfamily protein	LOC_Os04g46710.1	thioesterase family protein, putative, expressed
Sobic.006G188200	Susceptible	15	Decreased	232	629	50	354	46	689	25	429	23	580	118	150	30	471	75	326	55	212	12	54	17	252	69	130	23	AT4G25700.1	beta-hydroxylase 1	LOC_Os04g48880.1	fatty acid hydroxylase, putative, expressed
Sobic.006G207000	Susceptible	15	Decreased	232	14	2	15	4	28	3	23	4	14	1	11	3	16	1	20	3	20	3	5	3	18	5	18	5	AT4G29905.1		LOC_Os04g51680.1	expressed protein
Sobic.006G210600	Susceptible	15	Decreased	232	17	6	9	5	12	8	15	6	16	2	2	2	14	7	26	3	25	1	0	0	28	4	30	3	AT2G44190.1	Family of unknown function (DUF566)	LOC_Os09g11440.2	expressed protein
Sobic.006G226200	Susceptible	15	Decreased	232	631	78	382	54	780	27	734	13	630	41	182	26	1122	128	922	65	681	43	148	24	815	133	706	87	AT4G05190.1	kinesin 5	LOC_Os04g53760.2	kinesin motor domain containing protein, putative, expressed
Sobic.006G228100	Susceptible	15	Decreased	232	46	9	50	19	88	11	74	5	37	8	19	2	79	25	74	11	56	4	13	4	72	8	81	8	AT4G03210.1	xyloglucan endotransglucosylase/hydrolase 9	LOC_Os04g53950.2	glycosyl hydrolases family 16 protein, protein, expressed
Sobic.006G235500	Susceptible	15	Decreased	232	335	31	294	50	311	15	498	153	315	13	153	29	398	85	337	12	467	25	105	18	488	87	482	6	AT2G21940.4	shikimate kinase 1	LOC_Os04g54800.1	shikimate kinase, putative, expressed
Sobic.006G242100	Susceptible	15	Decreased	232	319	38	194	23	353	28	267	30	361	103	103	26	447	84	269	25	364	48	83	10	344	50	320	52	AT5G67230.1	Nucleotide-diphospho-sugar transferases superfamily protein	LOC_Os04g55670.1	glycosyltransferase family 43 protein, putative, expressed
Sobic.006G253900	Susceptible	15	Decreased	232	24	16	22	9	50	26	7	4	9	2	3	3	5	3	3	3	25	2	0	0	2	2	4	2	AT3G51240.1	flavanone 3-hydroxylase	LOC_Os04g56700.1	naringenin,2-oxoglutarate 3-dioxygenase, putative, expressed
Sobic.007G001300	Susceptible	15	Decreased	232	35	5	26	7	32	6	34	3	33	3	14	3	35	2	27	2	43	3	10	5	39	2	36	3	AT2G36100.1	Uncharacterised protein family (UPF0497)	LOC_Os08g01160.1	membrane associated DUF588 domain containing protein, putative, expressed
Sobic.007G004700	Susceptible	15	Decreased	232	1297	187	561	69	700	38	498	37	1331	571	410	34	485	84	313	53	489	49	111	27	317	85	369	84	AT1G60950.1	2Fe-2S ferredoxin-like superfamily protein	LOC_Os08g01380.1	2Fe-2S iron-sulfur cluster binding domain containing protein, expressed
Sobic.007G004800	Susceptible	15	Decreased	232	6864	245	3153	291	4957	909	4290	737	8163	3839	2964	552	2784	235	2151	539	1747	303	389	49	1679	733	1842	602	AT1G60950.1	2Fe-2S ferredoxin-like superfamily protein	LOC_Os08g01380.1	2Fe-2S iron-sulfur cluster binding domain containing protein, expressed
Sobic.007G009500	Susceptible	15	Decreased	232	28	2	15	4	20	3	17	5	21	7	9	1	25	1	13	2	32	3	11	2	22	4	21	4	AT5G47850.1	CRINKLY4 related 4	LOC_Os08g01830.1	TKL_IRAK_CR4L.6 - The CR4L subfamily has homology with Crinkly4, expressed
Sobic.007G016750	Susceptible	15	Decreased	232	11	7	11	4	5	2	5	5	17	3	14	5	2	2	9	5	19	3	0	0	7	1	10	3
Sobic.007G018900	Susceptible	15	Decreased	232	208	24	86	28	212	28	146	19	161	32	52	10	213	12	163	32	198	7	51	5	210	34	183	28	AT1G01080.1	RNA-binding (RRM/RBD/RNP motifs) family protein	LOC_Os08g02390.1	RNA recognition motif containing protein, putative, expressed
Sobic.007G029300	Susceptible	15	Decreased	232	430	63	243	41	229	31	221	8	285	41	113	12	174	21	185	6	418	66	109	15	226	35	166	3	AT1G30520.1	acyl-activating enzyme 14	LOC_Os08g03630.1	acyl-activating enzyme 14, putative, expressed
Sobic.007G035800	Susceptible	15	Decreased	232	7	1	12	4	25	10	22	7	17	3	12	2	12	3	10	1	14	3	2	2	15	6	28	3	AT5G23960.1	terpene synthase 21	LOC_Os08g04500.1	terpene synthase, putative, expressed
Sobic.007G043100	Susceptible	15	Decreased	232	825	63	631	98	42	16	37	7	934	26	351	33	76	41	49	10	1974	107	301	93	154	52	123	20	AT2G07050.1	cycloartenol synthase 1	LOC_Os11g18194.1	cycloartenol synthase, putative, expressed
Sobic.007G046950	Susceptible	15	Decreased	232	399	91	261	26	419	102	182	38	225	57	118	34	256	41	138	8	319	20	83	3	163	20	106	14
Sobic.007G116950	Susceptible	15	Decreased	232	4999	663	2618	283	5712	343	3978	155	4101	576	1382	255	4199	307	3719	601	4421	149	977	305	6035	1437	4517	618	AT3G01480.1	cyclophilin 38	LOC_Os08g29370.1	peptidyl-prolyl cis-trans isomerase, chloroplast precursor, putative, expressed
Sobic.007G130000	Susceptible	15	Decreased	232	40	17	15	10	34	18	29	16	19	3	5	3	48	24	73	19	76	4	19	5	63	14	60	15	AT3G06030.1	NPK1-related protein kinase 3	LOC_Os08g32600.1	STE_MEKK_ste11_MAP3K.21 - STE kinases include homologs to sterile 7, sterile 11 and sterile 20 from yeast, expressed
Sobic.007G148100	Susceptible	15	Decreased	232	20	8	20	4	265	20	231	11	18	6	9	1	342	19	250	20	17	2	2	2	317	13	269	21	AT3G07040.1	NB-ARC domain-containing disease resistance protein	LOC_Os10g04110.1	MLA6 protein, putative, expressed
Sobic.007G158700	Susceptible	15	Decreased	232	24	4	21	4	43	10	49	12	15	2	5	3	36	8	34	2	64	9	4	2	62	12	64	5	AT2G26560.1	phospholipase A 2A	LOC_Os08g37210.1	patatin, putative, expressed
Sobic.007G158800	Susceptible	15	Decreased	232	14	1	7	1	10	3	6	3	10	5	0	0	11	4	9	2	19	1	2	2	18	4	10	6	AT2G26560.1	phospholipase A 2A	LOC_Os08g37210.1	patatin, putative, expressed
Sobic.007G159650	Susceptible	15	Decreased	232	638	68	346	104	910	96	608	97	820	149	194	102	621	87	542	39	747	71	119	44	749	77	669	44			LOC_Os08g37300.1	expressed protein
Sobic.007G162200	Susceptible	15	Decreased	232	19	6	15	3	21	2	18	3	27	10	11	3	22	1	18	3	34	3	4	2	25	3	30	3	AT5G33370.1	GDSL-like Lipase/Acylhydrolase superfamily protein	LOC_Os08g45150.1	GDSL-like lipase/acylhydrolase, putative, expressed
Sobic.007G170400	Susceptible	15	Decreased	232	168	8	105	28	133	62	204	36	243	54	71	19	273	124	165	66	375	35	38	11	330	117	351	65	AT5G13930.1	Chalcone and stilbene synthase family protein	LOC_Os10g07616.1	chalcone synthase, putative, expressed
Sobic.007G180900	Susceptible	15	Decreased	232	2342	218	1349	204	2095	139	1376	175	2962	643	696	329	1916	262	1073	45	1532	95	302	117	1165	94	921	58	AT5G52060.1	BCL-2-associated athanogene 1	LOC_Os09g35630.1	BAG domain-containing protein, putative, expressed
Sobic.007G185801	Susceptible	15	Decreased	232	13	1	10	2	22	4	13	4	16	3	10	4	24	5	21	5	17	1	2	2	18	3	19	3	AT3G57530.1	calcium-dependent protein kinase 32	LOC_Os08g42750.1	CAMK_CAMK_like.37 - CAMK includes calcium/calmodulin depedent protein kinases, expressed
Sobic.007G193500	Susceptible	15	Decreased	232	53	15	37	3	42	6	44	13	44	7	24	7	66	14	56	15	59	1	17	6	58	13	65	8	AT5G50570.2	Squamosa promoter-binding protein-like (SBP domain) transcription factor family protein	LOC_Os08g41940.1	OsSPL16 - SBP-box gene family member, expressed
Sobic.007G206200	Susceptible	15	Decreased	232	567	47	367	45	534	11	596	27	501	32	141	25	497	55	581	21	563	2	126	59	605	60	655	55	AT1G76620.1	Protein of unknown function, DUF547	LOC_Os08g40420.1	ternary complex factor MIP1, putative, expressed
Sobic.007G219400	Susceptible	15	Decreased	232	23	14	12	4	14	9	14	8	17	3	0	0	14	8	21	2	37	4	7	4	23	9	19	2	AT5G56120.1		LOC_Os08g38790.1	expressed protein
Sobic.008G004200	Susceptible	15	Decreased	232	20	5	13	4	23	2	20	0	13	3	6	4	18	4	18	5	30	5	5	3	26	2	20	2	AT2G40260.1	Homeodomain-like superfamily protein	LOC_Os11g01480.1	MYB family transcription factor, putative, expressed
Sobic.008G008900	Susceptible	15	Decreased	232	76	5	55	8	32	3	31	4	63	4	46	8	34	7	27	1	87	1	18	4	38	2	38	6	AT2G40410.2	Staphylococcal nuclease homologue	LOC_Os11g01830.1	staphylococcal nuclease homologue, putative, expressed
Sobic.008G019100	Susceptible	15	Decreased	232	125	5	71	4	258	37	163	26	133	28	47	7	263	9	109	14	79	5	18	4	87	6	74	4
Sobic.008G029200	Susceptible	15	Decreased	232	12	4	12	7	26	12	7	4	30	5	12	5	28	4	8	6	22	3	4	2	20	4	6	1	AT2G46400.1	WRKY DNA-binding protein 46	LOC_Os11g02520.1	WRKY104, expressed
Sobic.008G072050	Susceptible	15	Decreased	232	129	14	66	8	99	16	72	5	90	14	31	4	122	19	86	12	114	5	33	12	100	5	74	8	AT3G14460.1	LRR and NB-ARC domains-containing disease resistance protein	LOC_Os12g10180.1	NBS-LRR type disease resistance protein Rps1-k-2, putative, expressed
Sobic.008G073200	Susceptible	15	Decreased	232	466	27	173	11	457	29	203	2	604	125	163	16	536	15	328	22	259	26	75	5	235	51	148	13	AT1G14440.1	homeobox protein 31	LOC_Os11g13930.1	ZF-HD protein dimerisation region containing protein, expressed
Sobic.008G084300	Susceptible	15	Decreased	232	111	21	113	48	104	30	98	27	81	16	41	15	57	10	69	26	164	6	37	9	20089691	20089574	68	18
Sobic.008G107100	Susceptible	15	Decreased	232	171	12	112	13	78	15	71	6	209	4	66	14	92	16	66	7	241	20	49	16	78	6	100	12	AT5G57260.1	cytochrome P450, family 71, subfamily B, polypeptide 10	LOC_Os06g30500.1	cytochrome P450, putative, expressed
Sobic.008G112200	Susceptible	15	Decreased	232	66	2	42	7	53	6	50	6	59	11	23	10	74	10	54	1	94	2	22	11	81	9	80	10	AT5G12870.1	myb domain protein 46	LOC_Os12g33070.1	myb-like DNA-binding domain containing protein, putative, expressed
Sobic.008G112300	Susceptible	15	Decreased	232	5047	606	2982	454	7280	681	4063	67	6825	1191	2028	286	8237	1148	4357	90	3397	331	586	160	4308	305	3218	346	AT5G12860.1	dicarboxylate transporter 1	LOC_Os12g33080.1	2-oxoglutarate/malate translocator, chloroplast precursor, putative, expressed
Sobic.008G113900	Susceptible	15	Decreased	232	32	6	17	5	23	3	30	7	28	4	10	3	41	10	40	7	55	4	14	9	61	6	63	11			LOC_Os04g07280.1	AGAP002737-PA, putative, expressed
Sobic.008G142400	Susceptible	15	Decreased	232	2566	336	1559	222	2654	226	2447	138	2340	111	872	101	2553	397	2385	327	2449	108	519	194	2672	208	2144	181	AT2G07050.1	cycloartenol synthase 1	LOC_Os11g18194.1	cycloartenol synthase, putative, expressed
Sobic.008G148000	Susceptible	15	Decreased	232	212	112	63	28	85	37	129	58	47	18	17	7	135	71	188	60	213	31	41	8	206	70	166	48	AT3G19050.1	phragmoplast orienting kinesin 2	LOC_Os12g39980.1	kinesin motor domain containing protein, putative, expressed
Sobic.008G172400	Susceptible	15	Decreased	232	8	5	2	2	6	0	0	0	13	2	0	0	6	4	3	3	19	1	2	2	10	4	9	2			LOC_Os04g07830.1	expressed protein
Sobic.009G058400	Susceptible	15	Decreased	232	19	4	4	2	13	3	14	2	9	4	2	2	11	6	9	2	17	4	3	2	10	0	16	3	AT2G30230.1		LOC_Os05g07240.1	expressed protein
Sobic.009G060700	Susceptible	15	Decreased	232	19	6	8	4	8	1	8	6	11	3	0	0	11	1	9	2	22	4	5	3	10	4	15	4	AT5G56040.2	Leucine-rich receptor-like protein kinase family protein	LOC_Os05g07740.1	receptor-like protein kinase 2 precursor, putative, expressed
Sobic.009G081800	Susceptible	15	Decreased	232	57	16	30	3	38	4	33	1	25	6	10	2	31	8	35	7	64	4	12	4	37	7	28	5	AT1G79890.1	RAD3-like DNA-binding helicase protein	LOC_Os05g13300.1	helicase, putative, expressed
Sobic.009G090800	Susceptible	15	Decreased	232	312	7	243	21	471	48	403	18	332	6	189	15	490	146	318	35	554	36	142	35	580	127	464	64	AT4G08690.2	Sec14p-like phosphatidylinositol transfer family protein	LOC_Os05g18470.1	CRAL/TRIO domain containing protein, expressed
Sobic.009G091800	Susceptible	15	Decreased	232	3566	343	1979	59	3211	320	2937	98	4264	1012	1283	366	2691	336	2259	277	1947	163	398	143	1932	484	1886	317	AT3G46780.1	plastid transcriptionally active 16	LOC_Os05g22614.1	PTAC16, putative, expressed
Sobic.009G091850	Susceptible	15	Decreased	232	4317	505	2565	73	4206	464	3254	163	5431	1020	1906	498	3836	398	3323	444	3014	130	581	209	3427	877	2731	411	AT3G46780.1	plastid transcriptionally active 16	LOC_Os05g22614.1	PTAC16, putative, expressed
Sobic.009G101600	Susceptible	15	Decreased	232	13	2	6	3	0	0	3	3	10	1	8	4	0	0	0	0	14	1	2	2	2	2	0	0	AT4G00690.1	UB-like protease 1B	LOC_Os10g24954.1	ulp1 protease family, C-terminal catalytic domain containing protein, expressed
Sobic.009G109000	Susceptible	15	Decreased	232	19	1	16	2	13	3	18	3	14	5	4	2	18	4	17	3	28	5	4	2	15	3	19	4	AT2G47485.1		LOC_Os01g20730.1	expressed protein
Sobic.009G117100	Susceptible	15	Decreased	232	129	43	43	15	93	35	95	35	39	4	11	3	119	42	120	37	133	9	24	8	112	25	118	28	AT3G26700.1	Protein kinase superfamily protein	LOC_Os05g30820.1	protein kinase, putative, expressed
Sobic.009G130800	Susceptible	15	Decreased	232	146	22	68	18	172	21	155	22	95	20	34	9	148	12	120	15	146	7	40	9	188	29	155	13	AT5G27390.1	Mog1/PsbP/DUF1795-like photosystem II reaction center PsbP family protein	LOC_Os05g33300.1	tat pathway signal sequence family protein, expressed
Sobic.009G147200	Susceptible	15	Decreased	232	10	2	4	2	24	4	27	6	14	7	2	2	19	2	23	5	15	2	0	0	11	1	21	4	AT4G22200.1	potassium transport 2/3	LOC_Os05g35410.1	potassium channel AKT2/3, putative, expressed
Sobic.009G160800	Susceptible	15	Decreased	232	9	1	7	4	10	3	8	4	9	5	3	3	10	5	9	1	20	4	2	2	12	3	12	2	AT2G37770.2	NAD(P)-linked oxidoreductase superfamily protein	LOC_Os05g38230.2	oxidoreductase, aldo/keto reductase family protein, putative, expressed
Sobic.009G196300	Susceptible	15	Decreased	232	19	7	12	4	28	2	34	12	20	5	7	4	21	5	14	3	63	2	13	7	45	5	35	5	AT1G30040.1	gibberellin 2-oxidase	LOC_Os01g55240.1	gibberellin 2-beta-dioxygenase, putative, expressed
Sobic.009G244600	Susceptible	15	Decreased	232	39	12	23	8	28	12	10	5	21	3	13	2	16	5	17	7	42	5	5	5	25	10	26	12	AT1G75250.1	RAD-like 6	LOC_Os05g50350.1	MYB family transcription factor, putative, expressed
Sobic.009G253950	Susceptible	15	Decreased	232	13	2	11	3	6	3	13	1	5	5	11	2	12	5	6	3	34	3	8	3	23	1	14	1
Sobic.010G013100	Susceptible	15	Decreased	232	85	31	26	7	60	29	39	15	31	12	4	4	42	15	44	13	72	11	15	8	45	22	49	5	AT4G28310.1		LOC_Os06g02530.1	expressed protein
Sobic.010G013700	Susceptible	15	Decreased	232	187	12	70	30	300	22	234	23	117	22	30	13	252	31	195	15	135	11	24	7	264	55	240	25	AT2G16800.1	high-affinity nickel-transport family protein	LOC_Os06g02580.1	high-affinity nickel-transport family protein, putative, expressed
Sobic.010G034800	Susceptible	15	Decreased	232	14	3	10	2	14	3	12	3	15	2	3	3	13	3	16	2	22	3	4	2	13	1	14	2	AT3G29670.1	HXXXD-type acyl-transferase family protein	LOC_Os06g05320.1	transferase family protein, putative, expressed
Sobic.010G090100	Susceptible	15	Decreased	232	16	9	10	2	27	5	16	4	13	2	2	2	35	8	33	4	26	4	5	0	30	5	26	5	AT1G22170.1	Phosphoglycerate mutase family protein	LOC_Os02g51590.1	phosphoglycerate mutase, putative, expressed
Sobic.010G098700	Susceptible	15	Decreased	232	11	1	4	2	15	3	12	3	2	2	4	4	9	6	13	4	14	3	0	0	22	3	15	4	AT3G47830.1	DNA glycosylase superfamily protein	LOC_Os06g13070.1	hhH-GPD superfamily base excision DNA repair protein, putative, expressed
Sobic.010G109500	Susceptible	15	Decreased	232	6891	1025	3411	348	6710	443	4424	131	9484	3141	2114	424	4900	454	3805	726	3794	332	778	287	4055	1061	3426	652	AT4G01150.1		LOC_Os06g15400.1	expressed protein
Sobic.010G118401	Susceptible	15	Decreased	232	24	5	16	4	33	6	25	6	18	2	11	3	36	7	29	4	22	2	5	3	19	4	20	2	AT1G02180.1	ferredoxin-related	LOC_Os02g58740.1	expressed protein
Sobic.010G119600	Susceptible	15	Decreased	232	48	8	28	3	39	5	33	4	51	12	16	8	36	5	41	5	52	4	16	4	32	6	34	1	AT4G11000.1	Ankyrin repeat family protein	LOC_Os06g17570.1	embryogenesis transmembrane protein, putative, expressed
Sobic.010G119900	Susceptible	15	Decreased	232	31	7	13	3	25	2	19	3	28	1	11	5	22	5	21	5	30	4	8	4	26	5	30	4	AT4G11000.1	Ankyrin repeat family protein	LOC_Os06g17600.1	cadmium tolerance factor, putative, expressed
Sobic.010G125833	Susceptible	15	Decreased	232	189	34	161	13	248	23	162	10	110	43	87	24	181	32	147	19	167	10	41	6	174	14	120	12
Sobic.010G127300	Susceptible	15	Decreased	232	188	16	134	35	122	42	75	13	175	14	107	4	78	14	56	7	435	56	105	12	165	13	154	20	AT2G37710.1	receptor lectin kinase	LOC_Os07g03830.1	lectin-like receptor kinase, putative, expressed
Sobic.010G160700	Susceptible	15	Decreased	232	233161	36825	174988	19368	311447	45565	182302	31486	430353	69246	184468	17677	387741	16652	194839	25942	74457	2279	17683	4188	75956	3460	47932	3367	AT2G42600.1	phosphoenolpyruvate carboxylase 2	LOC_Os02g14770.3	phosphoenolpyruvate carboxylase, putative, expressed
Sobic.010G183032	Susceptible	15	Decreased	232	37	12	14	1	82	18	37	1	21	7	5	3	33	3	39	15	15	3	0	0	52	23	20	8
Sobic.010G197300	Susceptible	15	Decreased	232	124	24	83	7	9	9	4	4	91	18	36	5	0	0	6	3	83	3	22	10	3	2	6	1	AT5G03760.1	Nucleotide-diphospho-sugar transferases superfamily protein	LOC_Os06g42020.1	CSLA9 - cellulose synthase-like family A, expressed
Sobic.010G197700	Susceptible	15	Decreased	232	183	33	126	47	10	2	10	2	120	24	35	7	4	2	10	5	192	12	18	7	2	2	2	2	AT2G12190.1	Cytochrome P450 superfamily protein	LOC_Os07g26870.1	cytochrome P450, putative, expressed
Sobic.010G208800	Susceptible	15	Decreased	232	142	19	83	10	147	14	112	10	151	12	88	21	160	15	173	36	104	10	26	6	123	19	128	11	AT4G21390.1	S-locus lectin protein kinase family protein	LOC_Os04g53994.1	kinase, putative, expressed
Sobic.010G219500	Susceptible	15	Decreased	232	258	18	92	16	459	63	390	41	163	30	62	26	355	17	292	34	186	18	46	8	342	69	374	58	AT5G45680.1	FK506-binding protein 13	LOC_Os06g45340.1	peptidyl-prolyl cis-trans isomerase, FKBP-type, putative, expressed
Sobic.010G231200	Susceptible	15	Decreased	232	136	6	108	23	207	52	137	5	116	14	84	18	261	34	161	28	200	23	53	11	275	60	143	10	AT1G13920.1	Remorin family protein	LOC_Os10g17790.1	remorin C-terminal domain containing protein, putative, expressed
Sobic.010G244100	Susceptible	15	Decreased	232	205	27	132	10	222	35	129	38	264	105	88	15	279	79	145	25	76	2	16	0	78	11	58	4	AT1G28650.1	GDSL-like Lipase/Acylhydrolase superfamily protein	LOC_Os06g47910.1	GDSL-like lipase/acylhydrolase, putative, expressed
Sobic.010G251700	Susceptible	15	Decreased	232	132	8	47	9	72	12	34	4	222	39	88	15	57	10	50	6	33	3	6	3	19	2	12	2	AT4G10310.1	high-affinity K+ transporter 1	LOC_Os06g48800.1	OsHKT2;4 - Na+ transporter, expressed
Sobic.010G261200	Susceptible	15	Decreased	232	20	1	12	3	11	3	8	4	13	4	3	3	12	2	12	1	19	3	2	2	11	1	13	1	AT1G62790.1	Bifunctional inhibitor/lipid-transfer protein/seed storage 2S albumin superfamily protein	LOC_Os06g49770.1	LTPL86 - Protease inhibitor/seed storage/LTP family protein precursor, expressed
Sobic.010G274000	Susceptible	15	Decreased	232	109	44	43	22	62	32	72	32	53	11	10	3	113	49	169	39	185	1	33	16	178	49	164	29	AT1G20610.1	Cyclin B2;3	LOC_Os06g51110.1	cyclin, putative, expressed
Sobic.010G275700	Susceptible	15	Decreased	232	2688	82	1677	170	3389	325	1403	108	3908	444	1985	135	3470	181	2409	88	971	66	219	12	734	64	264	20	AT5G37260.1	Homeodomain-like superfamily protein	LOC_Os06g51260.1	MYB family transcription factor, putative, expressed
Sobic.010G276400	Susceptible	15	Decreased	232	7320	1364	3440	166	6860	1171	4197	579	7710	1510	2117	523	4916	541	4019	977	3064	365	664	139	3137	1190	1611	395	AT5G17230.1	PHYTOENE SYNTHASE	LOC_Os06g51290.2	phytoene synthase, chloroplast precursor, putative, expressed
Sobic.001G008900	Susceptible	10 15	Decreased	410	82	11	35	11	78	7	43	7	77	21	10	1	82	14	44	6	60	1	12	2	49	16	42	3	AT2G28440.1	proline-rich family protein	LOC_Os03g63540.1	lysine-rich arabinogalactan protein 19 precursor, putative, expressed
Sobic.001G023700	Susceptible	10 15	Decreased	410	84	10	55	7	117	27	77	19	110	40	25	7	58	17	52	1	36	6	7	5	43	8	37	6	AT3G62640.1	Protein of unknown function (DUF3511)	LOC_Os03g61590.1	expressed protein
Sobic.001G030200	Susceptible	10 15	Decreased	410	243	36	98	33	272	51	187	8	166	19	40	17	246	21	198	35	214	11	46	9	247	43	218	28	AT3G09210.1	plastid transcriptionally active 13	LOC_Os03g61030.1	transcription termination factor nusG family protein, expressed
Sobic.001G030900	Susceptible	10 15	Decreased	410	10	1	9	2	11	6	13	6	23	6	2	2	22	4	12	4	14	1	0	0	16	3	13	4	AT3G55700.1	UDP-Glycosyltransferase superfamily protein	LOC_Os03g60960.1	cytokinin-N-glucosyltransferase 1, putative, expressed
Sobic.001G043000	Susceptible	10 15	Decreased	410	178	19	75	12	154	3	66	1	385	67	82	25	225	28	106	16	62	5	13	2	38	9	32	5	AT3G61220.1	NAD(P)-binding Rossmann-fold superfamily protein	LOC_Os04g44980.1	short-chain dehydrogenase/reductase, putative, expressed
Sobic.001G049000	Susceptible	10 15	Decreased	410	55	11	29	11	65	4	41	6	50	5	6	4	48	3	49	3	53	5	11	2	55	16	44	12			LOC_Os04g13160.1	OsFBD9 - F-box and FBD domain containing protein, expressed
Sobic.001G061400	Susceptible	10 15	Decreased	410	172	30	92	11	115	25	107	29	151	26	34	6	183	60	155	27	294	13	72	27	231	37	226	38	AT3G03770.2	Leucine-rich repeat protein kinase family protein	LOC_Os03g57780.1	protein kinase, putative, expressed
Sobic.001G063500	Susceptible	10 15	Decreased	410	1768	275	952	214	1834	98	1394	279	2265	584	306	95	2026	340	1236	135	1314	69	266	115	1223	159	1171	43	AT5G06390.1	FASCICLIN-like arabinogalactan protein 17 precursor	LOC_Os03g57460.1	fasciclin domain containing protein, expressed
Sobic.001G066900	Susceptible	10 15	Decreased	410	153	11	88	19	148	12	138	22	157	26	31	12	132	26	90	5	158	15	35	14	139	12	143	15	AT5G01930.1	Glycosyl hydrolase superfamily protein	LOC_Os05g25480.1	OsMan06 - Endo-Beta-Mannanase, expressed
Sobic.001G069500	Susceptible	10 15	Decreased	410	363	42	154	41	437	44	332	36	242	9	52	20	396	41	330	33	307	12	61	6	370	76	319	34	AT1G56050.1	GTP-binding protein-related	LOC_Os03g56840.1	GTP-binding protein, putative, expressed
Sobic.001G070300	Susceptible	10 15	Decreased	410	17	9	4	2	12	7	8	5	17	3	0	0	17	4	17	3	25	2	0	0	21	5	19	2	AT3G12870.1		LOC_Os03g56700.1	expressed protein
Sobic.001G074100	Susceptible	10 15	Decreased	410	453	36	228	25	433	44	327	33	338	56	78	12	516	91	436	28	495	38	96	45	448	45	399	77	AT3G49650.1	P-loop containing nucleoside triphosphate hydrolases superfamily protein	LOC_Os03g56260.1	kinesin motor domain containing protein, putative, expressed
Sobic.001G112100	Susceptible	10 15	Decreased	410	84	12	45	5	79	8	60	11	99	21	15	3	79	13	81	4	83	10	22	8	75	5	63	8	AT2G01910.1	Microtubule associated protein (MAP65/ASE1) family protein	LOC_Os03g50970.1	retrotransposon protein, putative, Ty1-copia subclass, expressed
Sobic.001G139300	Susceptible	10 15	Decreased	410	121	6	68	6	84	7	90	5	133	39	29	11	115	8	87	8	90	10	18	7	67	17	86	9			LOC_Os03g47190.1	expressed protein
Sobic.001G179400	Susceptible	10 15	Decreased	410	44	11	23	8	35	6	27	8	40	7	4	4	32	8	33	6	57	7	9	5	31	6	31	8	AT4G03210.1	xyloglucan endotransglucosylase/hydrolase 9	LOC_Os04g53950.2	glycosyl hydrolases family 16 protein, protein, expressed
Sobic.001G187700	Susceptible	10 15	Decreased	410	68	10	44	7	64	6	63	16	99	21	24	9	79	6	57	4	44	3	11	6	50	5	34	9	AT4G21780.1		LOC_Os03g36960.1	expressed protein
Sobic.001G188600	Susceptible	10 15	Decreased	410	381	56	158	69	470	72	289	55	314	73	57	25	409	43	336	54	411	35	81	19	479	82	409	51	AT3G53700.1	Pentatricopeptide repeat (PPR) superfamily protein	LOC_Os03g40020.1	PPR repeat containing protein, expressed
Sobic.001G189500	Susceptible	10 15	Decreased	410	30	3	18	6	26	2	19	2	42	11	4	4	23	5	26	5	40	6	10	5	23	7	24	7	AT2G46760.1	D-arabinono-1,4-lactone oxidase family protein	LOC_Os03g36530.1	FAD-binding and arabino-lactone oxidase domains containing protein, putative, expressed
Sobic.001G201000	Susceptible	10 15	Decreased	410	944	93	473	113	992	70	871	148	779	77	117	20	1431	316	1121	97	1152	69	238	103	1508	141	1284	182	AT1G63300.1	Myosin heavy chain-related protein	LOC_Os10g36060.1	protein transport protein-related, putative, expressed
Sobic.001G208600	Susceptible	10 15	Decreased	410	188	21	77	16	275	12	263	31	180	46	31	10	214	17	182	32	140	15	28	8	188	17	232	33	AT2G26730.1	Leucine-rich repeat protein kinase family protein	LOC_Os10g35040.1	receptor kinase like protein, putative, expressed
Sobic.001G224300	Susceptible	10 15	Decreased	410	2499	396	1272	296	2886	34	2649	390	3091	992	319	120	3326	543	2166	193	2954	32	405	189	2561	447	3025	271	AT5G44030.1	cellulose synthase A4	LOC_Os10g32980.1	CESA7 - cellulose synthase, expressed
Sobic.001G251500	Susceptible	10 15	Decreased	410	140	27	77	9	150	8	100	8	119	4	32	8	135	18	107	8	76	10	25	3	74	11	64	5	AT3G58480.1	calmodulin-binding family protein	LOC_Os10g27170.1	calmodulin-binding protein, putative, expressed
Sobic.001G255300	Susceptible	10 15	Decreased	410	185	69	74	25	137	73	38	10	322	127	15	4	73	17	64	14	114	21	12	5	62	6	55	4	AT2G20340.1	Pyridoxal phosphate (PLP)-dependent transferases superfamily protein	LOC_Os10g26110.1	decarboxylase, putative, expressed
Sobic.001G260701	Susceptible	10 15	Decreased	410	90	17	53	13	87	9	69	15	72	13	15	4	107	24	72	15	110	14	18	3	96	9	81	19	AT1G72330.2	alanine aminotransferase 2	LOC_Os10g25140.1	aminotransferase, classes I and II, domain containing protein, expressed
Sobic.001G263500	Susceptible	10 15	Decreased	410	183	28	76	22	139	26	98	34	189	78	22	11	165	34	95	21	139	8	24	10	91	8	96	5	AT1G32860.1	Glycosyl hydrolase superfamily protein	LOC_Os10g07290.1	glycosyl hydrolases family 17, putative, expressed
Sobic.001G265900	Susceptible	10 15	Decreased	410	19370	417	7878	3149	17766	1016	12442	2207	22733	4374	1251	600	20068	2328	16593	1274	22649	1700	3225	1549	21362	2909	19296	1387	AT4G38770.1	proline-rich protein 4	LOC_Os10g05980.1	POEI13 - Pollen Ole e I allergen and extensin family protein precursor, expressed
Sobic.001G266100	Susceptible	10 15	Decreased	410	775	292	216	117	354	45	455	228	828	167	88	63	622	153	434	84	2371	286	101	33	1392	402	1392	106	AT2G21140.1	proline-rich protein 2	LOC_Os10g05950.1	POEI11 - Pollen Ole e I allergen and extensin family protein precursor, expressed
Sobic.001G266300	Susceptible	10 15	Decreased	410	1161	41	518	81	356	24	392	91	1508	481	178	93	530	140	398	112	2246	150	288	125	624	47	768	146	AT2G21140.1	proline-rich protein 2	LOC_Os10g05750.1	POEI3 - Pollen Ole e I allergen and extensin family protein precursor, expressed
Sobic.001G275600	Susceptible	10 15	Decreased	410	150	27	77	26	178	38	108	22	135	11	14	1	159	17	110	10	185	21	34	9	166	9	152	19	AT2G02040.1	peptide transporter 2	LOC_Os10g02260.1	peptide transporter PTR2, putative, expressed
Sobic.001G301600	Susceptible	10 15	Decreased	410	274	96	114	29	119	13	68	6	441	89	53	6	94	12	80	7	268	51	45	15	50	5	69	14	AT1G65680.1	expansin B2	LOC_Os10g40720.1	expansin precursor, putative, expressed
Sobic.001G305100	Susceptible	10 15	Decreased	410	38	4	28	4	23	5	26	8	23	2	7	1	27	7	24	3	28	1	6	3	25	1	22	3	AT5G23870.3	Pectinacetylesterase family protein	LOC_Os07g44070.1	pectinacetylesterase domain containing protein, expressed
Sobic.001G323801	Susceptible	10 15	Decreased	410	68	11	40	4	72	2	51	4	76	12	24	5	62	17	50	5	48	2	16	3	40	5	34	8	AT1G62760.1	Plant invertase/pectin methylesterase inhibitor superfamily protein	LOC_Os03g40900.1	expressed protein
Sobic.001G334900	Susceptible	10 15	Decreased	410	1453	136	712	233	986	53	633	108	1811	379	10675470	10675354	1023	154	589	34	912	87	108	36	554	44	468	58	AT1G18650.1	plasmodesmata callose-binding protein 3	LOC_Os03g30830.1	X8 domain containing protein, expressed
Sobic.001G336700	Susceptible	10 15	Decreased	410	491	71	286	34	521	16	522	74	605	174	69	23	624	118	438	19	587	11	92	39	527	76	552	69	AT5G15630.1	COBRA-like extracellular glycosyl-phosphatidyl inositol-anchored protein family	LOC_Os03g30250.1	COBRA-like protein precursor, putative, expressed
Sobic.001G336800	Susceptible	10 15	Decreased	410	33	3	19	3	17	6	19	6	21	4	3	3	17	7	14	3	41	4	7	4	11	7	12	4
Sobic.001G344700	Susceptible	10 15	Decreased	410	60	8	38	14	56	10	39	6	90	19	26	6	77	12	35	6	66	6	20	3	57	11	56	8	AT1G73040.1	Mannose-binding lectin superfamily protein	LOC_Os04g30040.2	jacalin-like lectin domain containing protein, expressed
Sobic.001G344800	Susceptible	10 15	Decreased	410	98	16	65	19	109	8	66	18	195	76	32	11	128	22	90	10	68	3	15	3	73	9	66	3	AT1G73040.1	Mannose-binding lectin superfamily protein	LOC_Os04g30040.2	jacalin-like lectin domain containing protein, expressed
Sobic.001G345900	Susceptible	10 15	Decreased	410	21	3	12	7	29	3	16	2	24	2	2	2	28	8	24	6	19	1	3	2	18	2	14	3	AT5G10380.1	RING/U-box superfamily protein	LOC_Os03g28040.1	zinc finger, C3HC4 type domain containing protein, expressed
Sobic.001G355700	Susceptible	10 15	Decreased	410	30	9	22	10	100	53	21	15	145	51	27	11	217	54	45	14	39	23	3	3	41	12	20	4
Sobic.001G360700	Susceptible	10 15	Decreased	410	131	6	68	11	152	25	125	24	213	73	23	9	133	12	84	15	100	5	23	8	85	12	107	10	AT5G07990.1	Cytochrome P450 superfamily protein	LOC_Os03g25150.1	transposon protein, putative, unclassified, expressed
Sobic.001G360800	Susceptible	10 15	Decreased	410	61	9	33	5	79	11	77	14	72	28	12	3	82	24	54	7	65	5	5	3	60	9	69	10	AT5G07990.1	Cytochrome P450 superfamily protein	LOC_Os03g25150.1	transposon protein, putative, unclassified, expressed
Sobic.001G366500	Susceptible	10 15	Decreased	410	380	124	155	59	457	61	263	48	625	192	48	16	353	92	270	59	132	19	27	11	134	21	120	11	AT5G06900.1	cytochrome P450, family 93, subfamily D, polypeptide 1	LOC_Os06g01250.1	cytochrome P450, putative, expressed
Sobic.001G366700	Susceptible	10 15	Decreased	410	219	45	93	15	161	43	146	34	152	21	27	5	211	45	181	26	317	16	65	29	234	37	204	60	AT2G41740.1	villin 2	LOC_Os03g24220.1	villin protein, putative, expressed
Sobic.001G372600	Susceptible	10 15	Decreased	410	230	24	126	31	202	17	159	26	285	105	63	19	170	16	138	9	216	8	56	11	187	21	165	21	AT5G18660.1	NAD(P)-binding Rossmann-fold superfamily protein	LOC_Os03g22780.1	DVR, putative, expressed
Sobic.001G377300	Susceptible	10 15	Decreased	410	93	35	60	17	175	75	131	62	161	36	28	14	182	57	100	24	144	34	13	4	106	13	110	30	AT3G16660.1	Pollen Ole e 1 allergen and extensin family protein	LOC_Os07g47750.1	POEI49 - Pollen Ole e I allergen and extensin family protein precursor, expressed
Sobic.001G379100	Susceptible	10 15	Decreased	410	277	61	93	50	265	27	128	45	295	36	30	10	314	51	171	31	227	27	47	19	202	27	173	29	AT2G40435.1		LOC_Os03g21970.1	basic helix-loop-helix domain containing protein, expressed
Sobic.001G379300	Susceptible	10 15	Decreased	410	408	95	115	64	348	64	258	71	393	131	12	5	298	30	175	31	274	28	10	2	139	32	170	30	AT5G05340.1	Peroxidase superfamily protein	LOC_Os07g48030.1	peroxidase precursor, putative, expressed
Sobic.001G389600	Susceptible	10 15	Decreased	410	1177	93	515	139	816	156	649	201	900	132	115	58	1011	163	829	114	1118	38	161	76	987	152	680	113	AT5G10020.1	Leucine-rich receptor-like protein kinase family protein	LOC_Os03g20450.1	expressed protein
Sobic.001G399200	Susceptible	10 15	Decreased	410	389	29	168	25	313	53	257	42	282	47	59	3	380	97	362	52	397	33	95	36	368	35	310	34	AT2G47500.1	P-loop nucleoside triphosphate hydrolases superfamily protein with CH (Calponin Homology) domain	LOC_Os03g18980.1	kinesin motor domain containing protein, expressed
Sobic.001G405400	Susceptible	10 15	Decreased	410	191	30	124	22	195	8	140	19	225	35	59	9	267	64	170	34	210	13	57	18	194	31	145	30	AT1G07120.1		LOC_Os03g18300.1	chloroplast unusual positioning protein, putative, expressed
Sobic.001G406700	Susceptible	10 15	Decreased	410	270	42	137	27	297	10	304	49	291	67	42	12	403	86	273	27	348	20	49	20	377	64	361	39	AT3G55990.1	Plant protein of unknown function (DUF828)	LOC_Os03g18140.1	expressed protein
Sobic.001G409100	Susceptible	10 15	Decreased	410	324	43	170	28	294	13	219	22	326	54	64	22	332	43	212	6	326	37	68	28	266	33	255	27	AT2G37090.1	Nucleotide-diphospho-sugar transferases superfamily protein	LOC_Os03g17850.1	glycosyltransferase family 43 protein, putative, expressed
Sobic.001G422300	Susceptible	10 15	Decreased	410	190	5	79	25	159	12	190	10	188	36	24	8	189	38	170	10	187	13	33	11	215	35	218	7	AT5G60020.1	laccase 17	LOC_Os03g16610.1	laccase precursor protein, putative, expressed
Sobic.001G424132	Susceptible	10 15	Decreased	410	34	8	13	5	41	11	22	8	26	3	2	2	37	10	24	6	39	4	2	2	37	9	37	6	AT2G37730.1	Protein of unknown function (DUF604)	LOC_Os03g16334.1	fringe-related protein, putative, expressed
Sobic.001G429900	Susceptible	10 15	Decreased	410	122	13	63	6	136	4	135	18	144	46	19	6	104	14	86	17	86	9	19	4	64	12	93	14	AT2G06925.1	Phospholipase A2 family protein	LOC_Os03g50030.1	phospholipase A2, putative, expressed
Sobic.001G439400	Susceptible	10 15	Decreased	410	145	10	71	23	152	14	88	13	135	32	17	5	183	22	123	16	98	3	16	10	94	18	96	15	AT4G38650.1	Glycosyl hydrolase family 10 protein	LOC_Os03g14010.2	glycosyl hydrolase family 10 protein, putative, expressed
Sobic.001G446400	Susceptible	10 15	Decreased	410	976	94	514	82	720	96	416	66	943	139	152	44	591	65	439	39	748	25	131	53	509	16	317	9	AT3G49670.1	Leucine-rich receptor-like protein kinase family protein	LOC_Os03g12730.1	receptor protein kinase CLAVATA1 precursor, putative, expressed
Sobic.001G455700	Susceptible	10 15	Decreased	410	215	39	138	15	212	24	206	24	275	32	54	8	310	95	225	60	499	46	86	38	543	104	445	11	AT1G24764.1	microtubule-associated proteins 70-2	LOC_Os03g11650.1	ATMAP70 protein, putative, expressed
Sobic.001G460700	Susceptible	10 15	Decreased	410	71	4	39	8	86	14	64	3	67	10	14	7	78	4	66	1	36	1	5	3	34	6	39	2	AT4G30845.1		LOC_Os03g11250.1	expressed protein
Sobic.001G464700	Susceptible	10 15	Decreased	410	23	6	14	7	18	5	10	1	21	3	4	2	20	7	19	7	24	2	3	3	20	6	23	4
Sobic.001G478100	Susceptible	10 15	Decreased	410	994	70	437	172	714	27	561	92	1078	389	54	28	668	145	522	47	802	51	111	53	502	55	561	54	AT1G09750.1	Eukaryotic aspartyl protease family protein	LOC_Os03g08790.1	aspartic proteinase nepenthesin precursor, putative, expressed
Sobic.001G484000	Susceptible	10 15	Decreased	410	198	31	84	19	189	12	123	21	174	29	23	6	204	29	123	11	173	17	29	15	150	20	122	12	AT5G21950.1	alpha/beta-Hydrolases superfamily protein	LOC_Os03g08100.1	hydrolase, alpha/beta fold family protein, putative, expressed
Sobic.001G489000	Susceptible	10 15	Decreased	410	217	28	89	13	199	16	144	14	353	138	67	19	198	32	119	14	53	1	6	3	55	14	49	12	AT1G14345.1	NAD(P)-linked oxidoreductase superfamily protein	LOC_Os03g07440.1	putativ eribonuclease P, putative, expressed
Sobic.001G496200	Susceptible	10 15	Decreased	410	152	22	72	4	125	37	80	12	134	42	16	6	77	18	39	4	45	5	5	3	48	15	21	3	AT3G22830.1	heat shock transcription factor A6B	LOC_Os03g06630.2	heat stress transcription factor, putative, expressed
Sobic.001G497800	Susceptible	10 15	Decreased	410	29	3	18	5	15	3	12	2	32	6	10	2	13	2	16	1	28	2	5	2	13	2	21	4	AT1G05420.1	ovate family protein 12	LOC_Os03g06350.1	DUF623 domain containing protein, expressed
Sobic.001G502500	Susceptible	10 15	Decreased	410	49	4	21	7	48	3	36	10	68	18	6	6	38	5	37	4	34	1	7	5	25	4	28	3	AT1G04360.1	RING/U-box superfamily protein	LOC_Os03g05560.1	zinc finger, C3HC4 type domain containing protein, expressed
Sobic.001G511200	Susceptible	10 15	Decreased	410	81	39	28	9	57	25	57	27	63	21	6	4	96	35	134	15	133	10	29	12	124	44	122	12	AT1G04030.1		LOC_Os03g04550.1	expressed protein
Sobic.001G521850	Susceptible	10 15	Decreased	410	786	139	247	36	674	26	600	150	908	377	74	36	561	102	371	45	481	22	68	25	307	48	373	32	AT3G60900.1	FASCICLIN-like arabinogalactan-protein 10	LOC_Os03g03600.1	fasciclin-like arabinogalactan protein, putative, expressed
Sobic.001G522300	Susceptible	10 15	Decreased	410	391	18	156	43	279	47	208	45	364	58	48	15	272	38	277	36	398	38	74	33	292	27	246	24	AT1G12460.1	Leucine-rich repeat protein kinase family protein	LOC_Os03g03570.2	leucine-rich repeat transmembrane protein kinase, putative, expressed
Sobic.001G526500	Susceptible	10 15	Decreased	410	31	4	15	3	22	2	20	5	34	11	7	1	20	1	17	3	33	2	6	4	19	2	26	2	AT5G35160.2	Endomembrane protein 70 protein family	LOC_Os08g19160.1	transmembrane 9 superfamily member, putative, expressed
Sobic.001G527500	Susceptible	10 15	Decreased	410	82	5	36	18	64	13	50	11	67	20	8	1	69	14	63	10	76	6	13	8	48	6	66	13	AT4G01460.1	basic helix-loop-helix (bHLH) DNA-binding superfamily protein	LOC_Os03g03000.1	helix-loop-helix DNA-binding domain containing protein, expressed
Sobic.001G527900	Susceptible	10 15	Decreased	410	875	91	349	107	1114	103	962	39	721	220	159	84	1009	87	893	61	705	12	157	33	902	110	950	95	AT3G49470.1	nascent polypeptide-associated complex subunit alpha-like protein 2	LOC_Os03g02960.1	nascent polypeptide-associated complex subunit alpha, putative, expressed
Sobic.001G534532	Susceptible	10 15	Decreased	410	505	70	397	73	525	66	435	97	730	27	123	41	626	96	475	36	389	7	90	34	383	4	326	38	AT1G33260.2	Protein kinase superfamily protein	LOC_Os03g02190.1	protein kinase domain containing protein, expressed
Sobic.001G538000	Susceptible	10 15	Decreased	410	153	34	67	20	183	6	156	9	157	17	20	4	215	47	116	14	324	60	24	7	251	31	258	67	AT2G36870.1	xyloglucan endotransglucosylase/hydrolase 32	LOC_Os03g01800.1	glycosyl hydrolases family 16, putative, expressed
Sobic.001G541300	Susceptible	10 15	Decreased	410	5598	482	2933	793	4015	183	2736	502	5537	1342	737	488	3152	497	2176	89	3844	395	619	296	2320	230	1859	237	AT2G45180.1	Bifunctional inhibitor/lipid-transfer protein/seed storage 2S albumin superfamily protein	LOC_Os04g46820.1	LTPL121 - Protease inhibitor/seed storage/LTP family protein precursor, putative, expressed
Sobic.001G542100	Susceptible	10 15	Decreased	410	90	3	37	11	81	5	53	10	98	15	16	5	81	10	51	3	78	13	18	9	55	1	56	8	AT1G65680.1	expansin B2	LOC_Os03g01270.1	expansin precursor, putative, expressed
Sobic.002G005200	Susceptible	10 15	Decreased	410	39	4	14	7	35	4	17	5	33	14	4	2	26	1	26	2	37	2	8	2	27	2	29	4	AT5G42510.1	Disease resistance-responsive (dirigent-like protein) family protein	LOC_Os07g01620.1	dirigent, putative, expressed
Sobic.002G005400	Susceptible	10 15	Decreased	410	28	6	13	3	24	5	23	5	27	6	7	4	24	4	18	2	24	3	3	3	24	3	26	4	AT5G42510.1	Disease resistance-responsive (dirigent-like protein) family protein	LOC_Os07g01660.1	dirigent, putative, expressed
Sobic.002G010000	Susceptible	10 15	Decreased	410	22	2	19	4	36	5	27	6	26	7	4	2	33	5	28	6	32	5	5	3	38	6	37	9	AT4G26190.1	Haloacid dehalogenase-like hydrolase (HAD) superfamily protein	LOC_Os07g01850.1	NLI interacting factor-like phosphatase, putative, expressed
Sobic.002G025300	Susceptible	10 15	Decreased	410	203	45	69	24	146	11	99	29	158	69	21	6	138	26	98	15	118	3	22	10	108	33	79	7	AT4G37810.1		LOC_Os07g04020.1	expressed protein
Sobic.002G028500	Susceptible	10 15	Decreased	410	182	18	101	38	239	21	159	29	224	53	44	16	163	31	148	19	202	16	40	15	157	11	181	18	AT5G09530.1	hydroxyproline-rich glycoprotein family protein	LOC_Os07g04950.1	retrotransposon protein, putative, unclassified, expressed
Sobic.002G038500	Susceptible	10 15	Decreased	410	45	2	27	7	33	7	24	7	33	6	8	2	60	24	53	12	86	4	19	9	65	10	74	15	AT3G05690.1	nuclear factor Y, subunit A2	LOC_Os07g06470.2	nuclear transcription factor Y subunit, putative, expressed
Sobic.002G045200	Susceptible	10 15	Decreased	410	1149	66	603	185	934	55	600	75	939	107	137	26	954	170	717	53	1238	61	197	71	827	56	745	106	AT3G03770.1	Leucine-rich repeat protein kinase family protein	LOC_Os07g07230.2	protein kinase, putative, expressed
Sobic.002G070800	Susceptible	10 15	Decreased	410	53	8	24	9	106	8	103	17	41	8	8	2	122	20	90	14	43	8	13	4	88	3	136	14	AT5G49690.1	UDP-Glycosyltransferase superfamily protein	LOC_Os07g10190.1	glucosyltransferase, putative, expressed
Sobic.002G072200	Susceptible	10 15	Decreased	410	852	168	556	182	1355	273	1081	256	1032	128	94	33	1343	324	929	85	1132	60	150	70	1568	127	1399	128	AT5G43150.1		LOC_Os03g59210.1	expressed protein
Sobic.002G093400	Susceptible	10 15	Decreased	410	32	11	9	5	18	5	11	6	29	10	0	0	17	4	11	4	34	3	0	0	17	2	20	0	AT3G02875.1	Peptidase M20/M25/M40 family protein	LOC_Os07g14590.1	hydrolase, putative, expressed
Sobic.002G128600	Susceptible	10 15	Decreased	410	323	100	70	43	158	17	117	39	271	78	14	7	186	71	122	26	222	8	20	8	105	16	103	2	AT1G27480.1	alpha/beta-Hydrolases superfamily protein	LOC_Os02g37700.1	lecithin:cholesterol acyltransferase, putative, expressed
Sobic.002G154600	Susceptible	10 15	Decreased	410	447	124	224	73	399	44	352	63	776	272	43	17	456	60	309	29	460	7	39	15	343	73	319	48	AT4G12730.1	FASCICLIN-like arabinogalactan 2	LOC_Os09g07350.1	fasciclin-like arabinogalactan protein 8 precursor, putative, expressed
Sobic.002G158900	Susceptible	10 15	Decreased	410	26	5	11	2	29	3	24	9	23	4	3	3	31	5	22	4	33	4	7	3	35	5	31	4	AT5G63380.1	AMP-dependent synthetase and ligase family protein	LOC_Os07g17970.1	AMP-binding domain containing protein, expressed
Sobic.002G164600	Susceptible	10 15	Decreased	410	602	53	291	39	493	45	598	73	501	67	81	18	651	88	464	39	584	33	88	34	635	87	538	83	AT5G37478.1	TPX2 (targeting protein for Xklp2) protein family	LOC_Os09g13650.1	microtubule-associated protein, putative, expressed
Sobic.002G167600	Susceptible	10 15	Decreased	410	138	20	84	19	185	19	152	27	107	3	23	3	202	61	127	13	122	10	23	11	152	27	118	10	AT3G58670.1	Protein of unknown function (DUF1637)	LOC_Os09g14700.1	2-aminoethanethiol dioxygenase, putative, expressed
Sobic.002G183800	Susceptible	10 15	Decreased	410	61	10	34	7	50	8	50	7	69	2	17	4	43	7	45	2	87	5	24	12	58	4	60	9	AT4G39830.1	Cupredoxin superfamily protein	LOC_Os09g20090.1	L-ascorbate oxidase precursor, putative, expressed
Sobic.002G187400	Susceptible	10 15	Decreased	410	171	30	94	21	243	6	184	37	161	25	36	4	279	72	189	8	159	7	34	17	209	26	185	7	AT1G24030.2	Protein kinase superfamily protein	LOC_Os09g20880.1	serine/threonine-protein kinase, putative, expressed
Sobic.002G188200	Susceptible	10 15	Decreased	410	64	2	47	8	64	8	47	6	70	16	20	4	68	8	48	5	58	9	13	7	38	4	55	8	AT5G40250.1	RING/U-box superfamily protein	LOC_Os09g20980.1	RING-H2 finger protein, putative, expressed
Sobic.002G201100	Susceptible	10 15	Decreased	410	256	24	114	20	248	31	152	15	369	88	26	7	295	44	218	55	229	17	45	20	222	33	178	8	AT3G50890.1	homeobox protein 28	LOC_Os09g24810.1	ZF-HD protein dimerisation region containing protein, expressed
Sobic.002G203900	Susceptible	10 15	Decreased	410	93	9	59	9	129	16	103	2	93	4	18	5	123	23	89	2	76	6	22	9	92	2	89	9	AT5G57970.1	DNA glycosylase superfamily protein	LOC_Os09g25290.1	methyladenine glycosylase, putative, expressed
Sobic.002G205500	Susceptible	10 15	Decreased	410	3133	289	1745	308	3760	71	4048	406	3484	815	463	165	4331	680	3256	76	3401	36	508	247	3241	429	3518	302	AT5G17420.1	Cellulose synthase family protein	LOC_Os09g25490.1	CESA9 - cellulose synthase, expressed
Sobic.002G207900	Susceptible	10 15	Decreased	410	1049	283	499	193	1405	89	620	144	1096	120	102	8	1067	170	675	125	541	40	88	39	645	38	370	34	AT5G57800.1	Fatty acid hydroxylase superfamily	LOC_Os09g25850.1	WAX2, putative, expressed
Sobic.002G214300	Susceptible	10 15	Decreased	410	278	32	113	5	416	26	168	9	399	105	83	26	288	29	141	5	97	8	17	4	60	13	34	3	AT3G43110.1		LOC_Os09g26670.1	expressed protein
Sobic.002G216000	Susceptible	10 15	Decreased	410	74	22	34	8	74	6	58	20	84	36	13	5	67	12	52	19	84	6	17	9	51	10	79	2	AT2G05920.1	Subtilase family protein	LOC_Os09g26920.1	OsSub57 - Putative Subtilisin homologue, expressed
Sobic.002G244300	Susceptible	10 15	Decreased	410	324	79	139	28	328	6	202	51	400	101	31	17	451	109	254	54	450	42	43	18	353	82	293	41	AT2G04780.1	FASCICLIN-like arabinoogalactan 7	LOC_Os09g30486.1	fasciclin domain containing protein, expressed
Sobic.002G246000	Susceptible	10 15	Decreased	410	1305	287	670	161	954	20	526	88	1304	132	190	36	1050	166	624	100	851	43	189	68	602	94	391	57	AT2G42320.1	nucleolar protein gar2-related	LOC_Os09g31230.2	expressed protein
Sobic.002G254900	Susceptible	10 15	Decreased	410	166	4	92	21	150	12	121	2	178	52	28	11	184	8	113	11	144	5	30	10	107	19	98	6	AT3G25290.2	Auxin-responsive family protein	LOC_Os09g32470.1	membrane protein, putative, expressed
Sobic.002G261300	Susceptible	10 15	Decreased	410	61	14	24	5	49	4	26	5	82	22	8	2	49	10	31	8	95	12	10	1	44	8	42	8	AT5G47920.1		LOC_Os09g33650.1	expressed protein
Sobic.002G280500	Susceptible	10 15	Decreased	410	475	37	164	87	405	32	326	96	344	81	32	17	447	87	352	41	488	25	52	24	408	33	490	47	AT1G75900.1	GDSL-like Lipase/Acylhydrolase superfamily protein	LOC_Os09g36880.1	GDSL-like lipase/acylhydrolase, putative, expressed
Sobic.002G306201	Susceptible	10 15	Decreased	410	374	23	152	50	544	57	400	53	216	27	52	12	328	12	346	13	336	10	71	13	443	83	429	60	AT3G60370.1	FKBP-like peptidyl-prolyl cis-trans isomerase family protein	LOC_Os07g30800.1	immunophilin, putative, expressed
Sobic.002G311501	Susceptible	10 15	Decreased	410	120	21	55	18	120	18	67	10	144	33	16	5	75	19	53	10	97	4	18	7	62	8	62	5	AT1G07250.1	UDP-glucosyl transferase 71C4	LOC_Os07g32020.1	UDP-glucoronosyl and UDP-glucosyl transferase domain containing protein, expressed
Sobic.002G311700	Susceptible	10 15	Decreased	410	84	23	31	14	64	8	37	4	102	30	8	5	89	18	42	10	42	4	7	2	34	7	30	3	AT3G21750.1	UDP-glucosyl transferase 71B1	LOC_Os07g32620.1	anthocyanidin 5,3-O-glucosyltransferase, putative, expressed
Sobic.002G314800	Susceptible	10 15	Decreased	410	395	47	142	67	291	18	206	45	353	102	19	4	287	46	230	35	261	4	48	24	173	25	183	20	AT1G76160.1	SKU5 similar 5	LOC_Os07g32660.1	monocopper oxidase, putative, expressed
Sobic.002G334100	Susceptible	10 15	Decreased	410	274	39	113	54	151	31	109	39	218	7	9	5	163	16	138	35	328	23	22	8	216	29	171	31	AT1G02730.1	cellulose synthase-like D5	LOC_Os07g36750.1	CSLF3 - cellulose synthase-like family F; beta1,3;1,4 glucan synthase, expressed
Sobic.002G342600	Susceptible	10 15	Decreased	410	170	16	73	32	140	17	104	14	147	23	8	5	133	27	112	19	148	16	24	12	117	21	105	14	AT5G45040.1	Cytochrome c	LOC_Os07g38000.1	cytochrome c, putative, expressed
Sobic.002G347500	Susceptible	10 15	Decreased	410	73	11	49	12	106	13	86	25	98	19	19	5	84	11	69	9	56	4	12	6	69	1	69	11			LOC_Os07g38470.1	expressed protein
Sobic.002G347900	Susceptible	10 15	Decreased	410	376	55	197	38	336	1	233	28	433	75	59	12	386	45	225	16	299	31	74	24	266	27	215	18	AT1G17270.1	O-fucosyltransferase family protein	LOC_Os07g38490.1	GDP-fucose protein-O-fucosyltransferase 2, putative, expressed
Sobic.002G351000	Susceptible	10 15	Decreased	410	740	213	240	101	533	135	353	122	1263	657	29	17	400	57	250	34	336	42	19	6	149	34	246	45	AT5G03170.1	FASCICLIN-like arabinogalactan-protein 11	LOC_Os02g20560.1	fasciclin domain containing protein, expressed
Sobic.002G352000	Susceptible	10 15	Decreased	410	87	2	50	7	84	7	72	9	106	19	14	3	105	20	72	11	83	1	19	5	91	8	85	4			LOC_Os07g38950.1	expressed protein
Sobic.002G359200	Susceptible	10 15	Decreased	410	29	8	14	3	25	2	20	1	23	4	6	3	35	5	22	2	21	3	2	2	19	1	16	1	AT2G14760.1	basic helix-loop-helix (bHLH) DNA-binding superfamily protein	LOC_Os07g39940.1	helix-loop-helix DNA-binding domain containing protein, expressed
Sobic.002G360301	Susceptible	10 15	Decreased	410	806	150	300	72	516	81	401	110	871	464	71	32	530	112	325	72	366	11	70	25	211	49	275	26
Sobic.002G364700	Susceptible	10 15	Decreased	410	51	9	25	2	43	3	32	4	50	9	13	2	42	3	29	5	49	5	12	2	42	6	35	6	AT1G02030.1	C2H2-like zinc finger protein	LOC_Os07g40780.1	ZOS7-11 - C2H2 zinc finger protein, expressed
Sobic.002G365700	Susceptible	10 15	Decreased	410	163	19	99	15	221	8	213	52	192	51	37	12	150	36	160	9	221	12	51	19	262	28	264	26
Sobic.002G368600	Susceptible	10 15	Decreased	410	465	68	212	34	251	8	220	40	512	164	116	3	391	79	266	33	662	62	116	35	398	68	391	28	AT3G02230.1	reversibly glycosylated polypeptide 1	LOC_Os07g41360.1	alpha-1,4-glucan-protein synthase, putative, expressed
Sobic.002G383400	Susceptible	10 15	Decreased	410	274	52	104	17	295	42	218	44	349	170	44	17	202	34	136	22	148	20	31	10	127	26	167	37	AT3G09580.1	FAD/NAD(P)-binding oxidoreductase family protein	LOC_Os07g43370.1	amine oxidase family protein, putative, expressed
Sobic.002G384000	Susceptible	10 15	Decreased	410	21	4	18	3	34	7	45	3	24	5	6	3	52	20	48	4	27	1	5	3	20089643	20089598	59	4	AT2G35290.1		LOC_Os07g43450.1	expressed protein
Sobic.002G397100	Susceptible	10 15	Decreased	410	948	114	428	259	419	188	354	82	1096	162	131	60	636	209	411	99	2250	242	226	157	1035	89	1062	191	AT5G50260.1	Cysteine proteinases superfamily protein	LOC_Os09g39160.1	thiol protease SEN102 precursor, putative, expressed
Sobic.002G397400	Susceptible	10 15	Decreased	410	486	85	245	129	1110	464	946	139	593	50	100	45	1332	326	877	168	1236	143	123	78	2113	122	2073	400	AT5G50260.1	Cysteine proteinases superfamily protein	LOC_Os09g39160.1	thiol protease SEN102 precursor, putative, expressed
Sobic.002G403000	Susceptible	10 15	Decreased	410	537	73	207	87	432	30	376	68	530	168	26	15	452	76	260	28	343	29	42	18	233	5	262	37	AT3G54400.1	Eukaryotic aspartyl protease family protein	LOC_Os07g46480.1	eukaryotic aspartyl protease domain containing protein, expressed
Sobic.002G415300	Susceptible	10 15	Decreased	410	338	118	142	59	96	14	58	11	467	68	55	32	72	22	80	29	676	75	75	38	91	8	86	13
Sobic.002G416000	Susceptible	10 15	Decreased	410	111	19	47	12	99	3	70	13	103	15	7	4	90	18	56	6	69	9	10	7	47	8	33	6	AT1G53830.1	pectin methylesterase 2	LOC_Os07g47830.1	pectinesterase, putative, expressed
Sobic.002G416400	Susceptible	10 15	Decreased	410	23	6	12	7	22	4	14	7	34	3	4	2	28	7	23	4	31	6	3	3	24	3	21	1	AT2G40435.1		LOC_Os07g47960.1	basic helix-loop-helix domain containing protein, expressed
Sobic.002G428000	Susceptible	10 15	Decreased	410	208	21	89	38	246	18	146	28	220	15	27	5	317	54	176	12	284	36	20	6	240	29	193	34	AT2G38440.1	SCAR homolog 2	LOC_Os03g18710.1	expressed protein
Sobic.002G430100	Susceptible	10 15	Decreased	410	614	124	228	94	622	65	339	73	562	149	114	49	577	101	326	37	425	31	52	12	373	71	330	46	AT5G05580.1	fatty acid desaturase 8	LOC_Os07g49310.1	omega-3 fatty acid desaturase, chloroplast precursor, putative, expressed
Sobic.003G015200	Susceptible	10 15	Decreased	410	66	6	40	11	49	12	44	11	76	10	13	2	52	21	44	8	57	3	2	2	54	5	40	1	AT5G53190.1	Nodulin MtN3 family protein	LOC_Os01g12130.1	nodulin MtN3 family protein, putative, expressed
Sobic.003G031400	Susceptible	10 15	Decreased	410	229	18	111	20	217	16	176	36	337	134	34	8	228	14	130	6	142	10	29	11	118	8	123	16	AT5G11890.1		LOC_Os01g09880.1	harpin-induced protein 1 domain containing protein, expressed
Sobic.003G042200	Susceptible	10 15	Decreased	410	267	45	115	25	245	9	160	33	240	59	39	17	222	49	137	18	159	7	38	16	164	29	137	14	AT4G13340.1	Leucine-rich repeat (LRR) family protein	LOC_Os01g08470.1	retrotransposon protein, putative, unclassified, expressed
Sobic.003G047200	Susceptible	10 15	Decreased	410	148	64	46	20	88	49	86	35	70	8	13	3	157	67	237	35	270	16	55	25	291	101	239	40	AT3G15550.1		LOC_Os01g08150.1	expressed protein
Sobic.003G047300	Susceptible	10 15	Decreased	410	57	10	26	6	48	4	28	2	41	4	3	3	50	7	37	9	46	5	8	6	32	2	40	4	AT1G52770.1	Phototropic-responsive NPH3 family protein	LOC_Os05g08530.1	phototropic-responsive NPH3 family protein, putative, expressed
Sobic.003G053400	Susceptible	10 15	Decreased	410	111	26	47	12	63	3	50	6	134	21	11	6	68	17	42	6	140	8	18	9	86	9	62	5	AT5G21950.1	alpha/beta-Hydrolases superfamily protein	LOC_Os01g07420.1	hydrolase, alpha/beta fold family protein, putative, expressed
Sobic.003G053500	Susceptible	10 15	Decreased	410	45	6	27	4	52	4	47	4	46	6	15	1	57	5	45	4	80	10	26	5	86	6	70	3	AT5G21950.1	alpha/beta-Hydrolases superfamily protein	LOC_Os01g07420.1	hydrolase, alpha/beta fold family protein, putative, expressed
Sobic.003G057600	Susceptible	10 15	Decreased	410	11	1	6	3	15	1	12	6	18	3	2	2	21	3	18	1	13	2	0	0	22	2	23	4	AT2G30230.1		LOC_Os01g07150.1	expressed protein
Sobic.003G060000	Susceptible	10 15	Decreased	410	76	12	34	11	27	1	28	6	104	54	13	5	26	4	27	1	81	3	12	2	33	4	38	5	AT1G09560.1	germin-like protein 5	LOC_Os01g14670.1	Cupin domain containing protein, expressed
Sobic.003G094500	Susceptible	10 15	Decreased	410	55	9	30	10	80	5	57	5	67	11	15	4	51	4	46	2	51	5	14	4	47	11	49	2	AT3G18180.1	Glycosyltransferase family 61 protein	LOC_Os02g04250.1	glycosyltransferase, putative, expressed
Sobic.003G096100	Susceptible	10 15	Decreased	410	630	20	419	53	2470	51	2296	243	561	115	93	21	1540	256	2000	107	648	65	140	68	1971	58	1827	34	AT1G75500.1	Walls Are Thin 1	LOC_Os01g02870.1	auxin-induced protein 5NG4, putative, expressed
Sobic.003G099166	Susceptible	10 15	Decreased	410	73	3	36	7	84	12	50	14	82	9	23	5	71	16	59	4	73	5	19	5	64	3	46	1	AT1G48960.1	Adenine nucleotide alpha hydrolases-like superfamily protein	LOC_Os01g65440.1	universal stress protein domain containing protein, putative, expressed
Sobic.003G100900	Susceptible	10 15	Decreased	410	335	42	134	23	237	2	177	21	384	82	33	14	301	59	164	20	319	41	36	14	205	29	185	8
Sobic.003G108000	Susceptible	10 15	Decreased	410	883	187	429	154	1134	182	633	150	1112	177	103	52	1165	210	715	73	625	39	88	40	729	62	504	31	AT5G08391.1	Protein of unknown function (DUF 3339)	LOC_Os05g01280.2	expressed protein
Sobic.003G112200	Susceptible	10 15	Decreased	410	125	10	53	15	513	53	404	81	139	32	25	4	551	105	368	42	110	10	16	5	535	68	484	51	AT1G09560.1	germin-like protein 5	LOC_Os01g14670.1	Cupin domain containing protein, expressed
Sobic.003G120400	Susceptible	10 15	Decreased	410	39	6	21	3	57	6	26	3	51	21	8	5	37	6	30	2	27	2	2	2	25	2	18	2			LOC_Os08g09360.1	expressed protein
Sobic.003G120500	Susceptible	10 15	Decreased	410	392	83	176	58	545	63	232	52	517	103	63	7	401	56	262	39	254	7	44	12	185	13	119	10	AT1G35180.1	TRAM, LAG1 and CLN8 (TLC) lipid-sensing domain containing protein	LOC_Os01g15770.1	transmembrane protein 136, putative, expressed
Sobic.003G121100	Susceptible	10 15	Decreased	410	229	38	92	23	192	30	189	62	126	27	29	4	200	54	162	28	182	16	49	15	245	55	224	29	AT5G66390.1	Peroxidase superfamily protein	LOC_Os01g15830.1	peroxidase precursor, putative, expressed
Sobic.003G136600	Susceptible	10 15	Decreased	410	884	126	427	65	532	55	457	42	1051	151	152	52	575	36	459	43	704	66	135	54	449	35	451	39	AT1G09540.1	myb domain protein 61	LOC_Os01g18240.1	MYB family transcription factor, putative, expressed
Sobic.003G140700	Susceptible	10 15	Decreased	410	69	10	38	3	59	13	54	9	60	15	16	1	46	7	31	8	69	6	16	5	42	10	58	13	AT4G33420.1	Peroxidase superfamily protein	LOC_Os01g19020.1	peroxidase precursor, putative, expressed
Sobic.003G142100	Susceptible	10 15	Decreased	410	273	13	113	32	226	24	150	34	225	72	15	5	155	26	143	33	193	15	43	18	114	17	147	18	AT1G02640.1	beta-xylosidase 2	LOC_Os01g19220.1	beta-D-xylosidase, putative, expressed
Sobic.003G148400	Susceptible	10 15	Decreased	410	566	97	223	58	506	42	436	96	490	204	33	21	413	79	291	63	391	37	58	24	243	24	339	23	AT1G53830.1	pectin methylesterase 2	LOC_Os01g21034.1	pectinesterase, putative, expressed
Sobic.003G153400	Susceptible	10 15	Decreased	410	287	64	195	62	301	29	202	32	383	58	58	10	320	55	208	23	334	33	49	17	200	39	187	27	AT1G09390.1	GDSL-like Lipase/Acylhydrolase superfamily protein	LOC_Os01g22640.1	GDSL-like lipase/acylhydrolase, putative, expressed
Sobic.003G154200	Susceptible	10 15	Decreased	410	62	3	32	10	67	13	52	14	47	6	11	1	72	14	68	6	74	4	20	7	20089679	20089579	89	8	AT3G17180.1	serine carboxypeptidase-like 33	LOC_Os01g22954.1	serine carboxypeptidase, putative, expressed
Sobic.003G157500	Susceptible	10 15	Decreased	410	130	12	80	23	105	23	71	8	158	22	41	9	97	8	73	22	236	31	40	12	142	16	135	29	AT1G52820.1	2-oxoglutarate (2OG) and Fe(II)-dependent oxygenase superfamily protein	LOC_Os08g32170.1	oxidoreductase, 2OG-FeII oxygenase domain containing protein, putative, expressed
Sobic.003G173700	Susceptible	10 15	Decreased	410	55	15	81	7	154	40	161	22	173	44	21	5	177	36	190	12	270	28	46	26	559	75	270	39	AT4G12110.1	sterol-4alpha-methyl oxidase 1-1	LOC_Os10g39810.1	fatty acid hydroxylase, putative, expressed
Sobic.003G191800	Susceptible	10 15	Decreased	410	123	6	69	4	118	5	81	5	164	28	35	8	122	20	124	12	105	16	23	11	84	3	103	4	AT3G21330.1	basic helix-loop-helix (bHLH) DNA-binding superfamily protein	LOC_Os01g38610.1	helix-loop-helix DNA-binding domain containing protein, expressed
Sobic.003G201300	Susceptible	10 15	Decreased	410	17	5	8	1	7	4	7	4	17	4	2	2	15	1	11	6	19	2	4	2	10	2	14	2	AT1G54400.1	HSP20-like chaperones superfamily protein	LOC_Os05g51440.1	hsp20/alpha crystallin family protein, putative, expressed
Sobic.003G212800	Susceptible	10 15	Decreased	410	126	39	51	13	78	33	72	27	71	14	11	3	103	37	134	26	204	5	30	9	153	40	143	19	AT1G18550.1	ATP binding microtubule motor family protein	LOC_Os01g42070.1	kinesin motor domain containing protein, putative, expressed
Sobic.003G229700	Susceptible	10 15	Decreased	410	254	42	133	20	160	7	126	22	296	77	65	15	146	17	125	19	329	17	70	29	175	32	201	23	AT1G06520.1	glycerol-3-phosphate acyltransferase 1	LOC_Os01g44069.1	glycerol-3-phosphate acyltransferase, putative, expressed
Sobic.003G236701	Susceptible	10 15	Decreased	410	75	5	40	2	67	5	83	4	76	16	21	6	86	15	56	12	97	9	15	5	98	12	120	12	AT1G66810.1	Zinc finger C-x8-C-x5-C-x3-H type family protein	LOC_Os01g45730.1	zinc finger C-x8-C-x5-C-x3-H type family protein, expressed
Sobic.003G239300	Susceptible	10 15	Decreased	410	246	25	90	36	191	35	111	21	263	78	24	15	138	40	102	16	201	11	15	5	103	24	111	24	AT1G31550.2	GDSL-like Lipase/Acylhydrolase superfamily protein	LOC_Os01g42730.1	GDSL-like lipase/acylhydrolase, putative, expressed
Sobic.003G239700	Susceptible	10 15	Decreased	410	740	91	387	107	883	26	657	94	683	157	69	24	637	104	521	49	511	34	102	44	454	50	548	92	AT1G29050.1	TRICHOME BIREFRINGENCE-LIKE 38	LOC_Os01g46350.1	proteins of unknown function domain containing protein, expressed
Sobic.003G249500	Susceptible	10 15	Decreased	410	193	26	77	12	97	13	89	21	211	61	23	11	135	32	125	19	199	9	38	17	153	25	120	14	AT4G18260.1	Cytochrome b561/ferric reductase transmembrane protein family	LOC_Os01g47635.1	expressed protein
Sobic.003G259500	Susceptible	10 15	Decreased	410	58	6	27	13	38	3	23	12	57	12	13	6	45	9	29	2	62	4	8	1	47	5	45	6
Sobic.003G266400	Susceptible	10 15	Decreased	410	658	103	302	58	601	35	527	57	670	93	90	18	617	118	542	44	686	41	106	50	637	71	568	64	AT2G01600.1	ENTH/ANTH/VHS superfamily protein	LOC_Os01g50010.1	clathrin assembly protein, putative, expressed
Sobic.003G270400	Susceptible	10 15	Decreased	410	114	11	68	16	131	2	107	12	99	15	20	6	141	30	124	8	127	8	25	9	120	21	113	14	AT4G26580.1	RING/U-box superfamily protein	LOC_Os01g50750.1	zinc finger, C3HC4 type domain containing protein, expressed
Sobic.003G281400	Susceptible	10 15	Decreased	410	1329	203	590	144	876	26	803	35	860	25	187	4	886	114	856	61	1456	133	232	26	1259	82	1112	145	AT3G28345.1	ABC transporter family protein	LOC_Os01g52550.1	ABC transporter, ATP-binding protein, putative, expressed
Sobic.003G288200	Susceptible	10 15	Decreased	410	387	83	159	41	449	75	152	33	616	210	81	9	323	78	186	49	95	5	24	10	79	7	50	7	AT3G16520.3	UDP-glucosyl transferase 88A1	LOC_Os01g53370.1	anthocyanidin 5,3-O-glucosyltransferase, putative, expressed
Sobic.003G288401	Susceptible	10 15	Decreased	410	53	2	24	4	47	6	39	6	46	5	13	2	48	1	35	5	52	4	18	3	39	6	44	4	AT3G61550.1	RING/U-box superfamily protein	LOC_Os01g53500.1	RING-H2 finger protein ATL2M, putative, expressed
Sobic.003G290500	Susceptible	10 15	Decreased	410	1120	315	411	66	749	61	558	163	1220	297	143	21	1047	236	760	217	1106	67	158	55	689	122	667	109	AT2G19770.1	profilin 5	LOC_Os10g17660.1	profilin domain containing protein, expressed
Sobic.003G294500	Susceptible	10 15	Decreased	410	122	48	30	13	58	36	75	34	64	16	12	2	112	42	144	26	169	7	24	15	172	59	139	22	AT1G53140.1	Dynamin related protein 5A	LOC_Os01g54420.1	dynamin family protein, putative, expressed
Sobic.003G296400	Susceptible	10 15	Decreased	410	3907	339	2294	356	4285	116	4026	428	4348	604	641	212	5497	906	3870	173	5319	168	779	375	5582	609	4578	376	AT4G18780.1	cellulose synthase family protein	LOC_Os01g54620.1	CESA4 - cellulose synthase, expressed
Sobic.003G300500	Susceptible	10 15	Decreased	410	120	24	71	21	149	45	114	24	56	19	16	2	115	49	102	19	196	10	22	5	193	33	187	15	AT1G60690.1	NAD(P)-linked oxidoreductase superfamily protein	LOC_Os01g43090.1	oxidoreductase, aldo/keto reductase family protein, putative, expressed
Sobic.003G352700	Susceptible	10 15	Decreased	410	650	137	281	84	529	32	520	118	790	246	60	30	731	134	443	76	931	25	75	28	775	222	691	65	AT5G60020.1	laccase 17	LOC_Os01g62480.1	laccase precursor protein, putative, expressed
Sobic.003G353000	Susceptible	10 15	Decreased	410	21	2	9	3	33	3	19	4	23	1	3	3	22	3	21	1	18	6	3	3	25	3	25	7	AT5G43290.1	WRKY DNA-binding protein 49	LOC_Os01g62514.1	WRKY56, expressed
Sobic.003G362300	Susceptible	10 15	Decreased	410	660	111	355	78	691	23	482	64	604	57	92	22	746	110	615	32	542	33	107	53	527	59	416	38	AT3G52240.1		LOC_Os04g55280.1	expressed protein
Sobic.003G365900	Susceptible	10 15	Decreased	410	28	7	9	2	19	3	15	3	21	7	2	2	14	2	14	1	24	5	3	3	18	5	30	6	AT5G04820.1	ovate family protein 13	LOC_Os01g64410.1	ATOFP18/OFP18, putative, expressed
Sobic.003G384200	Susceptible	10 15	Decreased	410	82	12	43	10	124	12	86	18	101	2	13	6	109	26	85	11	112	10	25	9	119	18	94	6	AT1G65590.1	beta-hexosaminidase 3	LOC_Os01g66700.1	beta-hexosaminidase precursor, putative, expressed
Sobic.003G390300	Susceptible	10 15	Decreased	410	22	12	5	3	16	9	22	7	23	3	0	0	20	11	32	5	30	3	6	1	38	5	34	6	AT2G44190.1	Family of unknown function (DUF566)	LOC_Os09g11440.2	expressed protein
Sobic.003G397300	Susceptible	10 15	Decreased	410	850	238	751	112	314	69	258	76	1455	445	182	11	274	71	210	26	1558	161	321	156	294	40	365	44
Sobic.003G402400	Susceptible	10 15	Decreased	410	149	17	95	16	195	1	191	6	206	48	40	11	163	22	126	7	113	11	23	12	108	4	118	11	AT3G25030.1	RING/U-box superfamily protein	LOC_Os01g68900.1	zinc finger, C3HC4 type family protein, expressed
Sobic.003G410800	Susceptible	10 15	Decreased	410	684	113	410	90	883	66	606	101	913	150	145	22	1065	207	590	83	1098	124	155	54	1044	183	860	98	AT1G27440.1	Exostosin family protein	LOC_Os01g70200.1	exostosin family domain containing protein, expressed
Sobic.003G421900	Susceptible	10 15	Decreased	410	189	25	83	31	179	19	137	21	225	43	33	8	201	30	161	7	210	26	40	12	176	11	179	20	AT3G57270.1	beta-1,3-glucanase 1	LOC_Os01g71474.1	glycosyl hydrolases family 17, putative, expressed
Sobic.003G427700	Susceptible	10 15	Decreased	410	463	112	191	58	296	32	322	88	480	148	69	32	342	83	235	44	831	53	114	53	390	82	375	31	AT1G09560.1	germin-like protein 5	LOC_Os01g72290.1	expressed protein
Sobic.003G427900	Susceptible	10 15	Decreased	410	75	3	39	14	102	16	96	20	80	15	15	1	89	26	45	4	75	16	16	8	98	7	79	7	AT3G62020.1	germin-like protein 10	LOC_Os01g72300.1	Cupin domain containing protein, expressed
Sobic.003G430800	Susceptible	10 15	Decreased	410	53	12	39	6	26	3	26	3	66	5	11	3	38	6	28	3	79	7	22	7	45	6	33	2	AT2G41200.1		LOC_Os01g72560.1	expressed protein
Sobic.003G440500	Susceptible	10 15	Decreased	410	176	22	88	12	193	9	164	16	153	33	43	12	172	19	136	3	128	7	37	9	143	11	136	8	AT5G36120.1	cofactor assembly, complex C (B6F)	LOC_Os01g73540.1	YGGT family protein, putative, expressed
Sobic.004G008600	Susceptible	10 15	Decreased	410	25	6	14	1	21	1	19	10	31	16	2	2	20	2	24	8	37	4	9	5	21	4	28	2	AT4G28650.1	Leucine-rich repeat transmembrane protein kinase family protein	LOC_Os02g02140.1	receptor protein kinase CLAVATA1 precursor, putative, expressed
Sobic.004G013400	Susceptible	10 15	Decreased	410	124	18	54	11	190	35	142	10	106	17	21	10	151	12	107	18	86	4	15	3	124	30	119	18	AT1G20810.1	FKBP-like peptidyl-prolyl cis-trans isomerase family protein	LOC_Os02g02550.1	peptidyl-prolyl cis-trans isomerase, FKBP-type, putative, expressed
Sobic.004G013500	Susceptible	10 15	Decreased	410	191	42	49	18	106	23	85	31	128	26	11	5	147	41	115	29	244	27	23	8	166	39	160	25	AT5G17310.2	UDP-glucose pyrophosphorylase 2	LOC_Os02g02560.1	UTP--glucose-1-phosphate uridylyltransferase, putative, expressed
Sobic.004G028700	Susceptible	10 15	Decreased	410	21	4	5	2	15	2	8	1	16	1	2	2	18	3	12	1	25	1	8	1	23	3	19	3	AT1G23460.1	Pectin lyase-like superfamily protein	LOC_Os02g03750.1	polygalacturonase, putative, expressed
Sobic.004G045500	Susceptible	10 15	Decreased	410	112	30	45	5	18	3	19	7	80	3	19	7	25	5	23	7	106	6	19	7	22	6	19	2	AT1G72300.1	Leucine-rich receptor-like protein kinase family protein	LOC_Os02g06180.1	phytosulfokine receptor precursor, putative, expressed
Sobic.004G047600	Susceptible	10 15	Decreased	410	120	19	49	10	64	3	69	7	135	44	15	5	73	19	45	4	137	4	26	8	50	13	69	9	AT5G67210.1	Protein of unknown function (DUF579)	LOC_Os02g06380.1	plant-specific domain TIGR01627 family protein, expressed
Sobic.004G050700	Susceptible	10 15	Decreased	410	42	5	21	5	34	4	35	5	59	23	10	3	47	2	44	8	50	5	13	7	34	2	43	4	AT5G53870.1	early nodulin-like protein 1	LOC_Os02g06690.1	plastocyanin-like domain containing protein, putative, expressed
Sobic.004G076000	Susceptible	10 15	Decreased	410	681	87	185	84	761	81	558	160	585	270	51	30	419	46	310	54	447	39	48	17	368	62	523	98	AT3G52960.1	Thioredoxin superfamily protein	LOC_Os02g09940.1	peroxiredoxin, putative, expressed
Sobic.004G081400	Susceptible	10 15	Decreased	410	83	34	32	6	62	21	65	22	45	6	12	1	83	29	136	18	151	19	18	6	143	44	123	27	AT5G48310.2		LOC_Os02g10490.1	expressed protein
Sobic.004G093400	Susceptible	10 15	Decreased	410	138	18	52	19	119	16	96	28	98	5	18	1	118	23	126	36	137	8	33	12	118	18	127	29	AT3G13750.1	beta galactosidase 1	LOC_Os02g12730.1	beta-galactosidase precursor, putative, expressed
Sobic.004G099600	Susceptible	10 15	Decreased	410	76	14	34	1	68	13	53	18	51	3	10	6	55	13	89	14	79	4	21	6	80	17	65	4	AT3G16500.1	phytochrome-associated protein 1	LOC_Os02g13520.1	OsIAA7 - Auxin-responsive Aux/IAA gene family member, expressed
Sobic.004G115600	Susceptible	10 15	Decreased	410	257	116	74	37	139	80	133	54	118	29	21	6	244	108	364	68	449	25	80	41	410	141	363	41	AT4G23800.2	HMG (high mobility group) box protein	LOC_Os02g15810.1	HMG1/2, putative, expressed
Sobic.004G116800	Susceptible	10 15	Decreased	410	236	43	126	14	254	8	120	14	325	37	53	8	232	42	139	16	142	1	32	6	120	24	85	8	AT2G27080.1	Late embryogenesis abundant (LEA) hydroxyproline-rich glycoprotein family	LOC_Os02g16030.1	harpin-induced protein 1 domain containing protein, expressed
Sobic.004G132900	Susceptible	10 15	Decreased	410	87	19	44	14	67	9	58	15	53	5	7	4	73	19	83	13	91	3	18	9	88	17	84	25	AT3G49260.3	IQ-domain 21	LOC_Os02g19640.1	IQ calmodulin-binding motif family protein, putative, expressed
Sobic.004G133000	Susceptible	10 15	Decreased	410	54	2	33	10	54	11	45	9	61	15	6	0	63	14	59	8	66	3	19	5	59	13	58	6	AT2G26410.1	IQ-domain 4	LOC_Os06g23390.1	IQ calmodulin-binding motif family protein, putative, expressed
Sobic.004G147400	Susceptible	10 15	Decreased	410	378	80	142	48	355	30	284	104	339	131	21	10	363	95	254	56	318	10	42	18	209	34	251	17	AT5G42500.1	Disease resistance-responsive (dirigent-like protein) family protein	LOC_Os11g42500.1	dirigent, putative, expressed
Sobic.004G168700	Susceptible	10 15	Decreased	410	1312	333	534	166	1080	129	724	192	1548	481	97	47	842	102	607	96	807	45	100	37	592	69	557	77	AT3G44220.1	Late embryogenesis abundant (LEA) hydroxyproline-rich glycoprotein family	LOC_Os02g33550.1	harpin-induced protein 1 domain containing protein, expressed
Sobic.004G188201	Susceptible	10 15	Decreased	410	17	4	8	2	13	2	10	0	15	2	0	0	17	1	15	3	19	2	2	2	13	2	12	1
Sobic.004G190200	Susceptible	10 15	Decreased	410	25	4	9	5	25	2	30	7	26	7	5	3	35	2	31	9	30	9	5	3	19	2	28	2	AT5G15140.1	Galactose mutarotase-like superfamily protein	LOC_Os02g36600.1	aldose 1-epimerase, putative, expressed
Sobic.004G198200	Susceptible	10 15	Decreased	410	65	20	20	9	38	18	37	17	43	5	4	4	60	22	67	9	91	7	23	8	80	25	68	8	AT2G42260.1	uv-b-insensitive 4	LOC_Os02g37850.2	expressed protein
Sobic.004G215000	Susceptible	10 15	Decreased	410	1518	60	590	408	2324	287	1714	724	1578	403	58	18	2845	231	1647	272	1721	174	144	52	2765	63	2546	514	AT4G06744.1	Leucine-rich repeat (LRR) family protein	LOC_Os02g40260.1	uncharacterized protein At4g06744 precursor, putative, expressed
Sobic.004G215100	Susceptible	10 15	Decreased	410	171	2	99	14	192	20	155	13	148	8	38	9	247	54	193	5	212	15	58	21	254	15	188	18	AT2G20240.1	Protein of unknown function (DUF3741)	LOC_Os02g40410.1	expressed protein
Sobic.004G216300	Susceptible	10 15	Decreased	410	700	125	267	41	598	34	354	80	692	191	126	28	489	77	370	56	582	27	138	31	494	59	339	13
Sobic.004G227900	Susceptible	10 15	Decreased	410	157	14	61	23	100	16	68	8	117	14	13	7	119	1	89	15	210	32	30	11	123	14	152	32	AT4G28250.1	expansin B3	LOC_Os02g42650.1	expansin precursor, putative, expressed
Sobic.004G232900	Susceptible	10 15	Decreased	410	248	36	93	21	323	22	166	16	214	42	16	3	256	38	140	4	247	27	19	6	202	26	114	3	AT1G35910.1	Haloacid dehalogenase-like hydrolase (HAD) superfamily protein	LOC_Os02g51680.1	uncharacterized glycosyl hydrolase Rv2006/MT2062, putative, expressed
Sobic.004G243800	Susceptible	10 15	Decreased	410	1252	96	672	164	1314	33	822	65	1425	76	185	26	1646	274	966	60	1339	118	272	140	1313	95	1020	133	AT5G62580.1	ARM repeat superfamily protein	LOC_Os02g50640.1	HEAT repeat family protein, putative, expressed
Sobic.004G248300	Susceptible	10 15	Decreased	410	102	5	62	13	120	4	97	14	88	6	26	5	90	18	87	2	110	5	26	11	125	7	102	3	AT1G23220.1	Dynein light chain type 1 family protein	LOC_Os04g38880.1	dynein light chain type 1 domain containing protein, expressed
Sobic.004G256400	Susceptible	10 15	Decreased	410	74	8	31	15	78	6	59	14	98	22	4	4	72	2	42	3	81	9	3	3	56	3	71	7	AT2G22900.1	Galactosyl transferase GMA12/MNN10 family protein	LOC_Os02g49140.1	glycosyltransferase, putative, expressed
Sobic.004G263000	Susceptible	10 15	Decreased	410	51	9	28	6	68	9	44	13	57	15	6	4	54	12	35	4	33	3	3	3	34	2	30	5	AT1G49000.1		LOC_Os02g48150.1	expressed protein
Sobic.004G264800	Susceptible	10 15	Decreased	410	11	1	13	1	14	2	14	2	17	4	0	0	14	3	13	2	25	3	7	4	18	1	18	5	AT1G26140.1		LOC_Os02g47950.1	expressed protein
Sobic.004G288500	Susceptible	10 15	Decreased	410	214	12	90	20	187	14	140	30	219	77	29	13	170	23	138	14	195	15	42	19	141	20	159	23	AT1G01600.1	cytochrome P450, family 86, subfamily A, polypeptide 4	LOC_Os02g44654.1	cytochrome P450, putative, expressed
Sobic.004G291500	Susceptible	10 15	Decreased	410	929	9	366	155	521	149	309	117	790	227	25	6	396	61	434	81	623	59	107	61	409	52	342	11	AT4G12520.1	Bifunctional inhibitor/lipid-transfer protein/seed storage 2S albumin superfamily protein	LOC_Os02g44320.1	LTPL113 - Protease inhibitor/seed storage/LTP family protein precursor, expressed
Sobic.004G294300	Susceptible	10 15	Decreased	410	548	30	230	55	706	19	386	21	728	163	31	16	563	66	384	27	505	95	71	34	427	5	405	85	AT2G45110.1	expansin B4	LOC_Os02g44108.1	expansin precursor, putative, expressed
Sobic.004G294400	Susceptible	10 15	Decreased	410	60	6	33	11	159	20	143	23	168	54	11	2	165	41	120	14	141	17	18	5	157	12	129	20	AT2G45110.1	expansin B4	LOC_Os02g44108.1	expansin precursor, putative, expressed
Sobic.004G319800	Susceptible	10 15	Decreased	410	1173	54	480	177	1500	78	1063	249	879	154	111	29	1251	159	1124	113	1452	133	274	98	1606	242	1472	136	AT5G20720.2	chaperonin 20	LOC_Os06g09679.1	chaperonin, putative, expressed
Sobic.004G321000	Susceptible	10 15	Decreased	410	48	4	40	2	56	11	26	2	100	7	28	2	53	4	29	4	40	4	12	2	33	2	24	2	AT1G54050.1	HSP20-like chaperones superfamily protein	LOC_Os02g54140.1	hsp20/alpha crystallin family protein, putative, expressed
Sobic.004G328900	Susceptible	10 15	Decreased	410	212	88	54	25	206	55	94	30	231	81	13	6	126	24	83	14	59	2	3	3	45	4	52	10	AT1G64980.1	Nucleotide-diphospho-sugar transferases superfamily protein	LOC_Os07g23120.1	expressed protein
Sobic.004G329000	Susceptible	10 15	Decreased	410	222	37	108	34	177	52	145	54	133	15	18	2	191	43	204	21	211	8	46	27	188	24	168	14	AT4G30610.1	alpha/beta-Hydrolases superfamily protein	LOC_Os02g55130.2	OsSCP10 - Putative Serine Carboxypeptidase homologue, expressed
Sobic.004G335200	Susceptible	10 15	Decreased	410	47	13	20	7	34	9	30	15	33	6	7	1	54	16	52	11	64	4	4	4	56	6	54	12
Sobic.004G342000	Susceptible	10 15	Decreased	410	450	70	219	116	159	5	109	30	299	33	12	6	92	13	131	17	254	78	44	20	153	28	96	7	AT1G02205.2	Fatty acid hydroxylase superfamily	LOC_Os02g56920.1	WAX2, putative, expressed
Sobic.004G342900	Susceptible	10 15	Decreased	410	32	6	12	3	32	6	25	9	36	2	8	4	33	5	19	6	30	1	2	2	33	6	32	4			LOC_Os04g31550.1	RALFL22 - Rapid ALkalinization Factor RALF family protein precursor, expressed
Sobic.004G344200	Susceptible	10 15	Decreased	410	698	105	421	140	1563	281	1243	263	553	36	63	18	1705	265	1467	54	798	55	49	8	1390	186	1092	94	AT2G20190.1	CLIP-associated protein	LOC_Os02g57120.1	HEAT repeat family protein, putative, expressed
Sobic.004G352800	Susceptible	10 15	Decreased	410	84	22	45	14	114	22	67	14	115	8	10	6	119	21	72	12	78	4	12	4	71	11	52	4			LOC_Os02g58000.1	expressed protein
Sobic.004G355500	Susceptible	10 15	Decreased	410	183	70	54	22	114	67	82	36	67	27	8	4	145	44	130	36	185	11	36	20	136	52	112	24	AT2G24490.2	replicon protein A2	LOC_Os02g58220.1	RPA2A - Putative single-stranded DNA binding complex subunit 2, expressed
Sobic.005G004000	Susceptible	10 15	Decreased	410	43	8	19	4	37	4	42	4	33	5	7	4	45	10	30	3	51	4	15	6	44	6	35	7	AT2G40260.1	Homeodomain-like superfamily protein	LOC_Os11g01480.1	MYB family transcription factor, putative, expressed
Sobic.005G005800	Susceptible	10 15	Decreased	410	82	19	42	6	81	8	58	11	75	20	13	3	81	11	68	6	82	7	15	2	76	13	72	10	AT5G05390.1	laccase 12	LOC_Os12g01730.1	laccase-23 precursor, putative, expressed
Sobic.005G010100	Susceptible	10 15	Decreased	410	70	12	41	6	60	2	61	7	84	10	13	5	69	7	66	4	84	7	16	4	57	4	71	6	AT3G56230.1	BTB/POZ domain-containing protein	LOC_Os12g02030.1	BTB9 - Bric-a-Brac, Tramtrack, Broad Complex BTB domain, expressed
Sobic.005G056201	Susceptible	10 15	Decreased	410	98	10	47	14	55	7	43	10	111	17	10	3	44	10	41	5	102	4	12	4	47	1	49	3
Sobic.005G061700	Susceptible	10 15	Decreased	410	107	33	47	10	94	8	60	22	103	34	17	6	106	24	88	13	113	14	26	8	103	8	91	11	AT1G65870.1	Disease resistance-responsive (dirigent-like protein) family protein	LOC_Os11g07830.1	dirigent, putative, expressed
Sobic.005G077633	Susceptible	10 15	Decreased	410	11	1	5	3	9	5	4	2	30	8	5	3	2	2	6	0	13	2	0	0	5	2	2	2
Sobic.005G082100	Susceptible	10 15	Decreased	410	40	3	22	5	64	3	43	9	48	15	2	2	60	15	36	5	27	4	8	2	31	4	42	7	AT3G59010.1	pectin methylesterase 61	LOC_Os02g54190.1	pectinesterase, putative, expressed
Sobic.005G087200	Susceptible	10 15	Decreased	410	45	9	17	5	34	2	31	6	40	11	5	3	38	3	22	3	41	8	6	1	30	2	31	3	AT4G09990.1	Protein of unknown function (DUF579)	LOC_Os11g13870.1	plant-specific domain TIGR01627 family protein, expressed
Sobic.005G088100	Susceptible	10 15	Decreased	410	15	8	6	0	5	3	5	3	19	2	0	0	3	3	0	0	19	1	4	2	8	1	2	2	AT1G02816.1	Protein of unknown function, DUF538	LOC_Os11g13750.1	expressed protein
Sobic.005G088300	Susceptible	10 15	Decreased	410	24	4	14	1	8	1	5	3	32	6	6	0	3	3	3	3	25	3	2	2	7	1	5	3	AT4G02360.1	Protein of unknown function, DUF538	LOC_Os11g13720.1	expressed protein
Sobic.005G100200	Susceptible	10 15	Decreased	410	138	23	49	22	16	4	17	4	138	33	6	4	17	4	18	5	129	7	16	5	18	5	14	3
Sobic.005G102100	Susceptible	10 15	Decreased	410	255	33	114	37	106	25	90	21	427	59	20	11	122	9	76	9	128	6	20	5	81	28	54	4	AT5G13930.1	Chalcone and stilbene synthase family protein	LOC_Os04g01354.1	chalcone synthase, putative, expressed
Sobic.005G102200	Susceptible	10 15	Decreased	410	82	24	57	7	93	15	86	21	132	23	22	7	80	14	59	9	33	3	7	3	42	8	45	3	AT1G06620.1	2-oxoglutarate (2OG) and Fe(II)-dependent oxygenase superfamily protein	LOC_Os08g30210.1	1-aminocyclopropane-1-carboxylate oxidase homolog 1, putative, expressed
Sobic.005G107400	Susceptible	10 15	Decreased	410	94	22	50	10	51	3	41	3	95	6	15	2	74	12	53	11	161	16	15	6	80	22	86	15	AT1G27040.1	Major facilitator superfamily protein	LOC_Os11g17970.1	POT family protein, expressed
Sobic.005G146300	Susceptible	10 15	Decreased	410	367	17	188	68	338	34	269	54	410	58	64	5	302	94	225	27	461	76	76	36	347	15	292	40	AT1G14700.1	purple acid phosphatase 3	LOC_Os11g34720.1	Ser/Thr protein phosphatase family protein, putative, expressed
Sobic.005G147800	Susceptible	10 15	Decreased	410	1825	156	1018	323	2162	310	1860	279	2221	348	197	92	1916	227	1708	82	2046	192	250	122	2227	321	1716	101	AT1G25230.1	Calcineurin-like metallo-phosphoesterase superfamily protein	LOC_Os11g34720.1	Ser/Thr protein phosphatase family protein, putative, expressed
Sobic.005G164000	Susceptible	10 15	Decreased	410	34	9	18	7	18	2	13	7	47	17	0	0	22	7	19	6	40	5	8	5	24	2	28	7	AT2G19440.1	O-Glycosyl hydrolases family 17 protein	LOC_Os11g36940.1	glucan endo-1,3-beta-glucosidase precursor, putative, expressed
Sobic.005G200600	Susceptible	10 15	Decreased	410	160	46	119	48	310	82	255	61	291	45	29	9	185	11	203	27	382	38	42	19	655	86	654	19	AT1G65870.1	Disease resistance-responsive (dirigent-like protein) family protein	LOC_Os11g42550.1	dirigent, putative, expressed
Sobic.005G203600	Susceptible	10 15	Decreased	410	53	9	23	7	66	10	38	5	67	8	16	10	64	10	41	13	71	13	13	4	44	7	54	8
Sobic.005G203700	Susceptible	10 15	Decreased	410	18	5	8	1	16	3	13	4	22	4	5	3	26	6	22	7	28	2	4	2	18	2	19	3
Sobic.005G219900	Susceptible	10 15	Decreased	410	21	5	13	3	3	3	0	0	26	5	5	2	0	0	4	2	29	4	7	1	4	2	2	2	AT3G07040.1	NB-ARC domain-containing disease resistance protein	LOC_Os11g46210.1	NB-ARC domain containing protein, expressed
Sobic.005G222400	Susceptible	10 15	Decreased	410	14	1	14	4	31	7	33	6	15	3	0	0	39	12	38	7	38	2	11	2	51	20	36	10	AT5G65940.1	beta-hydroxyisobutyryl-CoA hydrolase 1	LOC_Os12g16350.1	enoyl-CoA hydratase/isomerase family protein, putative, expressed
Sobic.006G001000	Susceptible	10 15	Decreased	410	590	112	280	55	497	95	489	94	724	237	61	27	429	88	316	51	745	10	69	25	433	109	14347366	14346756	AT5G06900.1	cytochrome P450, family 93, subfamily D, polypeptide 1	LOC_Os04g01140.1	cytochrome P450 93A2, putative, expressed
Sobic.006G036400	Susceptible	10 15	Decreased	410	255	33	148	39	310	40	257	36	376	94	57	18	350	72	238	18	313	21	61	27	285	40	285	46	AT2G01150.1	RING-H2 finger protein 2B	LOC_Os04g16970.1	zinc finger, C3HC4 type domain containing protein, expressed
Sobic.006G044200	Susceptible	10 15	Decreased	410	43	4	22	11	39	4	35	11	40	15	5	3	41	7	40	3	33	1	5	3	33	1	37	3	AT4G19810.1	Glycosyl hydrolase family protein with chitinase insertion domain	LOC_Os04g30770.1	glycosyl hydrolase, putative, expressed
Sobic.006G046200	Susceptible	10 15	Decreased	410	136	8	59	11	126	3	83	11	123	22	14	3	131	20	100	9	100	14	18	9	87	10	85	11
Sobic.006G053000	Susceptible	10 15	Decreased	410	994	161	449	61	921	80	658	20	948	195	129	37	946	124	673	66	811	80	165	64	606	105	614	107	AT5G63530.1	farnesylated protein 3	LOC_Os02g30650.1	heavy metal-associated domain containing protein, expressed
Sobic.006G069000	Susceptible	10 15	Decreased	410	165	20	55	22	195	56	135	45	131	31	19	4	159	37	167	47	140	14	30	11	126	11	157	24	AT2G27510.1	ferredoxin 3	LOC_Os04g33630.1	2Fe-2S iron-sulfur cluster binding domain containing protein, expressed
Sobic.006G075000	Susceptible	10 15	Decreased	410	2491	333	1190	345	1796	214	1421	301	2978	992	212	122	1431	157	1034	139	1716	82	284	127	993	56	1193	110	AT3G44220.1	Late embryogenesis abundant (LEA) hydroxyproline-rich glycoprotein family	LOC_Os04g33990.1	harpin-induced protein 1 domain containing protein, expressed
Sobic.006G084500	Susceptible	10 15	Decreased	410	119	8	55	18	155	4	103	26	116	33	22	3	127	19	90	10	111	10	20	6	107	17	100	14	AT2G28605.1	Photosystem II reaction center PsbP family protein	LOC_Os04g35530.1	expressed protein
Sobic.006G100501	Susceptible	10 15	Decreased	410	40	4	31	5	37	2	36	9	49	17	10	0	34	9	37	4	38	5	9	5	42	4	32	1
Sobic.006G102800	Susceptible	10 15	Decreased	410	139	38	75	25	185	43	157	42	205	80	24	9	184	48	115	31	147	8	29	10	119	21	184	26	AT1G34580.1	Major facilitator superfamily protein	LOC_Os04g38220.1	transporter family protein, putative, expressed
Sobic.006G114600	Susceptible	10 15	Decreased	410	122	6	63	12	123	16	102	6	145	16	39	7	111	26	92	3	98	6	24	8	116	31	83	12	AT3G50660.1	Cytochrome P450 superfamily protein	LOC_Os04g39430.1	cytochrome P450, putative, expressed
Sobic.006G139501	Susceptible	10 15	Decreased	410	474	26	244	55	441	49	426	38	641	188	88	53	411	62	329	83	341	31	64	31	254	29	411	35
Sobic.006G140300	Susceptible	10 15	Decreased	410	460	41	275	49	501	13	355	45	420	28	111	7	592	54	438	23	456	35	115	27	501	8	382	44	AT4G28760.2	Protein of unknown function (DUF3741)	LOC_Os04g42770.5	expressed protein
Sobic.006G140500	Susceptible	10 15	Decreased	410	112	17	62	10	119	16	67	9	155	63	44	6	119	35	57	8	50	7	10	1	48	8	45	7	AT4G28740.1		LOC_Os04g42800.1	photosystem-II repair protein, putative, expressed
Sobic.006G140801	Susceptible	10 15	Decreased	410	79	26	25	10	43	15	49	17	63	21	7	4	64	19	42	9	90	5	18	10	51	11	59	8	AT3G04290.1	Li-tolerant lipase 1	LOC_Os04g42860.1	GDSL-like lipase/acylhydrolase, putative, expressed
Sobic.006G149400	Susceptible	10 15	Decreased	410	540	33	259	65	583	46	511	90	493	96	77	16	666	150	517	38	536	32	97	35	586	65	521	77	AT2G28315.1	Nucleotide/sugar transporter family protein	LOC_Os02g41780.1	transporter-related, putative, expressed
Sobic.006G158000	Susceptible	10 15	Decreased	410	30	2	26	5	32	1	30	5	41	7	9	1	29	3	23	4	18	2	4	2	19	4	19	3			LOC_Os04g44880.1	expressed protein
Sobic.006G158500	Susceptible	10 15	Decreased	410	663	132	336	112	234	45	189	19	793	150	100	20	237	38	199	32	553	26	90	30	180	26	177	5	AT3G61220.2	NAD(P)-binding Rossmann-fold superfamily protein	LOC_Os04g44980.1	short-chain dehydrogenase/reductase, putative, expressed
Sobic.006G166601	Susceptible	10 15	Decreased	410	622	101	208	72	533	28	360	104	657	246	39	18	516	92	264	49	371	24	26	8	279	34	266	31
Sobic.006G166800	Susceptible	10 15	Decreased	410	83	14	50	20	123	11	102	29	104	29	11	5	105	23	58	10	89	1	9	7	98	5	84	13	AT5G07475.1	Cupredoxin superfamily protein	LOC_Os04g46130.1	plastocyanin-like domain containing protein, putative, expressed
Sobic.006G166900	Susceptible	10 15	Decreased	410	109	7	46	11	169	13	150	18	105	25	19	9	108	25	94	12	75	3	18	7	84	10	94	11	AT5G02890.1	HXXXD-type acyl-transferase family protein	LOC_Os04g46140.1	transferase family protein, putative, expressed
Sobic.006G172000	Susceptible	10 15	Decreased	410	201	32	88	26	218	54	199	45	96	33	9	1	239	105	269	34	175	4	36	17	171	39	197	35	AT5G47500.1	Pectin lyase-like superfamily protein	LOC_Os04g46740.1	pectinesterase, putative, expressed
Sobic.006G172300	Susceptible	10 15	Decreased	410	30	3	21	3	38	3	31	4	26	2	8	2	38	6	31	5	28	2	10	3	32	5	28	2	AT4G00170.1	Plant VAMP (vesicle-associated membrane protein) family protein	LOC_Os04g46780.1	MSP domain containing protein, expressed
Sobic.006G172700	Susceptible	10 15	Decreased	410	14220	2003	5099	2993	14856	1003	8756	3093	13303	3116	321	170	13301	3094	8692	1292	11408	1095	795	411	8695	1225	8166	1164	AT4G12520.1	Bifunctional inhibitor/lipid-transfer protein/seed storage 2S albumin superfamily protein	LOC_Os04g46830.1	LTPL122 - Protease inhibitor/seed storage/LTP family protein precursor, expressed
Sobic.006G177000	Susceptible	10 15	Decreased	410	217	20	103	22	202	16	150	22	251	93	44	20	176	23	143	34	211	18	41	19	127	4	158	18	AT1G01600.1	cytochrome P450, family 86, subfamily A, polypeptide 4	LOC_Os04g47250.1	cytochrome P450, putative, expressed
Sobic.006G185600	Susceptible	10 15	Decreased	410	46	11	19	5	29	8	31	5	40	16	11	1	50	13	42	8	60	5	12	3	48	5	61	13	AT1G12570.1	Glucose-methanol-choline (GMC) oxidoreductase family protein	LOC_Os04g48400.1	HOTHEAD precursor, putative, expressed
Sobic.006G188100	Susceptible	10 15	Decreased	410	233	44	137	48	323	56	216	75	273	30	39	5	301	97	229	37	371	60	42	20	304	7	220	12	AT2G03680.1	spiral1	LOC_Os04g48870.1	nitrilase-associated protein, putative, expressed
Sobic.006G189700	Susceptible	10 15	Decreased	410	132	40	64	21	127	11	66	11	167	35	20	5	108	20	79	3	59	9	12	3	50	3	49	8	AT3G61460.1	brassinosteroid-responsive RING-H2	LOC_Os04g49160.1	zinc finger, C3HC4 type domain containing protein, expressed
Sobic.006G204000	Susceptible	10 15	Decreased	410	4849	656	2264	244	5605	504	3408	291	5350	1110	947	249	4186	396	2905	595	3195	148	556	170	3813	910	2418	299	AT4G09010.1	ascorbate peroxidase 4	LOC_Os04g51300.1	peroxidase precursor, putative, expressed
Sobic.006G204500	Susceptible	10 15	Decreased	410	364	30	132	69	293	37	219	54	307	69	30	8	432	130	293	53	372	26	67	29	334	51	282	47	AT4G19410.1	Pectinacetylesterase family protein	LOC_Os04g51340.1	pectinacetylesterase domain containing protein, expressed
Sobic.006G208100	Susceptible	10 15	Decreased	410	63	14	27	4	60	6	45	3	84	12	24	6	68	6	70	5	145	21	28	4	114	2	120	22	AT4G10310.1	high-affinity K+ transporter 1	LOC_Os04g51830.1	OsHKT1;4 - Na+ transporter, expressed
Sobic.006G219100	Susceptible	10 15	Decreased	410	605	83	263	110	464	47	361	132	610	144	44	23	492	94	368	77	713	72	118	51	462	60	572	87			LOC_Os04g52880.1	expressed protein
Sobic.006G227000	Susceptible	10 15	Decreased	410	233	116	111	53	113	80	22	7	298	61	20	10	29	9	25	7	223	19	20	6	15	5	13	2	AT1G61720.1	NAD(P)-binding Rossmann-fold superfamily protein	LOC_Os04g53920.1	leucoanthocyanidin reductase, putative, expressed
Sobic.006G235600	Susceptible	10 15	Decreased	410	1241	136	541	187	941	46	662	170	1182	389	84	43	775	131	599	79	886	14	109	50	605	126	656	87	AT5G64570.1	beta-D-xylosidase 4	LOC_Os04g54810.1	beta-D-xylosidase, putative, expressed
Sobic.006G236600	Susceptible	10 15	Decreased	410	69	12	33	8	80	7	36	1	94	38	11	4	58	9	49	8	74	15	9	4	46	8	45	14	AT1G74500.1	activation-tagged BRI1(brassinosteroid-insensitive 1)-suppressor 1	LOC_Os04g54900.1	bHLH family protein, putative, expressed
Sobic.006G238000	Susceptible	10 15	Decreased	410	4473	181	1393	733	4316	203	2955	901	6131	2743	142	103	3844	939	2134	412	2487	290	246	119	1339	81	2052	190	AT2G10940.2	Bifunctional inhibitor/lipid-transfer protein/seed storage 2S albumin superfamily protein	LOC_Os06g07220.1	LTPL128 - Protease inhibitor/seed storage/LTP family protein precursor, expressed
Sobic.006G238100	Susceptible	10 15	Decreased	410	78	12	27	14	77	4	39	9	90	24	7	4	73	14	31	4	56	6	4	2	35	5	21	3	AT4G12470.1	azelaic acid induced 1	LOC_Os04g55170.1	LTPL126 - Protease inhibitor/seed storage/LTP family protein precursor, expressed
Sobic.006G243200	Susceptible	10 15	Decreased	410	1017	219	388	91	802	143	500	13	1076	413	202	71	433	17	256	64	1442	46	216	72	1815	480	1153	277	AT3G16150.1	N-terminal nucleophile aminohydrolases (Ntn hydrolases) superfamily protein	LOC_Os04g55710.1	transposon protein, putative, unclassified, expressed
Sobic.006G245600	Susceptible	10 15	Decreased	410	170	17	85	29	183	8	167	36	155	7	24	10	182	13	150	19	129	2	26	16	126	8	118	7	AT2G18890.1	Protein kinase superfamily protein	LOC_Os04g56060.1	protein kinase domain containing protein, expressed
Sobic.006G247800	Susceptible	10 15	Decreased	410	171	21	97	35	133	35	113	44	146	41	13	4	121	29	138	23	162	17	35	16	122	25	121	16	AT2G18980.1	Peroxidase superfamily protein	LOC_Os04g56180.1	peroxidase precursor, putative, expressed
Sobic.006G268200	Susceptible	10 15	Decreased	410	14677	1021	6568	1756	13013	2120	10833	2568	16078	5770	1719	674	9143	2485	10786	2010	10215	859	1395	500	5425	985	7961	1738	AT5G54190.1	protochlorophyllide oxidoreductase A	LOC_Os04g58200.1	protochlorophyllide reductase A, chloroplast precursor, putative, expressed
Sobic.006G276900	Susceptible	10 15	Decreased	410	68	11	35	12	44	9	41	9	62	18	2	2	58	7	44	9	58	2	13	8	57	4	48	9	AT3G18800.1		LOC_Os04g59050.1	expressed protein
Sobic.007G003800	Susceptible	10 15	Decreased	410	28	2	10	2	42	7	35	10	29	8	9	1	49	5	28	5	26	1	6	3	28	1	30	4	AT2G39020.1	Acyl-CoA N-acyltransferases (NAT) superfamily protein	LOC_Os03g05710.1	acetyltransferase, GNAT family, putative, expressed
Sobic.007G003900	Susceptible	10 15	Decreased	410	51	11	32	8	72	16	40	10	102	12	24	5	86	14	51	4	64	5	9	2	61	11	32	4	AT3G48280.1	cytochrome P450, family 71, subfamily A, polypeptide 25	LOC_Os08g01450.1	cytochrome P450, putative, expressed
Sobic.007G009600	Susceptible	10 15	Decreased	410	23	6	15	5	33	8	16	3	28	4	5	2	19	3	15	3	18	3	3	3	18	2	8	4	AT3G61660.1		LOC_Os05g49690.1	expressed protein
Sobic.007G018500	Susceptible	10 15	Decreased	410	161	16	82	25	176	6	141	21	166	27	35	6	214	53	140	16	148	9	38	11	129	26	106	8	AT1G32930.1	Galactosyltransferase family protein	LOC_Os08g02370.1	galactosyltransferase family protein, putative, expressed
Sobic.007G027200	Susceptible	10 15	Decreased	410	105	19	62	10	469	26	383	73	156	44	23	5	483	78	318	53	102	2	20	8	307	36	359	46	AT3G16520.3	UDP-glucosyl transferase 88A1	LOC_Os06g18670.1	anthocyanidin 3-O-glucosyltransferase, putative, expressed
Sobic.007G032700	Susceptible	10 15	Decreased	410	25	5	11	1	18	3	10	2	36	4	3	3	17	2	10	2	18	2	3	3	7	4	8	2
Sobic.007G039100	Susceptible	10 15	Decreased	410	117	21	70	15	119	7	80	6	102	20	20	2	127	19	98	5	108	9	22	11	105	9	100	14	AT1G63910.1	myb domain protein 103	LOC_Os08g05520.1	myb-like DNA-binding domain containing protein, putative, expressed
Sobic.007G050600	Susceptible	10 15	Decreased	410	7197	1153	3402	890	7087	91	3610	769	7985	2428	674	261	6234	946	3533	197	4106	339	513	225	3183	441	2172	99	AT3G03050.1	cellulose synthase-like D3	LOC_Os08g06380.1	CSLF6 - cellulose synthase-like family F; beta1,3;1,4 glucan synthase, expressed
Sobic.007G057100	Susceptible	10 15	Decreased	410	90	19	65	20	136	44	118	35	131	36	35	5	137	16	115	18	207	28	46	4	197	34	172	17			LOC_Os08g07490.1	expressed protein
Sobic.007G074800	Susceptible	10 15	Decreased	410	90	1	53	13	48	4	40	3	112	20	16	9	37	6	49	13	338	56	31	13	67	7	70	11	AT4G35160.1	O-methyltransferase family protein	LOC_Os05g43930.1	O-methyltransferase, putative, expressed
Sobic.007G090415	Susceptible	10 15	Decreased	410	69	27	31	8	57	5	30	3	107	15	15	3	52	9	41	8	97	10	22	9	48	6	47	3	AT3G23600.1	alpha/beta-Hydrolases superfamily protein	LOC_Os08g14109.1	retrotransposon protein, putative, Ty1-copia subclass, expressed
Sobic.007G090424	Susceptible	10 15	Decreased	410	31	11	12	5	27	5	16	6	47	4	6	4	32	6	20	3	32	8	3	3	25	2	19	3	AT3G23600.1	alpha/beta-Hydrolases superfamily protein	LOC_Os08g14109.1	retrotransposon protein, putative, Ty1-copia subclass, expressed
Sobic.007G094900	Susceptible	10 15	Decreased	410	199	34	108	22	146	15	101	23	134	50	21	10	148	25	90	24	150	2	26	9	105	26	88	12	AT5G57560.1	Xyloglucan endotransglucosylase/hydrolase family protein	LOC_Os08g13920.1	glycosyl hydrolases family 16, putative, expressed
Sobic.007G119500	Susceptible	10 15	Decreased	410	135	15	78	11	159	9	119	7	130	6	21	1	186	24	127	15	114	7	31	9	126	18	84	10	AT2G25800.1	Protein of unknown function (DUF810)	LOC_Os09g17760.1	expressed protein
Sobic.007G122400	Susceptible	10 15	Decreased	410	630	73	288	83	544	101	266	21	498	39	49	12	540	68	381	48	381	25	78	42	299	43	191	22	AT1G72970.1	Glucose-methanol-choline (GMC) oxidoreductase family protein	LOC_Os08g31030.1	HOTHEAD precursor, putative, expressed
Sobic.007G123200	Susceptible	10 15	Decreased	410	90	18	50	10	64	6	50	11	116	12	19	8	62	10	45	2	86	9	13	2	53	2	48	3	AT4G39700.1	Heavy metal transport/detoxification superfamily protein	LOC_Os08g31140.1	heavy metal-associated domain containing protein, expressed
Sobic.007G142300	Susceptible	10 15	Decreased	410	217	16	97	34	200	15	122	16	191	17	17	8	182	25	145	16	260	14	27	4	214	43	172	34	AT4G30710.1	Family of unknown function (DUF566)	LOC_Os08g34320.1	expressed protein
Sobic.007G147800	Susceptible	10 15	Decreased	410	130	9	60	19	92	15	57	13	131	29	28	4	91	23	53	7	64	3	13	1	43	2	28	3	AT5G20820.1	SAUR-like auxin-responsive protein family	LOC_Os08g35110.1	OsSAUR33 - Auxin-responsive SAUR gene family member, expressed
Sobic.007G154200	Susceptible	10 15	Decreased	410	32	6	14	2	28	6	21	6	38	10	6	4	23	5	21	2	24	1	5	3	17	3	19	2	AT2G03200.1	Eukaryotic aspartyl protease family protein	LOC_Os08g36540.1	aspartic proteinase nepenthesin-1 precursor, putative, expressed
Sobic.007G154300	Susceptible	10 15	Decreased	410	72	18	35	12	58	18	35	13	107	8	19	3	39	6	24	5	70	6	7	1	44	7	28	6	AT2G03200.1	Eukaryotic aspartyl protease family protein	LOC_Os08g36540.1	aspartic proteinase nepenthesin-1 precursor, putative, expressed
Sobic.007G167300	Susceptible	10 15	Decreased	410	78	8	46	12	73	1	54	5	80	6	18	4	81	11	55	5	49	4	15	4	50	3	36	3	AT2G27930.1	PLATZ transcription factor family protein	LOC_Os08g44620.1	zinc-binding protein, putative, expressed
Sobic.007G168900	Susceptible	10 15	Decreased	410	318	117	69	25	159	83	165	76	117	30	15	3	264	123	377	93	466	38	87	39	435	146	351	37	AT2G36200.1	P-loop containing nucleoside triphosphate hydrolases superfamily protein	LOC_Os05g02670.1	kinesin motor domain containing protein, putative, expressed
Sobic.007G170500	Susceptible	10 15	Decreased	410	189	11	115	14	55	17	73	19	283	56	68	15	107	44	57	24	476	45	35	6	148	69	134	24	AT4G35160.1	O-methyltransferase family protein	LOC_Os11g33300.1	O-methyltransferase, putative, expressed
Sobic.007G170800	Susceptible	10 15	Decreased	410	5656	2264	1942	879	5912	1241	2352	910	5544	720	365	199	4720	966	2382	464	2135	132	114	46	1725	298	922	85	AT5G22500.1	fatty acid reductase 1	LOC_Os08g44360.1	male sterility protein 2, putative, expressed
Sobic.007G179400	Susceptible	10 15	Decreased	410	1208	210	621	145	1103	117	796	77	969	52	175	36	914	88	875	112	1223	0	188	83	1190	193	888	163	AT3G51150.2	ATP binding microtubule motor family protein	LOC_Os08g43400.2	kinesin motor domain containing protein, expressed
Sobic.007G185100	Susceptible	10 15	Decreased	410	430	104	190	52	512	44	332	62	413	41	87	26	444	63	326	48	303	18	51	8	363	66	280	38	AT2G43560.1	FKBP-like peptidyl-prolyl cis-trans isomerase family protein	LOC_Os08g42850.1	peptidyl-prolyl cis-trans isomerase, FKBP-type, putative, expressed
Sobic.007G194000	Susceptible	10 15	Decreased	410	286	68	123	33	373	8	259	26	276	22	37	10	486	139	334	31	267	18	44	13	293	25	220	17	AT1G27920.1	microtubule-associated protein 65-8	LOC_Os08g41890.1	microtubule associated protein, putative, expressed
Sobic.007G213500	Susceptible	10 15	Decreased	410	23	2	18	4	23	2	23	2	34	6	6	3	23	4	25	2	38	2	9	5	29	5	25	3			LOC_Os08g39320.1	expressed protein
Sobic.007G222600	Susceptible	10 15	Decreased	410	263	44	107	25	202	26	134	31	304	136	27	12	139	23	78	16	123	5	20	8	60	6	81	12	AT5G55730.1	FASCICLIN-like arabinogalactan 1	LOC_Os08g38270.1	fasciclin domain containing protein, expressed
Sobic.007G224700	Susceptible	10 15	Decreased	410	42	4	20	4	37	5	32	3	33	3	2	2	32	4	34	2	27	2	4	2	22	2	19	2	AT5G38790.1		LOC_Os08g37990.1	expressed protein
Sobic.007G224800	Susceptible	10 15	Decreased	410	65	8	40	6	67	6	52	9	57	5	13	6	61	10	51	10	48	7	11	5	45	4	49	9	AT1G34670.1	myb domain protein 93	LOC_Os08g37970.1	MYB family transcription factor, putative, expressed
Sobic.008G005100	Susceptible	10 15	Decreased	410	164	18	95	12	112	8	104	8	179	12	32	9	158	24	100	19	243	25	33	14	162	26	130	25	AT2G38320.1	TRICHOME BIREFRINGENCE-LIKE 34	LOC_Os11g01570.1	PMR5, putative, expressed
Sobic.008G010600	Susceptible	10 15	Decreased	410	131	13	65	5	87	7	68	6	147	57	21	8	98	4	70	0	91	5	24	8	55	4	44	10	AT1G32120.1		LOC_Os11g40570.2	plant viral response family protein, putative, expressed
Sobic.008G020100	Susceptible	10 15	Decreased	410	302	69	132	35	392	22	264	60	304	65	25	9	389	59	242	32	198	2	38	14	176	35	178	15	AT1G08500.1	early nodulin-like protein 18	LOC_Os12g26880.1	plastocyanin-like domain containing protein, putative, expressed
Sobic.008G026400	Susceptible	10 15	Decreased	410	56	3	33	9	131	21	75	3	35	8	10	2	79	6	70	10	65	1	15	9	87	11	57	1	AT3G08600.1	Protein of unknown function (DUF1191)	LOC_Os11g02630.1	expressed protein
Sobic.008G027700	Susceptible	10 15	Decreased	410	40	4	18	4	37	4	32	6	41	3	5	5	30	6	34	2	32	6	9	3	29	5	29	3			LOC_Os11g26190.1	RALFL23 - Rapid ALkalinization Factor RALF family protein precursor, expressed
Sobic.008G030000	Susceptible	10 15	Decreased	410	994	96	385	128	1058	74	759	81	817	130	158	72	933	100	683	52	1078	57	199	44	1049	190	917	91	AT3G08740.1	elongation factor P (EF-P) family protein	LOC_Os12g02380.1	elongation factor P, putative, expressed
Sobic.008G052000	Susceptible	10 15	Decreased	410	365	11	216	41	267	34	233	49	252	32	70	7	285	37	221	27	351	9	88	24	180	11	198	22	AT5G64440.1	fatty acid amide hydrolase	LOC_Os12g07150.1	amidase family protein, putative, expressed
Sobic.008G055000	Susceptible	10 15	Decreased	410	29	3	23	4	17	3	18	3	32	8	8	1	16	4	16	1	33	4	7	2	23	4	19	3	AT1G22680.1
Sobic.008G055200	Susceptible	10 15	Decreased	410	51	13	24	8	40	1	45	5	40	11	8	6	36	4	30	7	48	3	12	1	39	4	35	5	AT1G58170.1	Disease resistance-responsive (dirigent-like protein) family protein	LOC_Os12g07580.1	dirigent, putative, expressed
Sobic.008G055800	Susceptible	10 15	Decreased	410	68	2	29	9	39	5	32	6	81	14	8	4	34	3	23	5	45	4	5	3	30	5	22	4	AT4G38620.1	myb domain protein 4	LOC_Os01g65370.1	MYB family transcription factor, putative, expressed
Sobic.008G058500	Susceptible	10 15	Decreased	410	67	11	44	20	58	8	44	8	61	14	7	4	32	3	41	9	135	17	25	15	74	4	72	11	AT3G26300.1	cytochrome P450, family 71, subfamily B, polypeptide 34	LOC_Os03g63310.1	cytochrome P450 71E1, putative, expressed
Sobic.008G061401	Susceptible	10 15	Decreased	410	44	9	27	12	76	14	30	3	108	45	10	2	123	36	29	9	19	3	0	0	32	4	31	5	AT4G35160.1	O-methyltransferase family protein	LOC_Os08g35310.1	O-methyltransferase, putative, expressed
Sobic.008G084200	Susceptible	10 15	Decreased	410	644	34	195	151	772	133	368	121	853	196	24	8	806	159	360	56	584	100	18	2	373	42	367	88	AT2G20520.1	FASCICLIN-like arabinogalactan 6	LOC_Os02g20540.1	fasciclin domain containing protein, expressed
Sobic.008G095150	Susceptible	10 15	Decreased	410	57	12	37	11	52	8	27	6	53	2	7	3	64	12	31	6	55	3	10	1	38	10	34	3
Sobic.008G095200	Susceptible	10 15	Decreased	410	34	12	17	3	23	7	15	4	26	4	0	0	21	3	13	2	21	2	2	2	20	8	12	7	AT5G13250.1	RING finger protein	LOC_Os12g29500.1	expressed protein
Sobic.008G114700	Susceptible	10 15	Decreased	410	149	7	87	14	115	1	86	5	172	46	32	8	123	32	73	13	109	14	29	11	71	4	71	5	AT1G05260.1	Peroxidase superfamily protein	LOC_Os12g34524.1	peroxidase precursor, putative, expressed
Sobic.008G137000	Susceptible	10 15	Decreased	410	94	22	54	17	183	27	112	28	89	21	12	4	137	18	92	5	70	1	11	6	87	5	59	5			LOC_Os12g38340.1	RALFL42 - Rapid ALkalinization Factor RALF family protein precursor, expressed
Sobic.008G163000	Susceptible	10 15	Decreased	410	47	11	21	5	51	3	38	2	54	16	5	5	40	5	29	3	39	4	4	4	27	4	37	3	AT3G12955.1	SAUR-like auxin-responsive protein family	LOC_Os12g41600.1	OsSAUR57 - Auxin-responsive SAUR gene family member, expressed
Sobic.008G171900	Susceptible	10 15	Decreased	410	113	51	31	15	68	36	68	28	49	11	10	3	114	51	151	22	190	18	39	15	174	60	161	28	AT1G72250.2	Di-glucose binding protein with Kinesin motor domain	LOC_Os12g42160.1	kinesin motor domain containing protein, putative, expressed
Sobic.009G002900	Susceptible	10 15	Decreased	410	153	7	49	21	156	26	123	27	86	6	13	2	136	19	139	22	127	13	32	8	130	19	128	20	AT1G24090.1	RNase H family protein	ChrSy.fgenesh.mRNA.22	expressed protein
Sobic.009G009000	Susceptible	10 15	Decreased	410	24	10	11	1	39	4	35	1	15	4	0	0	38	23	33	8	47	5	15	2	35	2	40	1	AT5G23960.1	terpene synthase 21	LOC_Os01g23530.1	terpene synthase, putative, expressed
Sobic.009G010900	Susceptible	10 15	Decreased	410	664	48	256	82	683	36	507	66	593	76	104	32	758	74	593	46	714	59	134	28	710	101	618	57	AT2G37660.1	NAD(P)-binding Rossmann-fold superfamily protein	LOC_Os05g01970.4	NAD dependent epimerase/dehydratase family protein, putative, expressed
Sobic.009G026101	Susceptible	10 15	Decreased	410	762	138	376	96	785	47	464	75	860	132	124	34	832	104	486	57	709	58	125	50	637	70	458	36	AT2G37090.1	Nucleotide-diphospho-sugar transferases superfamily protein	LOC_Os05g03174.1	glycosyltransferase family 43 protein, putative, expressed
Sobic.009G036500	Susceptible	10 15	Decreased	410	1421	111	787	137	1490	61	1175	31	1514	140	242	116	1472	170	1103	20	1264	152	227	113	1291	67	962	86	AT1G09540.1	myb domain protein 61	LOC_Os05g04820.1	MYB family transcription factor, putative, expressed
Sobic.009G052000	Susceptible	10 15	Decreased	410	103	2	52	13	105	6	93	13	73	3	14	7	138	17	108	10	113	4	21	3	133	7	117	18	AT3G50950.2	HOPZ-ACTIVATED RESISTANCE 1	LOC_Os08g28540.1	resistance protein LR10, putative, expressed
Sobic.009G054301	Susceptible	10 15	Decreased	410	563	63	342	78	619	32	429	38	598	64	115	21	715	141	482	43	772	65	138	20	740	117	685	82	AT1G09390.1	GDSL-like Lipase/Acylhydrolase superfamily protein	LOC_Os01g22640.1	GDSL-like lipase/acylhydrolase, putative, expressed
Sobic.009G059100	Susceptible	10 15	Decreased	410	4077	570	1343	816	3958	239	2568	963	4588	1751	235	179	3199	1053	2086	232	3570	524	171	106	2766	340	3665	424	AT5G20630.1	germin 3	LOC_Os08g35760.1	Cupin domain containing protein, expressed
Sobic.009G063400	Susceptible	10 15	Decreased	410	11541	1619	6622	1479	13070	717	8918	1426	10719	1333	1956	534	13851	1653	8425	764	7511	378	1336	575	8289	643	5464	548	AT4G32410.1	cellulose synthase 1	LOC_Os05g08370.1	CESA1 - cellulose synthase, expressed
Sobic.009G064600	Susceptible	10 15	Decreased	410	10	3	11	3	17	3	19	5	17	2	0	0	17	4	17	2	18	5	3	3	21	2	29	4	AT1G52770.1	Phototropic-responsive NPH3 family protein	LOC_Os05g08530.1	phototropic-responsive NPH3 family protein, putative, expressed
Sobic.009G078900	Susceptible	10 15	Decreased	410	428	23	205	53	395	19	303	46	401	56	76	26	366	39	342	23	408	31	81	30	349	30	384	49	AT1G28580.1	GDSL-like Lipase/Acylhydrolase superfamily protein	LOC_Os05g11950.1	GDSL-like lipase/acylhydrolase, putative, expressed
Sobic.009G081400	Susceptible	10 15	Decreased	410	72	11	30	3	60	13	45	17	90	27	15	6	65	13	59	12	87	7	21	6	69	10	55	3	AT2G46330.1	arabinogalactan protein 16	LOC_Os01g46850.1	expressed protein
Sobic.009G098100	Susceptible	10 15	Decreased	410	6179	574	2139	848	6726	562	4852	1006	4154	478	608	166	6039	264	4303	491	6282	538	958	238	6072	886	5014	631	AT2G28000.1	chaperonin-60alpha	LOC_Os12g17910.1	T-complex protein, putative, expressed
Sobic.009G098700	Susceptible	10 15	Decreased	410	34	2	22	7	38	2	13	7	66	8	4	2	56	8	27	2	34	1	7	4	31	6	24	3	AT2G40435.1		LOC_Os05g27090.1	basic helix-loop-helix domain containing protein, expressed
Sobic.009G105300	Susceptible	10 15	Decreased	410	405	61	232	55	375	21	393	24	380	31	81	9	418	58	406	7	431	38	90	39	428	28	419	33	AT1G02610.1	RING/FYVE/PHD zinc finger superfamily protein	LOC_Os05g28730.1	zinc finger, C3HC4 type domain containing protein, expressed
Sobic.009G106500	Susceptible	10 15	Decreased	410	25	3	12	2	19	2	21	4	26	2	2	2	26	4	19	4	32	1	7	3	24	9	21	3	AT2G40320.1	TRICHOME BIREFRINGENCE-LIKE 33	LOC_Os05g28830.1	PMR5, putative, expressed
Sobic.009G112800	Susceptible	10 15	Decreased	410	931	187	472	131	677	48	732	31	559	174	83	18	856	160	748	28	770	83	144	51	770	97	633	130	AT3G06880.2	Transducin/WD40 repeat-like superfamily protein	LOC_Os05g30010.1	WD domain, G-beta repeat domain containing protein, expressed
Sobic.009G119800	Susceptible	10 15	Decreased	410	17	4	13	7	20	2	22	4	23	2	3	3	21	2	21	0	22	2	0	0	35	2	31	1	AT1G74670.1	Gibberellin-regulated family protein	LOC_Os05g31280.1	GASR5 - Gibberellin-regulated GASA/GAST/Snakin family protein precursor, expressed
Sobic.009G129700	Susceptible	10 15	Decreased	410	80	10	35	12	56	5	45	4	63	9	10	3	70	15	53	9	68	4	14	7	52	8	57	6	AT1G54820.1	Protein kinase superfamily protein	LOC_Os05g33080.1	serine/threonine-protein kinase, putative, expressed
Sobic.009G134000	Susceptible	10 15	Decreased	410	480	32	217	51	452	59	337	96	388	108	53	20	444	100	395	57	355	19	71	35	354	67	369	49	AT1G03440.1	Leucine-rich repeat (LRR) family protein	LOC_Os05g33690.3	receptor-like protein kinase precursor, putative, expressed
Sobic.009G151000	Susceptible	10 15	Decreased	410	713	89	408	111	616	91	571	82	930	316	102	41	458	130	400	29	563	33	116	48	377	48	514	81	AT5G67360.1	Subtilase family protein	LOC_Os05g36010.1	OsSub47 - Putative Subtilisin homologue, expressed
Sobic.009G151100	Susceptible	10 15	Decreased	410	561	23	267	80	421	52	272	31	595	101	51	20	443	81	274	9	467	28	65	33	291	13	239	12	AT4G01330.1	Protein kinase superfamily protein	LOC_Os05g36050.1	serine/threonine-protein kinase, putative, expressed
Sobic.009G162700	Susceptible	10 15	Decreased	410	139	16	77	20	156	14	140	20	172	52	21	5	172	30	112	17	179	17	28	10	182	33	156	19	AT5G61840.1	Exostosin family protein	LOC_Os01g70200.1	exostosin family domain containing protein, expressed
Sobic.009G162800	Susceptible	10 15	Decreased	410	308	23	147	62	427	16	346	90	347	62	33	14	434	85	283	38	288	20	38	17	328	6	333	17	AT5G60020.1	laccase 17	LOC_Os05g38420.1	laccase precursor protein, putative, expressed
Sobic.009G175100	Susceptible	10 15	Decreased	410	542	28	238	63	344	62	260	71	492	97	48	16	384	73	333	47	513	13	111	50	355	34	311	27	AT5G58300.2	Leucine-rich repeat protein kinase family protein	LOC_Os05g40200.1	inactive receptor kinase At2g26730 precursor, putative, expressed
Sobic.009G186500	Susceptible	10 15	Decreased	410	18	2	4	2	14	2	15	1	16	8	2	2	18	4	12	4	22	2	4	2	14	5	21	4	AT1G05260.1	Peroxidase superfamily protein	LOC_Os05g41990.1	peroxidase precursor, putative, expressed
Sobic.009G186800	Susceptible	10 15	Decreased	410	48	5	32	7	7	4	7	1	58	10	15	1	6	3	0	0	67	1	12	7	11	1	9	1	AT2G15480.2	UDP-glucosyl transferase 73B5	LOC_Os05g42060.1	UDP-glucoronosyl/UDP-glucosyl transferase, putative, expressed
Sobic.009G188000	Susceptible	10 15	Decreased	410	160	33	83	17	184	10	149	17	180	43	33	8	237	25	165	24	197	8	46	14	288	17	197	18	AT5G54500.1	flavodoxin-like quinone reductase 1	LOC_Os05g42190.1	NADPH-dependent FMN reductase domain containing protein, expressed
Sobic.009G189501	Susceptible	10 15	Decreased	410	38	10	21	3	25	4	20	12	47	18	9	2	33	4	26	4	47	2	13	5	35	5	33	1	AT3G13520.1	arabinogalactan protein 12	LOC_Os01g57030.1	expressed protein
Sobic.009G191900	Susceptible	10 15	Decreased	410	50	15	31	7	55	6	33	1	53	10	13	3	31	7	36	6	72	10	12	2	60	17	54	12	AT3G22540.1	Protein of unknown function (DUF1677)	LOC_Os03g46300.1	expressed protein
Sobic.009G196001	Susceptible	10 15	Decreased	410	216	27	86	30	196	24	125	15	323	85	22	7	228	19	138	15	168	22	23	9	133	8	139	17			LOC_Os05g43860.1	expressed protein
Sobic.009G198700	Susceptible	10 15	Decreased	410	1387	188	626	181	1297	64	908	172	1152	281	103	27	1153	189	893	90	943	73	180	79	894	121	788	94	AT1G16920.1	RAB GTPase homolog A1B	LOC_Os05g44070.1	ras-related protein, putative, expressed
Sobic.009G211800	Susceptible	10 15	Decreased	410	51	5	26	5	40	1	35	11	46	11	4	4	27	4	29	1	37	2	10	3	27	3	41	6	AT5G12890.1	UDP-Glycosyltransferase superfamily protein	LOC_Os04g20474.1	UDP-glucoronosyl and UDP-glucosyl transferase domain containing protein, expressed
Sobic.009G215000	Susceptible	10 15	Decreased	410	265	41	101	33	226	12	137	42	315	126	22	6	230	51	154	35	209	9	32	12	168	24	143	14
Sobic.009G231600	Susceptible	10 15	Decreased	410	108	9	60	8	146	6	137	17	140	26	30	9	171	31	127	7	117	2	30	12	128	10	125	15	AT4G28500.1	NAC domain containing protein 73	LOC_Os05g48850.1	no apical meristem protein, putative, expressed
Sobic.009G241600	Susceptible	10 15	Decreased	410	96	17	57	12	90	12	85	13	104	24	21	6	109	27	77	15	138	6	19	4	128	19	133	13	AT1G66810.1	Zinc finger C-x8-C-x5-C-x3-H type family protein	LOC_Os05g50080.1	zinc finger C-x8-C-x5-C-x3-H type family protein, expressed
Sobic.009G243500	Susceptible	10 15	Decreased	410	407	92	152	20	506	75	181	31	354	47	36	6	346	54	169	50	367	57	26	7	364	125	149	37	AT1G60590.1	Pectin lyase-like superfamily protein	LOC_Os01g44970.1	polygalacturonase, putative, expressed
Sobic.009G246200	Susceptible	10 15	Decreased	410	106	18	52	9	111	4	85	15	146	17	29	7	106	19	72	2	58	5	7	4	56	2	36	5	AT2G42900.1	Plant basic secretory protein (BSP) family protein	LOC_Os05g50500.1	secretory protein, putative, expressed
Sobic.009G257900	Susceptible	10 15	Decreased	410	205	32	77	31	171	35	144	42	98	20	16	4	172	49	195	26	212	9	30	16	179	25	179	35	AT3G48200.1		LOC_Os05g51620.1	expressed protein
Sobic.010G008900	Susceptible	10 15	Decreased	410	206	92	61	27	113	51	119	49	92	10	17	5	201	77	263	43	285	20	56	27	300	109	251	43	AT1G18370.1	ATP binding microtubule motor family protein	LOC_Os01g33040.1	kinesin motor domain containing protein, expressed
Sobic.010G016300	Susceptible	10 15	Decreased	410	644	119	305	82	600	49	388	75	800	230	108	16	593	96	354	35	390	15	86	28	300	46	300	27	AT5G07220.1	BCL-2-associated athanogene 3	LOC_Os06g03640.1	BAG domain containing protein, expressed
Sobic.010G022400	Susceptible	10 15	Decreased	410	93	13	52	4	71	7	72	3	91	14	24	2	84	6	62	2	91	2	24	10	81	13	64	4	AT2G46770.1	NAC (No Apical Meristem) domain transcriptional regulator superfamily protein	LOC_Os06g04090.1	no apical meristem protein, putative, expressed
Sobic.010G033000	Susceptible	10 15	Decreased	410	340	33	165	56	438	16	346	45	218	6	57	8	386	31	315	24	285	3	73	15	360	53	334	37	AT5G23310.1	Fe superoxide dismutase 3	LOC_Os06g05110.1	superoxide dismutase, chloroplast, putative, expressed
Sobic.010G060701	Susceptible	10 15	Decreased	410	511	86	222	60	397	24	305	57	366	32	51	8	327	31	290	17	430	32	53	21	306	37	264	25	AT5G34940.2	glucuronidase 3	LOC_Os06g08090.1	heparanase-like protein precursor, putative, expressed
Sobic.010G071300	Susceptible	10 15	Decreased	410	245	13	128	53	295	11	273	12	324	81	28	14	274	47	252	22	315	41	45	23	267	12	366	30	AT2G26440.1	Plant invertase/pectin methylesterase inhibitor superfamily	LOC_Os06g09340.1	pectinesterase, putative, expressed
Sobic.010G072900	Susceptible	10 15	Decreased	410	1579	186	656	171	1824	152	1264	162	1887	589	245	136	1490	176	1124	130	904	25	152	54	1131	211	1125	162	AT3G26060.1	Thioredoxin superfamily protein	LOC_Os06g09610.2	peroxiredoxin, putative, expressed
Sobic.010G083400	Susceptible	10 15	Decreased	410	65	13	38	7	95	9	72	6	77	20	13	1	94	12	66	10	63	1	12	2	80	13	92	6	AT1G47480.1	alpha/beta-Hydrolases superfamily protein	LOC_Os06g11130.1	gibberellin receptor GID1L2, putative, expressed
Sobic.010G086800	Susceptible	10 15	Decreased	410	372	29	167	29	369	14	335	44	443	157	56	24	319	52	248	16	305	21	52	21	296	43	300	34	AT2G32300.1	uclacyanin 1	LOC_Os06g11490.1	plastocyanin-like domain containing protein, putative, expressed
Sobic.010G107200	Susceptible	10 15	Decreased	410	805	56	386	83	509	85	357	93	701	205	106	34	504	52	409	100	787	23	160	75	375	45	413	57	AT1G68530.1	3-ketoacyl-CoA synthase 6	LOC_Os06g14810.1	3-ketoacyl-CoA synthase, putative, expressed
Sobic.010G118300	Susceptible	10 15	Decreased	410	455	35	247	50	426	8	11023791	11023452	372	51	80	10	495	94	339	32	360	15	92	33	350	42	287	53	AT5G15740.1	O-fucosyltransferase family protein	LOC_Os06g17390.1	auxin-independent growth promoter protein, putative, expressed
Sobic.010G120200	Susceptible	10 15	Decreased	410	103	40	37	12	148	25	65	15	149	74	11	2	121	20	51	13	41	7	6	3	57	7	42	6	AT1G07250.1	UDP-glucosyl transferase 71C4	LOC_Os06g18670.1	anthocyanidin 3-O-glucosyltransferase, putative, expressed
Sobic.010G124900	Susceptible	10 15	Decreased	410	197	11	98	24	49	11	46	8	244	114	29	4	49	6	26	3	159	9	19	10	30	7	36	4	AT1G67730.1	beta-ketoacyl reductase 1	LOC_Os04g02620.1	oxidoreductase, short chain dehydrogenase/reductase family, putative, expressed
Sobic.010G143300	Susceptible	10 15	Decreased	410	499	37	262	72	450	38	337	65	420	53	40	7	508	92	476	75	559	21	107	56	473	54	428	75	AT5G50150.1	Protein of Unknown Function (DUF239)	LOC_Os06g28000.1	carboxyl-terminal peptidase, putative, expressed
Sobic.010G176900	Susceptible	10 15	Decreased	410	658	203	262	79	550	92	413	91	673	111	64	17	731	174	575	106	936	70	128	62	636	138	516	64	AT5G62550.1		LOC_Os06g38960.2	expressed protein
Sobic.010G179900	Susceptible	10 15	Decreased	410	28	0	16	4	11	3	7	4	38	9	10	4	13	3	13	1	57	4	8	2	16	2	16	5	AT3G62160.1	HXXXD-type acyl-transferase family protein	LOC_Os06g39390.1	transferase family protein, putative, expressed
Sobic.010G196400	Susceptible	10 15	Decreased	410	203	33	110	32	188	20	125	35	251	22	24	9	214	22	165	3	216	35	24	9	184	19	129	15	AT2G33570.1	Domain of unknown function (DUF23)	LOC_Os06g41910.1	expressed protein
Sobic.010G209800	Susceptible	10 15	Decreased	410	51	19	26	8	65	3	49	8	44	5	11	3	71	7	62	15	67	4	13	3	83	16	66	8	AT5G57970.1	DNA glycosylase superfamily protein	LOC_Os06g44050.1	methyladenine glycosylase, putative, expressed
Sobic.010G224800	Susceptible	10 15	Decreased	410	221	84	58	11	107	47	92	32	143	64	8	5	123	43	155	28	244	17	33	11	152	63	147	11	AT1G30690.2	Sec14p-like phosphatidylinositol transfer family protein	LOC_Os06g45990.2	patellin-5, putative, expressed
Sobic.010G228100	Susceptible	10 15	Decreased	410	115	18	48	4	104	4	61	4	149	48	19	5	67	7	60	1	94	19	18	11	61	2	68	8	AT3G54950.1	patatin-like protein 6	LOC_Os06g46350.1	PLA IIIA/PLP7, putative, expressed
Sobic.010G234900	Susceptible	10 15	Decreased	410	194	14	93	24	150	23	118	32	183	25	31	9	181	40	178	19	222	14	54	24	175	19	168	22	AT1G61350.1	ARM repeat superfamily protein	LOC_Os06g46995.1	armadillo/beta-catenin repeat family protein, putative, expressed
Sobic.010G255600	Susceptible	10 15	Decreased	410	1339	201	607	93	1509	150	893	53	1722	486	333	98	1339	184	932	166	810	45	154	38	1044	226	829	108	AT4G02530.1	chloroplast thylakoid lumen protein	LOC_Os06g49160.1	thylakoid lumenal 16.5 kDa protein, chloroplast precursor, putative, expressed
Sobic.010G256600	Susceptible	10 15	Decreased	410	567	34	303	69	466	29	395	51	714	170	110	31	585	105	388	39	623	24	121	38	443	71	470	71	AT3G18180.1	Glycosyltransferase family 61 protein	LOC_Os06g49320.1	glycosyltransferase, putative, expressed
Sobic.010G271000	Susceptible	10 15	Decreased	410	35	1	21	6	23	3	24	4	25	6	7	1	34	4	21	8	36	2	12	2	28	4	33	8	AT3G45970.1	expansin-like A1	LOC_Os06g50960.1	expansin precursor, putative, expressed
Sobic.K010100	Susceptible	10 15	Decreased	410	41	13	22	8	58	16	20	8	48	9	10	0	36	8	22	6	47	6	11	6	31	19	23	6	AT2G28780.1		LOC_Os11g01030.1	expressed protein
Sobic.001G009700	Susceptible	5 10	Decreased	10	266	115	49	24	141	67	160	72	131	50	16	8	176	65	188	27	313	12	61	29	191	75	219	18	AT5G02560.1	histone H2A 12	LOC_Os05g02300.1	Core histone H2A/H2B/H3/H4 domain containing protein, putative, expressed
Sobic.001G452900	Susceptible	5 10	Decreased	10	197	94	43	13	73	30	67	24	78	24	15	6	90	27	109	16	183	28	62	32	130	48	112	21	AT2G01630.1	O-Glycosyl hydrolases family 17 protein	LOC_Os03g12140.1	glucan endo-1,3-beta-glucosidase precursor, putative, expressed
Sobic.003G350100	Susceptible	5 10	Decreased	10	1123	477	176	74	742	421	623	266	464	203	55	28	891	342	924	182	1284	74	270	125	1046	389	1021	105	AT3G45980.1	Histone superfamily protein	LOC_Os08g38300.1	Core histone H2A/H2B/H3/H4 domain containing protein, putative, expressed
Sobic.003G367401	Susceptible	5 10	Decreased	10	548	253	85	25	338	168	381	176	237	106	41	19	364	135	383	71	484	23	125	55	343	125	454	42
Sobic.004G032900	Susceptible	5 10	Decreased	10	61	21	12	6	39	20	36	16	29	10	5	3	42	17	65	24	62	3	27	11	68	18	59	8	AT1G02970.1	WEE1 kinase homolog	LOC_Os02g04240.1	wee1-like protein kinase, putative, expressed
Sobic.004G170500	Susceptible	5 10	Decreased	10	388	177	69	22	143	73	176	70	191	74	32	16	175	67	168	35	378	21	110	51	181	56	226	29	AT1G09200.1	Histone superfamily protein	LOC_Os04g34240.1	histone H3, putative, expressed
Sobic.004G311600	Susceptible	5 10	Decreased	10	84	22	26	2	47	12	43	9	44	8	13	3	65	5	70	16	72	6	35	10	84	17	61	10	AT1G21880.2	lysm domain GPI-anchored protein 1 precursor	LOC_Os02g53000.1	lysM domain-containing GPI-anchored protein precursor, putative, expressed
Sobic.006G081800	Susceptible	5 10	Decreased	10	192	81	36	13	127	63	161	69	96	44	11	7	140	50	171	29	143	8	64	29	161	63	201	28	AT1G09200.1	Histone superfamily protein	LOC_Os04g34240.1	histone H3, putative, expressed
Sobic.007G221800	Susceptible	5 10	Decreased	10	1011	437	174	46	647	333	611	261	432	194	76	32	760	314	796	158	1019	62	276	120	816	352	954	105	AT3G45980.1	Histone superfamily protein	LOC_Os03g17084.1	Core histone H2A/H2B/H3/H4 domain containing protein, putative, expressed
Sobic.009G167500	Susceptible	5 10	Decreased	10	311	150	45	12	229	126	293	132	146	73	20	8	240	91	262	60	250	20	63	28	206	81	316	52	AT5G59970.1	Histone superfamily protein	LOC_Os05g38740.1	Core histone H2A/H2B/H3/H4 domain containing protein, putative, expressed
Sobic.001G343400	Susceptible	5 10 15	Decreased	2	69	16	18	5	15	5	11	3	48	3	11	1	8	6	11	4	94	15	4	2	2	2	6	4	AT1G47290.2	3beta-hydroxysteroid-dehydrogenase/decarboxylase isoform 1	LOC_Os03g29170.1	sterol-4-alpha-carboxylate 3-dehydrogenase, decarboxylating, putative, expressed
Sobic.003G296500	Susceptible	5 10 15	Decreased	2	32	7	9	2	20	3	16	5	18	5	0	0	25	4	20	4	30	3	5	5	27	8	23	4	AT4G18760.1	receptor like protein 51	LOC_Os01g54630.1	leucine rich repeat family protein, putative, expressed
Sobic.001G126800	Susceptible	5 15	Decreased	5	35	14	8	1	23	13	20	7	9	6	2	2	27	7	29	8	45	2	7	1	39	18	26	4	AT3G27640.1	Transducin/WD40 repeat-like superfamily protein	LOC_Os03g49200.1	WD domain, G-beta repeat domain containing protein, expressed
Sobic.003G040100	Susceptible	5 15	Decreased	5	34	13	7	4	26	17	24	5	10	5	0	0	23	7	24	4	27	4	4	2	24	7	22	3	AT3G14740.2	RING/FYVE/PHD zinc finger superfamily protein	LOC_Os09g04890.1	histone-lysine N-methyltransferase, H3 lysine-4 specific ATX1, putative, expressed
Sobic.004G271500	Susceptible	5 15	Decreased	5	137	59	35	16	88	50	77	26	65	15	22	1	121	45	151	34	222	26	49	7	208	69	162	27	AT5G17160.1		LOC_Os02g47130.1	expressed protein
Sobic.006G029300	Susceptible	5 15	Decreased	5	80	46	16	4	46	28	38	15	19	3	10	5	64	23	66	14	90	11	19	10	93	39	65	14	AT5G43530.1	Helicase protein with RING/U-box domain	LOC_Os04g09800.1	SWI/SNF-related matrix-associated actin-dependent regulator of chromatin subfamily A, putative, expressed
Sobic.006G144700	Susceptible	5 15	Decreased	5	128	48	33	7	94	49	65	25	41	7	16	1	101	40	101	34	134	12	36	6	119	52	103	18	AT1G04020.1	breast cancer associated RING 1	LOC_Os04g43300.1	BRCA1 C Terminus domain containing protein, expressed
Sobic.001G018400	Susceptible	5	Increased	47	4	4	35	6	10	1	6	4	16	7	39	15	4	4	2	2	19	4	25	4	0	0	16	5	AT3G13950.1		LOC_Os01g15060.1	expressed protein
Sobic.001G059400	Susceptible	5	Increased	47	48	27	348	134	73	20	115	34	105	46	289	138	61	4	55	11	89	7	298	43	99	52	194	49	AT2G32030.1	Acyl-CoA N-acyltransferases (NAT) superfamily protein	LOC_Os03g58020.1	acetyltransferase, GNAT family, putative, expressed
Sobic.001G209200	Susceptible	5	Increased	47	32	9	134	40	103	37	49	14	84	23	158	20	102	27	74	15	156	73	281	90	130	36	414	155	AT2G15220.1	Plant basic secretory protein (BSP) family protein	LOC_Os10g34910.1	secretory protein, putative, expressed
Sobic.001G291600	Susceptible	5	Increased	47	219	62	1018	108	312	141	188	39	551	233	1285	101	191	54	210	38	830	292	1922	411	270	135	1337	411
Sobic.001G330100	Susceptible	5	Increased	47	3	3	41	15	7	4	8	1	8	1	29	19	6	3	2	2	3	3	25	10	7	7	12	0	AT1G27730.1	salt tolerance zinc finger	LOC_Os03g32230.1	ZOS3-12 - C2H2 zinc finger protein, expressed
Sobic.001G390700	Susceptible	5	Increased	47	77	31	410	169	71	23	64	3	128	47	433	242	90	5	43	14	94	18	206	54	74	33	105	15			LOC_Os03g20330.1	VQ domain containing protein, putative, expressed
Sobic.001G515800	Susceptible	5	Increased	47	14	3	62	13	43	4	35	11	37	13	77	39	52	7	37	2	25	5	73	10	27	4	37	10	AT2G17040.1	NAC domain containing protein 36	LOC_Os03g04070.1	no apical meristem protein, putative, expressed
Sobic.001G530350	Susceptible	5	Increased	47	571	117	2525	366	553	66	1546	155	484	138	1873	338	511	60	575	92	598	168	2303	544	601	125	627	65	AT5G62150.1	peptidoglycan-binding LysM domain-containing protein	LOC_Os03g02685.1	lysM domain containing protein, putative, expressed
Sobic.002G199500	Susceptible	5	Increased	47	104	38	816	400	117	14	85	16	182	55	919	684	165	29	77	24	286	65	551	82	138	67	228	26	AT3G29000.1	Calcium-binding EF-hand family protein	LOC_Os09g24580.1	EF hand family protein, putative, expressed
Sobic.002G284500	Susceptible	5	Increased	47	23	3	73	16	34	1	89	22	39	6	109	17	63	14	80	20	31	7	67	18	39	2	49	6	AT1G79400.1	cation/H+ exchanger 2	LOC_Os09g37300.1	transporter, monovalent cation:proton antiporter-2 family, putative, expressed
Sobic.002G323900	Susceptible	5	Increased	47	12	4	53	25	17	2	21	4	19	4	57	35	14	4	11	3	18	3	28	3	15	4	14	4	AT3G21570.1		LOC_Os01g28790.1	PRAS-rich protein, putative, expressed
Sobic.002G338500	Susceptible	5	Increased	47	310	27	1371	516	530	22	1419	295	560	85	1493	149	492	15	493	82	210	25	882	252	389	82	732	135	AT1G11260.1	sugar transporter 1	LOC_Os07g37320.1	transporter family protein, putative, expressed
Sobic.003G371000	Susceptible	5	Increased	47	229	34	1172	501	3359	1755	2135	1074	2357	970	1456	564	6845	375	2060	1208	469	144	283	59	1357	611	557	324	AT1G22540.1	Major facilitator superfamily protein	LOC_Os01g65100.1	peptide transporter, putative, expressed
Sobic.004G065900	Susceptible	5	Increased	47	402	68	1930	663	922	37	1088	112	583	116	2637	1366	503	49	437	79	487	61	1617	143	949	212	607	50	AT1G80840.1	WRKY DNA-binding protein 40	LOC_Os02g08440.1	WRKY71, expressed
Sobic.004G095600	Susceptible	5	Increased	47	34	5	166	63	57	8	115	43	74	17	228	32	72	7	90	15	49	3	156	27	49	5	105	36	AT3G46710.1	NB-ARC domain-containing disease resistance protein	LOC_Os02g19750.1	NBS-LRR type disease resistance protein, putative, expressed
Sobic.004G109300	Susceptible	5	Increased	47	11	3	44	17	20	6	20	6	26	3	56	19	21	3	19	7	28	1	43	3	16	3	33	4	AT3G18930.1	RING/U-box superfamily protein	LOC_Os02g15010.1	zinc finger, C3HC4 type domain containing protein, expressed
Sobic.004G181200	Susceptible	5	Increased	47	14	5	96	34	19	7	26	8	20	10	47	16	16	1	9	3	34	11	123	8	30	17	41	6	AT1G53820.1	RING/U-box superfamily protein	LOC_Os02g35347.1	RING-H2 finger protein ATL3F, putative
Sobic.004G181300	Susceptible	5	Increased	47	19	9	113	40	37	14	38	10	47	14	105	62	27	1	15	3	34	6	113	33	30	8	50	7	AT1G49220.1	RING/U-box superfamily protein	LOC_Os02g35329.1	RING-H2 finger protein ATL3F, putative, expressed
Sobic.004G181800	Susceptible	5	Increased	47	8	5	33	12	5	3	17	4	45	7	89	17	38	12	71	14	39	4	72	15	38	12	92	4
Sobic.004G219800	Susceptible	5	Increased	47	7	1	58	35	8	1	14	4	14	6	22	18	12	2	5	2	8	3	22	7	13	11	11	2	AT3G23250.1	myb domain protein 15	LOC_Os02g41510.1	MYB family transcription factor, putative, expressed
Sobic.005G031100	Susceptible	5	Increased	47	48	12	240	106	34	4	27	4	87	23	408	311	39	10	24	10	71	9	252	15	15	4	22	10	AT4G11000.1	Ankyrin repeat family protein	LOC_Os11g04830.1	embryogenesis transmembrane protein, putative, expressed
Sobic.005G097500	Susceptible	5	Increased	47	6	3	25	6	16	5	6	3	19	6	21	8	8	4	17	5	14	2	20	2	10	3	15	2	AT3G14460.1	LRR and NB-ARC domains-containing disease resistance protein	LOC_Os11g28470.1	expressed protein
Sobic.005G137000	Susceptible	5	Increased	47	56	11	288	69	236	160	196	84	142	13	345	115	113	40	88	26	308	78	932	683	82	4	250	67	AT5G13930.1	Chalcone and stilbene synthase family protein	LOC_Os11g32650.1	chalcone synthase, putative, expressed
Sobic.005G230200	Susceptible	5	Increased	47	27	6	113	26	45	5	66	14	70	23	73	9	53	5	59	4	50	12	94	22	55	16	80	11	AT1G07530.1	SCARECROW-like 14	LOC_Os11g47890.1	GRAS family transcription factor domain containing protein, expressed
Sobic.005G230300	Susceptible	5	Increased	47	11	3	44	17	45	14	51	12	21	7	39	14	32	2	29	3	18	9	48	3	29	8	35	1	AT2G37650.1	GRAS family transcription factor	LOC_Os11g47900.1	SCARECROW, putative, expressed
Sobic.006G113800	Susceptible	5	Increased	47	141	58	717	248	279	63	245	60	361	114	1547	730	237	26	248	83	302	46	1233	50	191	48	572	224	AT5G48290.1	Heavy metal transport/detoxification superfamily protein	LOC_Os04g39010.1	heavy metal associated domain containing protein, expressed
Sobic.006G117400	Susceptible	5	Increased	47	12	6	57	8	8	1	6	0	28	10	51	4	7	3	4	4	76	24	46	7	8	6	15	0	AT5G42260.1	beta glucosidase 12	LOC_Os04g39880.1	Os4bglu12 - beta-glucosidase, exo-beta-glucanase, expressed
Sobic.006G167900	Susceptible	5	Increased	47	7	3	28	7	2	2	12	3	23	4	62	17	7	7	8	2	21	6	50	7	10	3	16	1	AT5G47230.1	ethylene responsive element binding factor 5	LOC_Os04g46250.1	AP2 domain containing protein, expressed
Sobic.006G177900	Susceptible	5	Increased	47	16	3	83	18	15	2	10	5	42	25	116	38	42	16	16	2	62	9	106	16	30	1	29	11
Sobic.006G184400	Susceptible	5	Increased	47	43	12	213	121	84	13	154	37	61	5	238	175	76	18	49	10	64	8	71	8	98	31	63	5	AT4G29140.1	MATE efflux family protein	LOC_Os04g48290.1	MATE efflux family protein, putative, expressed
Sobic.006G191600	Susceptible	5	Increased	47	515	60	3734	660	2120	401	4319	491	1330	551	3185	1216	3156	385	2085	193	294	187	1217	270	902	242	692	47	AT5G56550.1	oxidative stress 3	LOC_Os04g49370.1	expressed protein
Sobic.007G049700	Susceptible	5	Increased	47	2	2	17	2	9	0	5	3	17	3	28	11	10	1	7	1	13	1	21	3	2	2	14	7
Sobic.008G133900	Susceptible	5	Increased	47	16	4	59	18	36	3	55	9	29	9	52	15	47	15	33	9	23	3	38	4	42	6	27	6			LOC_Os07g02960.3	expressed protein
Sobic.008G149900	Susceptible	5	Increased	47	32	6	132	23	305	19	657	30	59	22	153	68	248	35	219	28	39	12	131	10	299	85	537	14			LOC_Os12g40180.1	expressed protein
Sobic.009G044400	Susceptible	5	Increased	47	45	22	225	70	75	12	85	7	93	37	231	123	35	7	42	9	143	35	164	37	99	49	127	15	AT1G77330.1	2-oxoglutarate (2OG) and Fe(II)-dependent oxygenase superfamily protein	LOC_Os05g05680.1	1-aminocyclopropane-1-carboxylate oxidase, putative, expressed
Sobic.009G151900	Susceptible	5	Increased	47	0	0	23	13	2	2	4	4	9	2	30	18	6	3	2	2	7	1	29	11	4	2	2	2
Sobic.009G212800	Susceptible	5	Increased	47	161	31	672	112	209	34	238	34	450	195	905	194	163	39	226	57	255	42	626	32	249	104	519	85	AT5G64810.1	WRKY DNA-binding protein 51	LOC_Os05g46020.1	WRKY7, expressed
Sobic.009G258300	Susceptible	5	Increased	47	43	5	176	53	34	5	300	60	55	3	101	61	44	7	33	2	30	4	30	5	52	13	33	6	AT3G02550.1	LOB domain-containing protein 41	LOC_Os01g32770.1	DUF260 domain containing protein, putative, expressed
Sobic.010G023200	Susceptible	5	Increased	47	145	33	737	275	123	17	122	16	259	67	1142	812	139	29	75	12	187	16	617	122	89	19	121	6			LOC_Os06g04230.1	expressed protein
Sobic.010G023500	Susceptible	5	Increased	47	28	6	264	120	60	13	52	18	48	14	121	38	90	31	45	13	78	10	249	108	60	13	56	9	AT3G54780.1	Zinc finger (C3HC4-type RING finger) family protein	LOC_Os11g46000.1	von Willebrand factor type A domain containing protein, putative, expressed
Sobic.010G023600	Susceptible	5	Increased	47	64	25	689	332	158	49	128	52	127	36	133	22	203	83	75	4	97	36	315	146	103	39	106	13	AT3G54780.1	Zinc finger (C3HC4-type RING finger) family protein	LOC_Os11g45990.1	von Willebrand factor type A domain containing protein, putative, expressed
Sobic.010G083600	Susceptible	5	Increased	47	29	6	134	64	65	12	59	11	44	3	151	98	61	6	51	5	44	3	83	2	60	13	74	6	AT2G15760.1	Protein of unknown function (DUF1645)	LOC_Os06g11150.1	DUF1645 domain containing protein, putative, expressed
Sobic.010G084400	Susceptible	5	Increased	47	33	10	152	33	51	25	12	1	62	8	100	26	21	1	11	3	103	17	109	41	23	4	19	1	AT1G76680.1	12-oxophytodienoate reductase 1	LOC_Os06g11290.1	12-oxophytodienoate reductase, putative, expressed
Sobic.010G128000	Susceptible	5	Increased	47	234	129	1643	609	1021	449	487	173	489	193	1298	532	484	115	432	253	1316	796	3987	1232	659	172	2341	1037	AT5G10770.1	Eukaryotic aspartyl protease family protein	LOC_Os02g48870.1	aspartic proteinase nepenthesin-2 precursor, putative, expressed
Sobic.010G209100	Susceptible	5	Increased	47	20	10	189	93	32	9	36	9	40	20	140	92	21	3	14	2	34	5	95	19	47	14	44	2	AT1G80840.1	WRKY DNA-binding protein 40	LOC_Os06g44010.1	WRKY28, expressed
Sobic.010G209200	Susceptible	5	Increased	47	9	9	112	44	25	4	41	13	28	6	100	64	17	1	11	3	28	4	72	17	36	9	37	3	AT1G80840.1	WRKY DNA-binding protein 40	LOC_Os06g44010.1	WRKY28, expressed
Sobic.010G272000	Susceptible	5	Increased	47	19	2	78	25	48	5	41	9	41	1	137	98	50	5	38	5	39	2	81	24	47	5	37	3			LOC_Os09g17810.1	leucine zipper protein-like, putative, expressed
Sobic.001G056400	Susceptible	10	Increased	133	0	0	12	5	14	5	3	3	0	0	20	10	4	4	0	0	0	0	6	3	6	3	5	0	AT4G02610.1	Aldolase-type TIM barrel family protein	LOC_Os03g58300.1	indole-3-glycerol phosphate lyase, chloroplast precursor, putative, expressed
Sobic.001G056500	Susceptible	10	Increased	133	11	3	79	57	61	22	26	9	15	10	186	162	27	8	15	6	25	11	53	7	95	30	23	7	AT4G02610.1	Aldolase-type TIM barrel family protein	LOC_Os03g58300.1	indole-3-glycerol phosphate lyase, chloroplast precursor, putative, expressed
Sobic.001G084000	Susceptible	10	Increased	133	41	1	129	29	92	20	110	31	58	10	250	117	83	9	57	9	80	16	196	34	122	11	86	9	AT1G69310.1	WRKY DNA-binding protein 57	LOC_Os03g55080.1	WRKY3, expressed
Sobic.001G128900	Susceptible	10	Increased	133	7	4	23	2	3	3	28	2	6	3	38	15	4	4	8	4	3	3	17	5	4	2	3	2	AT3G26300.1	cytochrome P450, family 71, subfamily B, polypeptide 34	LOC_Os09g10340.1	cytochrome P450, putative, expressed
Sobic.001G146200	Susceptible	10	Increased	133	14	6	36	10	15	5	9	1	11	3	46	19	13	3	7	1	22	1	76	40	10	2	21	1	AT1G79130.1	SAUR-like auxin-responsive protein family	LOC_Os03g45850.1	OsSAUR16 - Auxin-responsive SAUR gene family member, expressed
Sobic.001G150650	Susceptible	10	Increased	133	36	4	32	1	33	5	43	8	9	5	61	25	46	6	40	8	36	10	45	21	48	6	43	6	AT4G13640.2	Homeodomain-like superfamily protein	LOC_Os03g45194.1	oxidoreductase, short chain dehydrogenase/reductase family domain containing protein, expressed
Sobic.001G162700	Susceptible	10	Increased	133	26	3	29	5	48	6	50	13	20	6	94	31	45	4	68	16	24	5	55	25	40	8	43	4	AT1G47510.1	inositol polyphosphate 5-phosphatase 11	LOC_Os03g42810.1	endonuclease/exonuclease/phosphatase family domain containing protein, expressed
Sobic.001G185200	Susceptible	10	Increased	133	0	0	14	1	2	2	5	3	0	0	17	3	2	2	2	2	5	3	11	1	0	0	0	0			LOC_Os03g37770.1	expressed protein
Sobic.001G190200	Susceptible	10	Increased	133	255	89	567	167	71	18	221	64	114	6	695	131	46	12	106	18	258	63	1039	94	144	36	247	27	AT1G11260.1	sugar transporter 1	LOC_Os03g39710.1	transporter family protein, putative, expressed
Sobic.001G225100	Susceptible	10	Increased	133	146	34	357	47	152	30	290	25	91	18	379	53	124	17	225	14	113	14	284	33	152	43	151	23			LOC_Os10g32930.1	expressed protein
Sobic.001G230700	Susceptible	10	Increased	133	666	212	2006	768	235	40	729	124	340	28	3125	316	163	7	479	71	914	202	3496	592	540	90	788	24	AT5G22920.1	CHY-type/CTCHY-type/RING-type Zinc finger protein	LOC_Os10g31850.1	RING finger and CHY zinc finger domain-containing protein 1, putative, expressed
Sobic.001G234300	Susceptible	10	Increased	133	148	19	412	16	128	10	671	71	109	24	442	136	114	21	391	37	550	94	1439	75	722	111	1485	79	AT3G47160.1	RING/U-box superfamily protein	LOC_Os10g30850.2	zinc finger, RING-type, putative, expressed
Sobic.001G267600	Susceptible	10	Increased	133	25	10	51	12	20	4	26	8	17	7	77	59	20	6	21	4	34	2	25	3	38	9	39	1	AT4G36010.1	Pathogenesis-related thaumatin superfamily protein	LOC_Os10g05660.1	thaumatin, putative, expressed
Sobic.001G321600	Susceptible	10	Increased	133	84	10	165	1	49	6	75	7	48	15	166	13	27	1	52	10	335	42	491	47	165	8	217	14			LOC_Os10g37770.1	dehydration response related protein, putative, expressed
Sobic.001G331000	Susceptible	10	Increased	133	44	17	154	47	17	4	15	4	63	18	271	130	25	6	15	4	101	9	362	116	18	3	33	10			LOC_Os07g02970.1	expressed protein
Sobic.001G339200	Susceptible	10	Increased	133	22	5	77	25	26	2	35	7	37	10	169	114	22	8	37	9	39	4	100	8	34	11	62	15			LOC_Os03g29930.1	expressed protein
Sobic.001G369600	Susceptible	10	Increased	133	2	2	11	2	8	1	5	5	13	8	69	38	8	1	9	2	12	1	43	20	8	1	9	1	AT4G37320.1	cytochrome P450, family 81, subfamily D, polypeptide 5	LOC_Os02g30080.1	cytochrome P450, putative, expressed
Sobic.001G373100	Susceptible	10	Increased	133	57	14	163	39	76	16	163	71	28	4	331	78	76	11	93	33	69	41	271	161	55	12	59	8	AT5G18650.1	CHY-type/CTCHY-type/RING-type Zinc finger protein	LOC_Os03g22680.1	RING finger and CHY zinc finger domain-containing protein 1, putative, expressed
Sobic.001G379600	Susceptible	10	Increased	133	583	206	2429	767	428	112	1988	278	436	114	2898	364	534	139	1650	339	2025	404	7588	875	4443	952	3556	502	AT5G58380.1	SOS3-interacting protein 1	LOC_Os03g22050.3	CAMK_KIN1/SNF1/Nim1_like.16 - CAMK includes calcium/calmodulin depedent protein kinases, expressed
Sobic.001G387900	Susceptible	10	Increased	133	217	31	416	65	222	20	606	65	138	2	665	201	174	11	285	20	78	2	168	45	126	25	122	13	AT4G13830.2	DNAJ-like 20	LOC_Os03g20730.1	chaperone protein dnaJ, putative, expressed
Sobic.001G391500	Susceptible	10	Increased	133	18	5	31	5	26	2	42	8	16	5	58	11	24	2	30	5	16	5	41	6	30	6	28	2	AT1G48000.1	myb domain protein 112	LOC_Os03g20090.1	MYB family transcription factor, putative, expressed
Sobic.001G403350	Susceptible	10	Increased	133	25	4	72	10	0	0	2	2	32	2	248	108	0	0	0	0	17	4	22	4	0	0	0	0
Sobic.001G462800	Susceptible	10	Increased	133	30	7	91	21	71	12	82	9	31	13	139	69	54	4	48	13	55	9	175	18	76	5	119	16	AT4G33920.1	Protein phosphatase 2C family protein	LOC_Os03g10950.1	protein phosphatase 2C, putative, expressed
Sobic.001G482800	Susceptible	10	Increased	133	8	1	27	12	23	7	10	6	3	3	50	26	10	5	8	4	5	3	20	1	11	2	4	2	AT5G20900.1	jasmonate-zim-domain protein 12	LOC_Os03g08310.1	ZIM domain containing protein, putative, expressed
Sobic.001G515500	Susceptible	10	Increased	133	108	12	383	87	522	6	850	74	174	89	829	440	699	56	919	112	100	21	191	16	441	94	829	329	AT2G17120.1	lysm domain GPI-anchored protein 2 precursor	LOC_Os03g04110.1	lysM domain-containing GPI-anchored protein precursor, putative, expressed
Sobic.001G526000	Susceptible	10	Increased	133	136	14	404	74	211	13	276	5	116	23	577	170	117	15	150	22	271	36	640	30	450	85	329	10	AT2G40095.1	Alpha/beta hydrolase related protein	LOC_Os03g03200.2	hydrolase, alpha/beta fold family protein, putative, expressed
Sobic.002G046400	Susceptible	10	Increased	133	29	8	42	8	20	3	35	6	15	2	49	6	22	3	21	5	35	7	46	6	25	2	28	4	AT4G10490.1	2-oxoglutarate (2OG) and Fe(II)-dependent oxygenase superfamily protein	LOC_Os07g07410.2	oxidoreductase, 2OG-Fe oxygenase family protein, putative, expressed
Sobic.002G075000	Susceptible	10	Increased	133	11	1	18	4	2	2	12	4	9	4	33	4	2	2	6	3	20	5	44	6	11	2	11	1	AT3G47570.1	Leucine-rich repeat protein kinase family protein	LOC_Os01g05960.1	receptor kinase, putative, expressed
Sobic.002G137800	Susceptible	10	Increased	133	56	4	116	12	50	12	104	12	66	1	237	61	60	13	120	19	79	15	269	33	103	15	250	55	AT2G36690.1	2-oxoglutarate (2OG) and Fe(II)-dependent oxygenase superfamily protein	LOC_Os08g44590.1	gibberellin 20 oxidase 2, putative, expressed
Sobic.002G139400	Susceptible	10	Increased	133	7	4	28	4	11	6	7	4	2	2	24	9	14	3	8	4	16	2	30	6	16	7	13	5	AT3G23240.1	ethylene response factor 1	LOC_Os05g37640.1	expressed protein
Sobic.002G182900	Susceptible	10	Increased	133	2	2	17	9	5	3	12	2	8	1	30	13	5	3	3	3	8	3	19	2	4	2	9	4	AT2G26110.1	Protein of unknown function (DUF761)	LOC_Os09g19970.1	expressed protein
Sobic.002G192000	Susceptible	10	Increased	133	15	1	33	5	23	3	28	1	9	5	46	9	20	2	20	5	17	2	33	2	21	0	25	1	AT3G28210.1	zinc finger (AN1-like) family protein	LOC_Os09g21710.1	AN1-like zinc finger domain containing protein, expressed
Sobic.002G249000	Susceptible	10	Increased	133	240	25	499	34	239	20	403	67	164	14	811	37	198	12	330	27	356	41	1071	240	432	27	530	55	AT2G33620.2	AT hook motif DNA-binding family protein	LOC_Os09g31470.1	AT hook motif domain containing protein, expressed
Sobic.002G269100	Susceptible	10	Increased	133	0	0	15	3	7	2	15	4	4	2	28	19	2	2	5	2	5	3	10	5	7	2	6	1	AT5G51990.1	C-repeat-binding factor 4	LOC_Os09g35020.1	AP2 domain containing protein, expressed
Sobic.002G274800	Susceptible	10	Increased	133	120	9	196	10	178	18	181	65	114	4	705	225	222	91	120	13	257	95	1347	1100	184	19	197	29	AT4G22920.1	non-yellowing 1	LOC_Os09g36200.1	senescence-inducible chloroplast stay-green protein 1, putative, expressed
Sobic.002G323500	Susceptible	10	Increased	133	3	3	13	8	4	2	8	4	2	2	27	14	3	3	5	3	11	3	9	3	2	2	5	3	AT2G05260.1	alpha/beta-Hydrolases superfamily protein	LOC_Os07g34440.1	lipase class 3 family protein, putative, expressed
Sobic.002G328400	Susceptible	10	Increased	133	109	5	376	89	167	22	139	15	158	26	774	489	119	13	90	15	138	21	480	14	211	23	144	18	AT4G23180.1	cysteine-rich RLK (RECEPTOR-like protein kinase) 10	LOC_Os07g35370.1	TKL_IRAK_DUF26-lc.15 - DUF26 kinases have homology to DUF26 containing loci, expressed
Sobic.002G382300	Susceptible	10	Increased	133	24	3	34	5	21	3	14	3	19	2	62	14	22	7	20	3	31	7	67	26	25	4	33	3			LOC_Os12g43990.1	expressed protein
Sobic.002G403300	Susceptible	10	Increased	133	4	2	3	3	4	2	6	3	0	0	23	11	2	2	7	4	9	1	12	3	0	0	12	2	AT5G12340.1		LOC_Os07g46510.1	expressed protein
Sobic.003G031500	Susceptible	10	Increased	133	13	2	44	16	11	4	8	4	14	4	60	40	11	1	11	1	8	0	25	2	4	2	6	1	AT5G56880.1		LOC_Os01g09870.1	expressed protein
Sobic.003G034400	Susceptible	10	Increased	133	1126	367	3414	771	1216	327	3978	659	692	29	3240	1063	699	151	2006	390	1748	275	4165	1207	2892	591	3724	278	AT4G29190.1	Zinc finger C-x8-C-x5-C-x3-H type family protein	LOC_Os01g09620.1	zinc finger/CCCH transcription factor, putative, expressed
Sobic.003G066000	Susceptible	10	Increased	133	14	1	31	10	0	0	3	3	2	2	26	6	2	2	0	0	63	7	84	6	2	2	0	0	AT3G09140.1	Protein of unknown function (DUF674)	LOC_Os01g06040.1	expressed protein
Sobic.003G097100	Susceptible	10	Increased	133	739	149	2363	130	515	125	1232	348	624	266	2966	316	488	139	889	184	2642	290	5380	663	2579	647	3108	385	AT1G66930.1	Protein kinase superfamily protein	LOC_Os01g02300.1	receptor kinase ORK10, putative, expressed
Sobic.003G097200	Susceptible	10	Increased	133	147	17	424	25	109	18	180	45	147	40	627	20	108	12	159	32	522	34	1544	211	319	88	580	54	AT5G38280.1	PR5-like receptor kinase	LOC_Os01g02560.1	Ser/Thr receptor-like kinase, putative, expressed
Sobic.003G105800	Susceptible	10	Increased	133	57	25	197	79	49	10	267	90	80	10	520	158	113	18	232	33	149	53	532	356	158	77	194	46	AT3G04070.1	NAC domain containing protein 47	LOC_Os03g21060.1	No apical meristem protein, putative, expressed
Sobic.003G126100	Susceptible	10	Increased	133	73	13	174	2	95	7	124	12	57	19	234	26	61	11	89	10	154	25	482	188	132	16	224	20	AT3G45940.1	Glycosyl hydrolases family 31 protein	LOC_Os01g16310.1	glycosyl hydrolase, family 31, putative, expressed
Sobic.003G204501	Susceptible	10	Increased	133	4	4	6	3	4	2	5	2	3	3	20	3	5	3	0	0	10	1	20	3	4	2	5	3	AT2G46330.1	arabinogalactan protein 16	LOC_Os01g40880.1	hypothetical protein
Sobic.003G240600	Susceptible	10	Increased	133	6	0	23	10	3	3	15	2	5	5	49	25	9	2	14	3	12	2	35	6	21	9	25	5			LOC_Os01g46440.1	VQ domain containing protein, putative, expressed
Sobic.003G242200	Susceptible	10	Increased	133	2	2	13	4	3	3	6	3	2	2	27	9	7	1	5	2	11	3	26	20	8	1	8	1	AT1G72770.1	homology to ABI1	LOC_Os01g46760.1	protein phosphatase 2C, putative, expressed
Sobic.003G269700	Susceptible	10	Increased	133	15	6	35	6	18	4	31	17	21	5	112	18	56	45	17	0	31	13	119	53	14	4	24	8	AT4G36470.1	S-adenosyl-L-methionine-dependent methyltransferases superfamily protein	LOC_Os01g50610.1	SAM dependent carboxyl methyltransferase, putative, expressed
Sobic.003G272800	Susceptible	10	Increased	133	4	2	12	2	4	2	2	2	6	3	24	2	4	2	2	2	10	1	21	5	4	2	7	1	AT1G73040.1	Mannose-binding lectin superfamily protein	LOC_Os01g51050.1	jacalin-like lectin domain containing protein, expressed
Sobic.003G303200	Susceptible	10	Increased	133	26	3	43	12	19	3	32	10	24	3	110	31	28	4	26	8	24	3	52	10	21	1	29	4	AT4G13240.1	RHO guanyl-nucleotide exchange factor 9	LOC_Os01g55520.1	ATROPGEF7/ROPGEF7, putative, expressed
Sobic.003G313100	Susceptible	10	Increased	133	4	2	11	4	0	0	3	3	0	0	24	19	0	0	0	0	3	3	12	2	7	2	4	2	AT5G43650.1	basic helix-loop-helix (bHLH) DNA-binding superfamily protein	LOC_Os01g56690.1	helix-loop-helix DNA-binding domain containing protein, expressed
Sobic.003G319200	Susceptible	10	Increased	133	11	1	13	4	6	3	2	2	5	2	50	36	2	2	5	2	10	3	13	3	0	0	6	3	AT5G54490.1	pinoid-binding protein 1	LOC_Os01g57470.1	EF hand family protein, putative, expressed
Sobic.003G365600	Susceptible	10	Increased	133	18	4	31	3	22	1	81	19	15	4	113	43	19	3	44	7	22	4	44	16	43	15	80	3	AT2G38090.1	Duplicated homeodomain-like superfamily protein	LOC_Os05g37060.1	MYB family transcription factor, putative, expressed
Sobic.003G382600	Susceptible	10	Increased	133	6	0	12	2	9	2	11	3	0	0	17	5	2	2	0	0	5	3	16	4	5	3	5	3			LOC_Os01g66530.1	ARGOS, putative, expressed
Sobic.003G393400	Susceptible	10	Increased	133	15	1	50	20	34	6	36	10	17	6	107	68	48	7	23	5	20	1	45	4	33	6	25	7	AT5G50380.1	exocyst subunit exo70 family protein F1	LOC_Os01g67820.1	exo70 exocyst complex subunit domain containing protein, expressed
Sobic.003G442500	Susceptible	10	Increased	133	45	16	103	6	43	8	80	25	51	9	220	49	36	5	44	8	98	31	430	272	51	9	116	8	AT4G23990.1	cellulose synthase like G3	LOC_Os03g59340.1	CESA2 - cellulose synthase, expressed
Sobic.004G112300	Susceptible	10	Increased	133	60	27	259	119	67	28	30	1	152	73	920	741	88	10	46	19	111	23	353	37	45	12	77	18
Sobic.004G138400	Susceptible	10	Increased	133	16	3	57	23	9	2	8	1	15	3	65	41	7	3	4	2	27	3	58	14	2	2	6	3	AT4G31550.1	WRKY DNA-binding protein 11	LOC_Os04g21950.1	WRKY51, expressed
Sobic.004G148100	Susceptible	10	Increased	133	7	3	18	5	0	0	0	0	3	3	36	8	0	0	2	2	12	5	30	3	2	2	2	2	AT3G05950.1	RmlC-like cupins superfamily protein	LOC_Os02g29000.1	Cupin domain containing protein, expressed
Sobic.004G157300	Susceptible	10	Increased	133	773	282	2153	815	355	122	907	478	474	75	3739	596	386	80	470	78	661	21	3120	1432	316	13	444	24	AT3G02040.1	senescence-related gene 3	LOC_Os02g31030.1	glycerophosphoryl diester phosphodiesterase family protein, putative, expressed
Sobic.004G169900	Susceptible	10	Increased	133	44	8	109	53	31	2	26	3	36	8	350	319	25	8	16	3	47	4	96	28	32	10	33	5	AT5G64660.1	CYS, MET, PRO, and GLY protein 2	LOC_Os02g33680.1	U-box domain containing protein, expressed
Sobic.004G228400	Susceptible	10	Increased	133	91	24	154	36	59	5	163	37	59	3	324	92	89	17	78	13	68	21	289	143	80	5	68	12	AT1G72210.1	basic helix-loop-helix (bHLH) DNA-binding superfamily protein	LOC_Os02g52190.1	helix-loop-helix DNA-binding protein, putative, expressed
Sobic.004G239700	Susceptible	10	Increased	133	13	1	22	2	79	6	76	8	2	2	19	1	71	7	80	6	21	3	18	5	20089648	20089595	76	2
Sobic.004G245850	Susceptible	10	Increased	133	6	4	13	6	6	3	22	8	2	2	31	23	5	3	7	1	5	0	14	4	18	8	11	2
Sobic.004G269500	Susceptible	10	Increased	133	4	2	4	4	3	3	8	1	0	0	16	3	2	2	3	3	6	1	20	9	4	2	0	0	AT2G38250.1	Homeodomain-like superfamily protein	LOC_Os04g51320.1	transcription factor TF2, putative, expressed
Sobic.004G293800	Susceptible	10	Increased	133	9	0	22	2	3	3	2	2	8	4	33	5	3	3	4	2	15	4	35	4	4	2	2	2	AT1G68280.1	Thioesterase superfamily protein	LOC_Os02g44200.1	thioesterase family protein, putative, expressed
Sobic.004G303600	Susceptible	10	Increased	133	24	3	52	13	20	3	26	2	30	2	98	14	29	2	20	3	24	1	61	5	27	6	27	4	AT1G09540.1	myb domain protein 61	LOC_Os02g42850.2	MYB family transcription factor, putative, expressed
Sobic.004G308000	Susceptible	10	Increased	133	5	2	7	4	4	2	5	5	2	2	25	6	4	2	5	3	3	3	18	10	4	2	0	0	AT1G05990.1	EF hand calcium-binding protein family	LOC_Os02g52540.1	EF hand family protein, putative, expressed
Sobic.004G321800	Susceptible	10	Increased	133	593	147	1467	507	665	85	1623	773	389	49	2510	599	759	112	952	57	777	281	1812	1036	1040	142	1144	62	AT4G33150.1	lysine-ketoglutarate reductase/saccharopine dehydrogenase bifunctional enzyme	LOC_Os02g54254.1	saccharopine dehydrogenase, putative, expressed
Sobic.004G338200	Susceptible	10	Increased	133	25	7	312	193	46	7	57	14	56	29	1054	865	64	5	39	14	60	29	455	237	42	16	58	9	AT1G21240.1	wall associated kinase 3	LOC_Os02g56630.1	OsWAK24 - OsWAK receptor-like protein kinase, expressed
Sobic.005G037000	Susceptible	10	Increased	133	5	3	48	21	44	8	61	20	13	2	69	47	14	5	11	3	9	9	26	4	38	11	21	1	AT2G27690.1	cytochrome P450, family 94, subfamily C, polypeptide 1	LOC_Os11g05380.1	cytochrome P450, putative, expressed
Sobic.005G037100	Susceptible	10	Increased	133	12	3	41	8	11	6	13	4	17	5	83	39	17	7	11	2	39	5	64	22	12	5	22	3	AT4G32300.1	S-domain-2 5	LOC_Os04g23720.1	lectin protein kinase family protein, putative, expressed
Sobic.005G124700	Susceptible	10	Increased	133	4	2	2	2	0	0	0	0	3	3	20	6	2	2	0	0	3	2	4	2	0	0	0	0	AT1G21240.1	wall associated kinase 3	LOC_Os10g10130.3	OsWAK112d - OsWAK receptor-like protein kinase, expressed
Sobic.005G139750	Susceptible	10	Increased	133	9	1	25	3	20	4	14	2	13	7	70	52	7	4	6	3	10	1	23	6	17	5	9	2
Sobic.005G151700	Susceptible	10	Increased	133	2	2	4	2	16	16	7	4	9	4	54	28	11	8	18	4	0	0	14	10	2	2	4	2	AT5G50260.1	Cysteine proteinases superfamily protein	LOC_Os11g14900.2	thiol protease SEN102 precursor, putative, expressed
Sobic.005G165032	Susceptible	10	Increased	133	19	7	26	5	5	2	8	5	4	4	30	6	5	3	10	0	19	2	25	8	6	3	14	2	AT5G38570.1	F-box/RNI-like superfamily protein	LOC_Os11g09474.1	OsFBX400 - F-box domain containing protein, expressed
Sobic.005G175800	Susceptible	10	Increased	133	19	5	48	13	31	7	17	8	24	3	97	39	22	3	26	14	31	6	87	22	13	4	34	10	AT5G39670.1	Calcium-binding EF-hand family protein	LOC_Os11g38780.1	EF hand family protein, putative
Sobic.005G186400	Susceptible	10	Increased	133	11	2	13	1	3	3	2	2	2	2	18	5	0	0	5	3	8	2	19	3	8	2	3	2	AT2G26560.1	phospholipase A 2A	LOC_Os11g39990.1	patatin, putative, expressed
Sobic.006G047000	Susceptible	10	Increased	133	3185	851	8682	1002	3076	365	11703	1013	1941	370	10020	1578	2356	360	8519	486	5773	869	13337	1826	9695	2138	15085	836	AT3G48530.1	SNF1-related protein kinase regulatory subunit gamma 1	LOC_Os04g31340.1	CBS domain containing membrane protein, putative, expressed
Sobic.006G069200	Susceptible	10	Increased	133	26	5	32	8	16	4	20	4	15	3	60	45	25	4	13	4	21	3	13	2	19	7	17	4	AT2G27500.2	Glycosyl hydrolase superfamily protein	LOC_Os04g33640.2	glycosyl hydrolases family 17, putative, expressed
Sobic.006G080750	Susceptible	10	Increased	133	25	2	21	1	32	3	24	4	8	4	28	5	26	5	25	7	11	1	13	1	14	2	10	2
Sobic.006G113950	Susceptible	10	Increased	133	0	0	5	3	0	0	0	0	0	0	14	4	7	1	3	3	9	1	5	0	0	0	10	1
Sobic.006G123400	Susceptible	10	Increased	133	4	2	10	1	3	3	2	2	11	1	30	2	2	2	4	4	9	1	11	2	4	2	12	2	AT5G49610.1	F-box family protein	LOC_Os07g47160.1	OsFBX259 - F-box domain containing protein, expressed
Sobic.006G146100	Susceptible	10	Increased	133	78	9	158	26	98	35	209	166	83	11	721	267	154	73	95	37	496	273	609	397	193	98	169	54	AT1G61820.1	beta glucosidase 46	LOC_Os04g43410.1	Os4bglu18 - monolignol beta-glucoside homologue, expressed
Sobic.006G152500	Susceptible	10	Increased	133	16	2	25	1	26	6	35	4	17	3	59	8	25	5	35	4	27	3	64	3	62	43	39	4	AT1G65730.1	YELLOW STRIPE like 7	LOC_Os04g44300.1	transposon protein, putative, unclassified, expressed
Sobic.006G201100	Susceptible	10	Increased	133	60	6	96	6	143	28	164	4	29	9	99	10	43	5	107	15	293	48	389	3	484	23	561	27	AT1G62200.1	Major facilitator superfamily protein	LOC_Os04g50930.1	peptide transporter PTR2, putative, expressed
Sobic.006G226400	Susceptible	10	Increased	133	13	4	15	1	41	1	88	44	6	3	35	9	51	9	48	12	14	3	42	28	33	6	53	3	AT1G61720.1	NAD(P)-binding Rossmann-fold superfamily protein	LOC_Os04g53850.1	leucoanthocyanidin reductase, putative, expressed
Sobic.006G269250	Susceptible	10	Increased	133	10	3	35	8	21	7	53	4	8	4	63	23	18	5	46	24	5	3	17	6	19	11	23	4
Sobic.006G274933	Susceptible	10	Increased	133	3	3	22	8	10	2	9	3	11	2	48	38	11	1	4	2	14	2	27	10	11	1	9	5	AT2G35930.1	plant U-box 23	LOC_Os04g58920.1	U-box domain-containing protein, putative, expressed
Sobic.007G057500	Susceptible	10	Increased	133	4	4	21	8	8	4	19	7	8	1	66	48	7	4	7	4	7	4	39	14	18	6	8	2
Sobic.007G106850	Susceptible	10	Increased	133	21	2	15	3	14	2	15	2	3	3	24	5	14	5	15	1	12	3	21	2	10	0	11	1
Sobic.007G143400	Susceptible	10	Increased	133	27	5	124	66	23	3	46	15	23	2	370	327	23	2	19	4	34	11	67	14	41	13	21	3	AT2G23810.1	tetraspanin8	LOC_Os08g34460.1	tetraspanin family protein, putative, expressed
Sobic.007G158500	Susceptible	10	Increased	133	43	3	113	21	47	17	73	11	53	11	344	268	39	5	31	7	200	66	471	259	99	26	128	7	AT2G26560.1	phospholipase A 2A	LOC_Os08g37180.1	patatin, putative, expressed
Sobic.007G158600	Susceptible	10	Increased	133	13	3	43	16	12	6	21	2	16	7	167	142	8	5	5	5	48	26	72	28	9	5	13	3	AT2G26560.1	phospholipase A 2A	LOC_Os08g37210.1	patatin, putative, expressed
Sobic.007G201100	Susceptible	10	Increased	133	31	11	128	64	60	7	43	10	40	7	232	168	49	8	29	5	27	5	49	12	32	7	30	4	AT5G57240.1	OSBP(oxysterol binding protein)-related protein 4C	LOC_Os08g40590.2	oxysterol-binding protein, putative, expressed
Sobic.007G213800	Susceptible	10	Increased	133	12	6	60	29	22	4	24	7	16	6	96	69	29	8	12	2	14	4	21	3	28	2	17	2	AT2G44310.1	Calcium-binding EF-hand family protein	LOC_Os09g31040.1	EF hand family protein, putative, expressed
Sobic.008G034300	Susceptible	10	Increased	133	21	3	64	38	12	3	16	7	7	4	64	15	9	2	4	4	27	2	86	11	20	2	23	5	AT3G10020.1		LOC_Os11g05170.1	expressed protein
Sobic.008G071300	Susceptible	10	Increased	133	9	2	5	2	0	0	12	2	5	3	40	29	2	2	3	3	8	4	10	2	9	2	5	3	AT2G40180.1	phosphatase 2C5	LOC_Os12g09640.1	protein phosphatase 2C, putative, expressed
Sobic.008G154400	Susceptible	10	Increased	133	0	0	2	2	0	0	2	2	2	2	29	11	7	7	0	0	2	2	17	10	2	2	3	2	AT2G45550.1	cytochrome P450, family 76, subfamily C, polypeptide 4	LOC_Os06g30640.1	cytochrome P450, putative, expressed
Sobic.008G160700	Susceptible	10	Increased	133	1005	278	2554	513	1048	84	2491	367	623	138	3460	734	1082	45	1763	212	1038	125	2739	664	1521	258	1614	115	AT1G03090.2	methylcrotonyl-CoA carboxylase alpha chain, mitochondrial / 3-methylcrotonyl-CoA carboxylase 1 (MCCA)	LOC_Os12g41250.1	methylcrotonoyl-CoA carboxylase subunit alpha, mitochondrial precursor, putative, expressed
Sobic.009G022600	Susceptible	10	Increased	133	586	113	623	66	109	4	434	17	412	47	2255	709	127	22	393	32	167	1	424	148	108	41	122	11
Sobic.009G026900	Susceptible	10	Increased	133	52	8	149	102	49	8	97	48	32	8	143	53	52	12	52	2	49	3	71	14	61	3	66	8	AT3G07070.1	Protein kinase superfamily protein	LOC_Os05g03460.1	protein kinase, putative, expressed
Sobic.009G036000	Susceptible	10	Increased	133	42	4	74	5	94	6	110	13	67	7	263	51	96	15	130	20	59	9	158	36	120	4	239	44	AT3G05880.1	Low temperature and salt responsive protein family	LOC_Os05g04700.1	OsRCI2-6 - Hydrophobic protein LTI6B, expressed
Sobic.009G036100	Susceptible	10	Increased	133	54	5	102	10	32	5	60	11	72	7	383	82	50	9	42	2	91	14	230	48	36	3	72	18	AT3G05880.1	Low temperature and salt responsive protein family	LOC_Os05g04700.1	OsRCI2-6 - Hydrophobic protein LTI6B, expressed
Sobic.009G071800	Susceptible	10	Increased	133	21	7	73	18	26	2	23	4	32	11	121	43	23	1	22	5	48	6	97	16	20	5	38	11	AT4G26270.1	phosphofructokinase 3	LOC_Os01g09570.1	6-phosphofructokinase, putative, expressed
Sobic.009G085900	Susceptible	10	Increased	133	210	46	823	86	116	14	637	101	163	56	900	277	123	9	409	110	5103	596	14581	1006	5732	1620	12954	763	AT2G25810.1	tonoplast intrinsic protein 4;1	LOC_Os05g14240.1	aquaporin protein, putative, expressed
Sobic.009G105500	Susceptible	10	Increased	133	114	23	368	33	36	14	67	14	157	24	665	91	62	23	56	5	421	52	1259	259	185	23	177	25	AT2G19130.1	S-locus lectin protein kinase family protein	LOC_Os11g03820.1	D-mannose binding lectin family protein, expressed
Sobic.009G111800	Susceptible	10	Increased	133	28	11	139	61	34	10	26	2	73	22	391	288	77	15	30	4	72	15	215	53	37	4	37	4	AT5G03970.1	F-box associated ubiquitination effector family protein	LOC_Os10g04850.1	OsFBO5 - F-box and other domain containing protein, expressed
Sobic.009G154300	Susceptible	10	Increased	133	4	2	17	4	6	3	18	5	2	2	39	27	10	1	5	3	10	0	15	3	17	4	15	0	AT5G22380.1	NAC domain containing protein 90	LOC_Os05g37080.1	No apical meristem protein, putative, expressed
Sobic.009G173800	Susceptible	10	Increased	133	81	24	185	20	135	12	313	17	46	3	186	89	71	14	182	39	93	26	178	21	203	27	271	5	AT3G10910.1	RING/U-box superfamily protein	LOC_Os05g40020.1	RING-H2 finger protein, putative, expressed
Sobic.009G180100	Susceptible	10	Increased	133	10	2	29	7	15	5	36	7	7	4	37	13	24	4	32	9	18	4	47	2	24	5	27	7	AT1G03103.1	Bifunctional inhibitor/lipid-transfer protein/seed storage 2S albumin superfamily protein	LOC_Os02g49280.1	LTPL50 - Protease inhibitor/seed storage/LTP family protein precursor, putative, expressed
Sobic.009G183000	Susceptible	10	Increased	133	346	22	788	105	321	20	548	41	312	92	2091	1351	265	51	377	15	316	23	624	96	326	64	365	25
Sobic.009G187900	Susceptible	10	Increased	133	12	3	26	4	38	1	46	7	5	3	25	8	36	20	39	7	17	1	25	3	37	3	39	11	AT1G61660.1	basic helix-loop-helix (bHLH) DNA-binding superfamily protein	LOC_Os05g42180.1	ethylene-responsive protein related, putative, expressed
Sobic.009G204300	Susceptible	10	Increased	133	12	5	25	3	9	0	21	13	12	3	53	5	4	4	13	4	16	2	44	12	12	3	15	4	AT4G29990.1	Leucine-rich repeat transmembrane protein kinase protein	LOC_Os05g44970.1	senescence-induced receptor-like serine/threonine-protein kinase precursor, putative, expressed
Sobic.009G213150	Susceptible	10	Increased	133	14	4	17	1	17	1	20	3	2	2	24	6	20	2	25	2	16	2	16	1	30	5	31	5
Sobic.009G213700	Susceptible	10	Increased	133	41	4	65	3	55	9	89	24	26	2	84	15	40	8	64	14	53	9	96	21	97	12	100	13
Sobic.009G216100	Susceptible	10	Increased	133	253	76	419	84	160	41	377	83	158	30	715	25	104	23	241	18	189	35	693	163	151	23	226	8	AT1G80170.1	Pectin lyase-like superfamily protein	LOC_Os05g46510.1	polygalacturonase, putative, expressed
Sobic.009G237350	Susceptible	10	Increased	133	13	5	18	3	5	2	13	4	9	1	31	11	10	5	13	1	8	1	23	6	7	1	6	1	AT3G17480.1	F-box and associated interaction domains-containing protein	LOC_Os04g11890.1	OsFBX121 - F-box domain containing protein, expressed
Sobic.009G241500	Susceptible	10	Increased	133	23	6	54	16	26	3	81	23	17	3	88	27	18	3	44	7	47	7	141	20	63	18	165	12			LOC_Os05g49960.1	expressed protein
Sobic.009G257100	Susceptible	10	Increased	133	6	3	22	12	10	1	20	5	10	2	42	26	18	4	17	4	21	4	43	4	21	1	20	3	AT4G33050.3	calmodulin-binding family protein	LOC_Os01g38980.1	calmodulin-binding protein, putative, expressed
Sobic.010G097800	Susceptible	10	Increased	133	24	3	26	4	20	3	21	3	13	4	51	22	23	3	30	2	41	9	78	33	22	5	44	1	AT3G02430.1	Protein of unknown function (DUF679)	LOC_Os01g29330.1	expressed protein
Sobic.010G102000	Susceptible	10	Increased	133	20	6	81	24	25	4	33	6	30	9	186	141	32	3	15	1	39	8	97	31	38	8	50	3	AT5G37490.1	ARM repeat superfamily protein	LOC_Os06g13870.1	U-box protein CMPG1, putative, expressed
Sobic.010G105300	Susceptible	10	Increased	133	167	23	292	93	279	21	237	20	201	18	1080	809	258	31	151	9	230	17	533	150	281	5	225	13	AT1G73540.1	nudix hydrolase homolog 21	LOC_Os06g14420.1	hydrolase, NUDIX family, domain containing protein, expressed
Sobic.010G110700	Susceptible	10	Increased	133	787	247	3152	498	112	17	383	156	509	89	3574	1050	118	30	198	64	1889	695	6576	985	436	152	563	65	AT5G16370.1	acyl activating enzyme 5	LOC_Os04g57850.1	AMP-binding enzyme, putative, expressed
Sobic.010G146000	Susceptible	10	Increased	133	56	34	113	55	2	2	3	3	30	5	223	128	0	0	0	0	13	3	58	11	0	0	0	0	AT2G33100.1	cellulose synthase-like D1	LOC_Os06g22980.1	CSLD5 - cellulose synthase-like family D, expressed
Sobic.010G162101	Susceptible	10	Increased	133	8	1	6	3	7	1	9	1	0	0	14	1	3	3	9	2	11	1	21	3	8	2	11	3	AT4G15760.2	monooxygenase 1	LOC_Os02g27200.1	expressed protein
Sobic.010G200700	Susceptible	10	Increased	133	51	12	113	7	63	7	184	7	45	11	168	21	59	2	107	8	40	3	104	15	62	6	97	4	AT1G16860.1	Ubiquitin-specific protease family C19-related protein	LOC_Os06g43020.1	expressed protein
Sobic.010G207250	Susceptible	10	Increased	133	48	3	101	8	128	13	311	11	48	5	199	31	117	14	230	26	43	7	106	9	112	15	200	23	AT5G35090.1		LOC_Os06g43810.1	expressed protein
Sobic.010G226400	Susceptible	10	Increased	133	5	3	9	2	3	3	0	0	0	0	20	5	0	0	4	2	11	6	28	12	4	2	0	0			LOC_Os02g12480.2	expressed protein
Sobic.010G247600	Susceptible	10	Increased	133	8	1	14	3	8	3	4	4	9	2	53	7	12	6	6	0	29	19	72	39	4	2	12	2	AT4G31750.1	HOPW1-1-interacting 2	LOC_Os06g48300.1	protein phosphatase 2C, putative, expressed
Sobic.K008450	Susceptible	10	Increased	133	7	1	6	3	5	3	7	1	0	0	13	1	0	0	8	3	9	1	8	1	4	4	4	2
Sobic.001G012000	Susceptible	15	Increased	338	246	73	582	51	302	91	206	10	1270	185	2482	185	348	15	297	142	188	36	2164	640	113	32	339	117	AT3G26300.1	cytochrome P450, family 71, subfamily B, polypeptide 34	LOC_Os03g63310.1	cytochrome P450 71E1, putative, expressed
Sobic.001G013800	Susceptible	15	Increased	338	114	6	149	10	113	8	139	22	174	2	243	38	149	7	177	17	99	5	407	227	63	9	114	3	AT3G07130.1	purple acid phosphatase 15	LOC_Os03g63074.2	Ser/Thr protein phosphatase family protein, expressed
Sobic.001G028800	Susceptible	15	Increased	338	550	327	1356	609	324	51	1639	847	500	32	2157	385	378	37	722	188	273	26	1826	157	521	143	728	120	AT1G19530.1		LOC_Os03g61150.2	expressed protein
Sobic.001G040400	Susceptible	15	Increased	338	11	5	26	8	13	8	8	1	9	5	22	7	9	1	12	9	9	1	51	6	5	3	3	2	AT3G59440.1	Calcium-binding EF-hand family protein	LOC_Os03g59770.1	EF hand family protein, putative, expressed
Sobic.001G042901	Susceptible	15	Increased	338	9	2	13	1	9	6	9	3	15	1	17	2	20	5	4	4	9	3	38	14	11	2	8	4	AT5G19040.1	isopentenyltransferase 5	LOC_Os03g59570.1	IPP transferase, putative, expressed
Sobic.001G057600	Susceptible	15	Increased	338	118	19	203	49	124	28	214	50	94	18	304	20	117	27	187	23	49	2	211	21	74	12	96	3	AT3G22850.1	Aluminium induced protein with YGL and LRDR motifs	LOC_Os03g58170.1	stem-specific protein TSJT1, putative, expressed
Sobic.001G062600	Susceptible	15	Increased	338	29	5	30	9	29	7	31	4	30	4	65	36	39	8	29	8	45	3	196	66	31	3	35	7	AT3G43600.1	aldehyde oxidase 2	LOC_Os03g57690.1	aldehyde oxidase, putative, expressed
Sobic.001G063000	Susceptible	15	Increased	338	13	3	33	5	18	3	23	3	22	4	34	2	9	3	20	2	19	5	61	21	17	1	27	5	AT5G06570.2	alpha/beta-Hydrolases superfamily protein	LOC_Os03g57640.1	gibberellin receptor GID1L2, putative, expressed
Sobic.001G071250	Susceptible	15	Increased	338	7	4	19	3	11	4	16	1	5	3	21	4	15	3	24	7	9	4	36	2	17	3	21	2			LOC_Os03g56450.1	OsFBX111 - F-box domain containing protein, expressed
Sobic.001G075500	Susceptible	15	Increased	338	0	0	2	2	0	0	2	2	2	2	10	3	0	0	0	0	3	2	17	3	4	2	7	1
Sobic.001G082400	Susceptible	15	Increased	338	97	8	111	21	208	23	113	33	150	8	188	22	187	21	128	36	98	14	622	412	140	39	156	29	AT4G37320.1	cytochrome P450, family 81, subfamily D, polypeptide 5	LOC_Os03g55240.1	cytochrome P450, putative, expressed
Sobic.001G084200	Susceptible	15	Increased	338	4	2	6	3	2	2	2	2	0	0	8	4	2	2	2	2	4	2	21	11	4	2	5	3	AT3G02100.1	UDP-Glycosyltransferase superfamily protein	LOC_Os03g55050.1	UDP-glucoronosyl and UDP-glucosyl transferase domain containing protein, expressed
Sobic.001G096800	Susceptible	15	Increased	338	89	12	148	38	117	12	131	19	79	23	180	49	101	11	149	9	91	2	690	514	107	16	107	4	AT4G19390.1	Uncharacterised protein family (UPF0114)	LOC_Os03g52910.1	uncharacterized UPF0114 domain containing protein, expressed
Sobic.001G097800	Susceptible	15	Increased	338	4	4	5	2	5	3	2	2	0	0	19	7	4	4	4	4	3	2	31	24	0	0	5	3
Sobic.001G100700	Susceptible	15	Increased	338	11	1	22	4	5	3	2	2	13	4	34	11	4	2	5	3	15	4	86	54	3	2	2	2			LOC_Os03g52370.2	PIII4 - Proteinase inhibitor II family protein precursor, expressed
Sobic.001G101200	Susceptible	15	Increased	338	4	4	17	9	9	0	7	4	2	2	23	2	9	3	8	4	9	6	72	32	4	2	16	7			LOC_Os03g52370.2	PIII4 - Proteinase inhibitor II family protein precursor, expressed
Sobic.001G105900	Susceptible	15	Increased	338	18	3	44	13	22	2	71	13	20	1	47	14	18	3	28	6	8	2	35	17	11	6	9	2	AT4G37770.1	1-amino-cyclopropane-1-carboxylate synthase 8	LOC_Os03g51740.1	aminotransferase, classes I and II, domain containing protein, expressed
Sobic.001G112000	Susceptible	15	Increased	338	9	1	15	1	16	2	14	2	6	3	22	8	14	2	17	5	19	3	64	30	33	3	36	1	AT3G17770.1	Dihydroxyacetone kinase	LOC_Os03g51000.2	3,4-dihydroxy-2-butanone kinase, putative, expressed
Sobic.001G114300	Susceptible	15	Increased	338	9	5	15	3	7	7	2	2	7	3	18	4	7	4	5	3	3	2	32	2	0	0	6	1
Sobic.001G125700	Susceptible	15	Increased	338	299	105	1529	764	765	326	310	63	2459	1217	6009	1789	1431	446	816	55	302	41	7309	3136	340	72	447	194	AT1G55020.1	lipoxygenase 1	LOC_Os03g49380.1	lipoxygenase, putative, expressed
Sobic.001G149800	Susceptible	15	Increased	338	5	3	12	7	2	2	0	0	13	3	15	3	3	3	0	0	2	2	17	4	2	2	0	0	AT5G15120.1	Protein of unknown function (DUF1637)	LOC_Os03g45250.1	2-aminoethanethiol dioxygenase, putative, expressed
Sobic.001G169700	Susceptible	15	Increased	338	72	11	92	9	111	17	128	15	94	4	151	18	144	15	87	14	51	2	166	17	65	2	62	11	AT1G24625.1	zinc finger protein 7	LOC_Os12g39220.1	ZOS12-08 - C2H2 zinc finger protein, expressed
Sobic.001G181300	Susceptible	15	Increased	338	139	34	238	27	267	83	387	25	198	28	415	20	264	62	291	54	73	8	389	182	174	48	143	32	AT2G20830.1	transferases;folic acid binding	LOC_Os03g38540.1	folic acid binding protein, putative, expressed
Sobic.001G212000	Susceptible	15	Increased	338	28	3	24	4	28	14	36	11	36	5	56	6	24	6	19	7	14	2	57	20	10	2	5	0	AT5G23370.1	GRAM domain-containing protein / ABA-responsive protein-related	LOC_Os10g34730.1	GEM, putative, expressed
Sobic.001G216500	Susceptible	15	Increased	338	5	5	16	5	8	4	6	3	5	3	22	7	10	4	7	4	6	3	33	8	12	4	13	1	AT5G25260.1	SPFH/Band 7/PHB domain-containing membrane-associated protein family	LOC_Os10g34040.1	nodulin, putative, expressed
Sobic.001G223100	Susceptible	15	Increased	338	356	70	697	37	301	34	629	61	450	70	1361	258	259	31	441	105	246	36	1838	569	215	40	498	94	AT5G46050.1	peptide transporter 3	LOC_Os10g33210.1	peptide transporter PTR3-A, putative, expressed
Sobic.001G231700	Susceptible	15	Increased	338	9	3	15	2	2	2	4	4	12	2	14	4	6	3	2	2	9	2	28	3	4	2	7	0	AT4G13180.1	NAD(P)-binding Rossmann-fold superfamily protein	LOC_Os10g31780.1	oxidoreductase, short chain dehydrogenase/reductase family domain containing protein, expressed
Sobic.001G270200	Susceptible	15	Increased	338	3	3	7	1	11	3	4	2	7	7	14	2	7	1	8	0	3	3	31	8	4	2	17	6	AT1G64940.1	cytochrome P450, family 87, subfamily A, polypeptide 6	LOC_Os10g05020.1	cytochrome P450, putative, expressed
Sobic.001G271500	Susceptible	15	Increased	338	10	2	22	5	14	4	4	2	12	2	32	5	14	4	11	2	20	5	75	46	10	3	12	2			LOC_Os10g04540.1	expressed protein
Sobic.001G272900	Susceptible	15	Increased	338	15	3	25	2	5	3	9	2	27	5	37	14	6	3	3	3	17	2	80	48	4	2	9	2	AT5G37490.1	ARM repeat superfamily protein	LOC_Os10g03440.1	avr9/Cf-9 rapidly elicited protein 74, putative, expressed
Sobic.001G280000	Susceptible	15	Increased	338	138	18	206	17	174	9	169	1	200	37	396	44	186	32	163	43	123	36	838	601	111	12	145	19	AT1G73270.1	serine carboxypeptidase-like 6	LOC_Os10g01134.1	OsSCP46 - Putative Serine Carboxypeptidase homologue, expressed
Sobic.001G290400	Susceptible	15	Increased	338	43	7	80	16	42	2	41	10	83	2	263	100	58	7	78	7	63	2	451	205	54	5	67	13	AT4G17980.1	NAC domain containing protein 71	LOC_Os10g42130.1	no apical meristem protein, putative, expressed
Sobic.001G293800	Susceptible	15	Increased	338	2129	311	6561	484	2278	416	4212	558	4548	139	12808	887	3509	306	3540	185	1638	645	11509	610	2656	607	3692	81	AT4G17090.1	chloroplast beta-amylase	LOC_Os10g41550.1	beta-amylase, putative, expressed
Sobic.001G317200	Susceptible	15	Increased	338	20	3	29	1	43	4	43	4	31	3	82	18	49	5	53	10	20	3	108	80	21	2	26	5	AT1G10360.1	glutathione S-transferase TAU 18	LOC_Os10g38730.1	glutathione S-transferase, putative, expressed
Sobic.001G318000	Susceptible	15	Increased	338	43	7	73	9	44	11	29	9	129	25	171	25	65	17	48	16	52	8	272	118	35	4	41	9	AT1G10360.1	glutathione S-transferase TAU 18	LOC_Os10g38610.1	glutathione S-transferase, putative, expressed
Sobic.001G318500	Susceptible	15	Increased	338	78	9	142	16	34	9	25	4	90	4	288	14	27	3	34	9	110	3	450	153	17	5	39	5	AT1G10360.1	glutathione S-transferase TAU 18	LOC_Os10g38470.1	glutathione S-transferase, putative, expressed
Sobic.001G319200	Susceptible	15	Increased	338	13	5	45	4	17	3	33	6	15	8	52	9	11	3	24	4	47	8	325	165	65	19	122	14	AT1G10360.1	glutathione S-transferase TAU 18	LOC_Os10g38160.1	glutathione S-transferase, putative, expressed
Sobic.001G319300	Susceptible	15	Increased	338	2	2	10	2	4	2	7	1	2	2	9	1	9	3	5	2	8	4	33	10	9	1	18	2	AT1G10360.1	glutathione S-transferase TAU 18	LOC_Os10g38160.1	glutathione S-transferase, putative, expressed
Sobic.001G325400	Susceptible	15	Increased	338	2	2	5	2	0	0	2	2	0	0	9	1	4	2	2	2	9	4	42	22	0	0	11	4	AT1G05680.1	Uridine diphosphate glycosyltransferase 74E2	LOC_Os04g12960.1	UDP-glucoronosyl/UDP-glucosyl transferase, putative, expressed
Sobic.001G331301	Susceptible	15	Increased	338	2	2	9	1	7	7	0	0	4	4	10	5	6	4	6	4	5	0	115	89	2	2	3	3	AT5G40010.1	AAA-ATPase 1	LOC_Os03g58790.1	ATPase, putative, expressed
Sobic.001G333400	Susceptible	15	Increased	338	22	19	66	28	14	1	57	29	39	2	112	35	18	4	21	2	16	2	117	2	25	7	44	1	AT4G33720.1	CAP (Cysteine-rich secretory proteins, Antigen 5, and Pathogenesis-related 1 protein) superfamily protein	LOC_Os10g11500.1	SCP-like extracellular protein, expressed
Sobic.001G351600	Susceptible	15	Increased	338	10	3	7	1	4	2	2	2	0	0	11	2	7	4	6	1	4	2	32	11	0	0	10	3	AT5G09430.1	alpha/beta-Hydrolases superfamily protein	LOC_Os03g27110.1	hydrolase protein, putative, expressed
Sobic.001G402200	Susceptible	15	Increased	338	37	9	23	5	43	11	17	1	49	9	54	14	36	2	17	2	16	3	57	31	12	2	20	3	AT3G51680.1	NAD(P)-binding Rossmann-fold superfamily protein	LOC_Os03g18740.1	oxidoreductase, short chain dehydrogenase/reductase family, putative, expressed
Sobic.001G407800	Susceptible	15	Increased	338	9	2	19	7	21	13	24	4	13	3	23	9	5	3	19	4	2	2	28	7	5	5	15	2	AT3G11180.1	2-oxoglutarate (2OG) and Fe(II)-dependent oxygenase superfamily protein	LOC_Os03g18030.1	leucoanthocyanidin dioxygenase, putative, expressed
Sobic.001G410300	Susceptible	15	Increased	338	233	28	508	55	263	34	367	24	313	55	800	106	164	24	247	34	239	17	1322	75	247	31	465	84
Sobic.001G410450	Susceptible	15	Increased	338	368	72	811	79	420	44	542	27	588	17	1220	239	227	36	364	113	241	35	1175	68	172	10	432	89			LOC_Os03g17680.1	expressed protein
Sobic.001G410500	Susceptible	15	Increased	338	34	8	52	7	58	5	71	4	81	10	96	12	74	5	51	12	44	3	176	64	35	5	45	6			LOC_Os03g17670.1	expressed protein
Sobic.001G412700	Susceptible	15	Increased	338	41	6	82	30	31	9	40	10	59	3	189	60	55	21	44	11	62	5	392	240	52	11	59	4	AT3G55040.1	glutathione transferase lambda 2	LOC_Os03g17480.1	IN2-1 protein, putative, expressed
Sobic.001G418200	Susceptible	15	Increased	338	136	37	445	154	186	60	136	19	220	43	561	169	101	22	94	26	102	27	751	213	51	7	132	50	AT5G48540.1	receptor-like protein kinase-related family protein	LOC_Os03g16950.1	cysteine-rich repeat secretory protein 55 precursor, putative, expressed
Sobic.001G423600	Susceptible	15	Increased	338	54	9	140	33	86	16	96	18	171	33	345	48	100	14	142	36	58	4	245	25	48	7	151	41	AT3G23160.1	Protein of unknown function (DUF668)	LOC_Os03g16390.1	avr9/Cf-9 rapidly elicited protein, putative, expressed
Sobic.001G430900	Susceptible	15	Increased	338	18	6	20	4	25	3	24	9	28	2	44	7	22	2	30	6	16	2	100	54	33	3	25	5	AT2G36170.1	Ubiquitin supergroup;Ribosomal protein L40e	LOC_Os03g15370.1	ubiquitin fusion protein, putative, expressed
Sobic.001G432600	Susceptible	15	Increased	338	18	2	28	12	19	2	10	3	26	5	54	12	10	2	12	4	20	4	74	8	12	4	19	2	AT4G11000.1	Ankyrin repeat family protein	LOC_Os03g15080.1	expressed protein
Sobic.001G432700	Susceptible	15	Increased	338	13	2	26	9	16	2	20	5	27	3	51	1	16	2	23	6	16	2	109	14	15	1	26	6			LOC_Os03g15080.1	expressed protein
Sobic.001G432800	Susceptible	15	Increased	338	1562	112	2714	86	1775	90	1660	76	1936	78	3842	449	1608	161	1693	103	1721	80	7667	3824	1724	109	2583	295	AT4G37870.1	phosphoenolpyruvate carboxykinase 1	LOC_Os03g15050.2	phosphoenolpyruvate carboxykinase, putative, expressed
Sobic.001G443800	Susceptible	15	Increased	338	63	7	110	12	53	6	72	18	94	7	226	75	78	9	61	19	53	6	455	229	52	11	75	19	AT5G17330.1	glutamate decarboxylase	LOC_Os03g13300.1	glutamate decarboxylase, putative, expressed
Sobic.001G445900	Susceptible	15	Increased	338	197	36	434	59	217	41	242	42	268	28	664	148	229	11	197	29	385	26	1931	836	354	69	422	47	AT3G50660.1	Cytochrome P450 superfamily protein	LOC_Os03g12660.1	cytochrome P450, putative, expressed
Sobic.001G454100	Susceptible	15	Increased	338	1493	279	4584	750	839	220	1356	212	2295	354	8636	990	840	125	1203	246	1582	37	7424	1722	600	128	1897	469	AT5G26340.1	Major facilitator superfamily protein	LOC_Os03g11900.1	transporter family protein, putative, expressed
Sobic.001G480400	Susceptible	15	Increased	338	40	3	50	5	53	5	44	3	29	3	39	9	45	8	40	3	129	8	1471	693	230	55	759	7	AT5G42900.1	cold regulated gene 27	LOC_Os03g08580.2	expressed protein
Sobic.001G483500	Susceptible	15	Increased	338	2	2	6	3	6	3	17	17	8	4	48	21	16	13	6	3	0	0	41	21	7	1	3	3	AT2G05910.1	Protein of unknown function (DUF567)	LOC_Os03g08200.1	DUF567 domain containing protein, putative, expressed
Sobic.001G508400	Susceptible	15	Increased	338	2	2	2	2	0	0	3	3	2	2	5	3	4	2	0	0	0	0	15	3	2	2	0	0	AT3G24310.1	myb domain protein 305	LOC_Os03g04900.1	MYB family transcription factor, putative, expressed
Sobic.001G509100	Susceptible	15	Increased	338	0	0	3	3	2	2	0	0	0	0	13	2	8	2	5	3	2	2	16	3	0	0	4	2	AT2G20310.1	RPM1 interacting protein 13	LOC_Os03g04740.1	expressed protein
Sobic.001G524750	Susceptible	15	Increased	338	16	3	25	2	15	3	26	4	29	4	31	7	14	4	17	7	15	3	46	14	10	1	21	2
Sobic.001G526900	Susceptible	15	Increased	338	134	31	388	21	124	18	198	11	260	68	1018	128	134	17	176	52	171	26	1030	244	123	18	274	54	AT5G24530.1	2-oxoglutarate (2OG) and Fe(II)-dependent oxygenase superfamily protein	LOC_Os03g03034.1	flavonol synthase/flavanone 3-hydroxylase, putative, expressed
Sobic.002G004900	Susceptible	15	Increased	338	360	100	732	36	223	35	379	24	282	11	941	166	156	40	236	58	392	33	1684	464	263	41	480	27	AT1G11260.1	sugar transporter 1	LOC_Os07g01560.1	transporter family protein, putative, expressed
Sobic.002G018400	Susceptible	15	Increased	338	64	14	130	27	65	2	134	46	68	8	198	18	48	3	118	22	41	1	191	64	32	5	62	8	AT3G50140.1	Plant protein of unknown function (DUF247)	LOC_Os08g30520.1	plant protein of unknown function domain containing protein, expressed
Sobic.002G018500	Susceptible	15	Increased	338	45	11	173	82	75	11	122	54	83	12	202	73	53	11	102	42	17	3	170	69	10	3	55	18
Sobic.002G020800	Susceptible	15	Increased	338	8	1	21	3	14	3	19	5	8	5	23	4	12	2	17	0	10	3	36	12	11	1	16	1	AT4G37700.1		LOC_Os03g55980.1	expressed protein
Sobic.002G021132	Susceptible	15	Increased	338	23	2	28	3	21	1	13	1	33	9	58	22	21	2	28	5	22	1	117	56	29	1	30	3	AT3G49780.1	phytosulfokine 4 precursor	LOC_Os03g12990.1	phytosulfokines precursor, putative, expressed
Sobic.002G067000	Susceptible	15	Increased	338	287	80	1038	255	170	10	296	70	433	142	1315	158	124	22	200	99	731	127	4647	2145	188	80	784	476	AT5G40010.1	AAA-ATPase 1	LOC_Os07g09420.1	ATPase, putative, expressed
Sobic.002G085200	Susceptible	15	Increased	338	4	2	13	1	4	4	7	1	13	1	31	9	6	3	4	2	10	7	50	35	4	2	6	1	AT3G55700.1	UDP-Glycosyltransferase superfamily protein	LOC_Os03g60960.1	cytokinin-N-glucosyltransferase 1, putative, expressed
Sobic.002G092500	Susceptible	15	Increased	338	5	3	13	2	3	3	8	1	2	2	12	4	10	1	7	7	2	2	17	1	0	0	8	2	AT2G35460.1	Late embryogenesis abundant (LEA) hydroxyproline-rich glycoprotein family	LOC_Os07g14740.1	harpin-induced protein 1 domain containing protein, expressed
Sobic.002G117100	Susceptible	15	Increased	338	0	0	4	2	4	4	2	2	0	0	17	4	2	2	0	0	4	2	31	24	2	2	3	2	AT1G67580.2	Protein kinase superfamily protein	LOC_Os10g06510.1	cyclin-dependent kinase G-1, putative, expressed
Sobic.002G130000	Susceptible	15	Increased	338	166	17	213	43	175	50	149	14	361	74	604	60	184	11	231	61	100	12	600	335	66	14	186	41	AT5G58770.1	Undecaprenyl pyrophosphate synthetase family protein	LOC_Os01g63830.1	dehydrodolichyl diphosphate synthase, putative, expressed
Sobic.002G155400	Susceptible	15	Increased	338	81	4	85	16	80	7	61	4	74	6	190	37	87	8	67	2	133	12	956	672	109	9	145	27	AT1G55610.2	BRI1 like	LOC_Os09g12240.1	serine/threonine-protein kinase BRI1-like 1 precursor, putative, expressed
Sobic.002G155900	Susceptible	15	Increased	338	6	0	28	6	23	4	17	6	23	8	41	11	20	5	20	11	396	142	3336	1541	652	171	2273	302	AT1G70820.1	phosphoglucomutase, putative / glucose phosphomutase, putative	LOC_Os06g28194.1	expressed protein
Sobic.002G190500	Susceptible	15	Increased	338	21	4	45	7	110	17	167	45	28	2	101	25	111	15	126	37	62	16	406	257	236	45	408	56	AT4G25000.1	alpha-amylase-like	LOC_Os06g49970.2	alpha-amylase precursor, putative, expressed
Sobic.002G193000	Susceptible	15	Increased	338	12	2	11	2	12	2	16	4	14	0	17	5	19	5	12	1	15	1	46	8	21	2	29	1	AT1G72630.1	ELF4-like 2	LOC_Os08g27860.1	EARLY flowering protein, putative, expressed
Sobic.002G195000	Susceptible	15	Increased	338	13	3	15	5	14	2	17	1	15	4	28	2	16	3	10	3	16	2	51	16	17	3	21	3	AT5G16940.2	carbon-sulfur lyases	LOC_Os09g23370.2	proline-rich protein 6, putative, expressed
Sobic.002G195900	Susceptible	15	Increased	338	91	8	196	19	95	11	105	8	159	13	384	47	87	14	87	2	146	18	792	352	185	62	212	32			LOC_Os09g23590.1	expressed protein
Sobic.002G202700	Susceptible	15	Increased	338	68	18	184	46	182	39	104	20	340	16	821	96	113	6	193	113	117	13	1014	109	154	61	397	140	AT1G80840.1	WRKY DNA-binding protein 40	LOC_Os09g25060.1	WRKY76, expressed
Sobic.002G202800	Susceptible	15	Increased	338	18	2	37	7	25	1	22	7	61	8	174	19	27	3	39	18	22	2	207	98	16	1	39	12	AT1G80840.1	WRKY DNA-binding protein 40	LOC_Os09g25070.1	WRKY62, expressed
Sobic.002G210901	Susceptible	15	Increased	338	10	2	20	7	6	3	4	2	10	2	22	3	5	5	5	2	7	1	33	6	2	2	3	2			LOC_Os09g23440.1	hypothetical protein
Sobic.002G216500	Susceptible	15	Increased	338	112	31	372	100	141	18	84	17	341	47	1071	132	95	19	130	77	134	13	1198	116	60	14	214	72	AT5G07990.1	Cytochrome P450 superfamily protein	LOC_Os09g26960.1	cytochrome P450, putative, expressed
Sobic.002G217300	Susceptible	15	Increased	338	25	3	36	7	37	3	27	8	25	7	84	15	44	8	58	2	33	0	210	122	66	13	75	3	AT5G55490.1	gamete expressed protein 1	LOC_Os09g27040.1	GEX1, putative, expressed
Sobic.002G225300	Susceptible	15	Increased	338	113	9	190	20	109	8	107	12	165	2	423	167	118	6	79	11	167	19	785	529	155	22	192	13	AT4G36990.1	heat shock factor 4	LOC_Os09g28354.1	CPuORF39 - conserved peptide uORF-containing transcript, expressed
Sobic.002G225900	Susceptible	15	Increased	338	3	3	6	3	13	1	20	3	3	3	14	2	21	4	26	4	0	0	14	5	13	3	20	2	AT2G03220.1	fucosyltransferase 1	LOC_Os09g28460.1	xyloglucan fucosyltransferase, putative, expressed
Sobic.002G231800	Susceptible	15	Increased	338	2	2	6	3	5	3	0	0	2	2	8	1	8	1	3	3	3	2	16	3	8	1	2	2	AT1G28220.1	purine permease 3	LOC_Os09g29210.1	purine permease, putative, expressed
Sobic.002G241250	Susceptible	15	Increased	338	64	3	106	12	76	10	126	14	97	20	169	35	60	12	76	22	37	6	149	53	32	7	96	28			LOC_Os09g30290.1	expressed protein
Sobic.002G244600	Susceptible	15	Increased	338	11	1	9	1	6	3	4	2	15	2	11	6	12	3	12	3	10	2	65	53	9	1	4	2	AT3G52590.1	ubiquitin extension protein 1	LOC_Os09g27930.1	ubiquitin fusion protein, putative, expressed
Sobic.002G245100	Susceptible	15	Increased	338	27	4	80	16	50	2	91	10	33	7	68	16	48	7	49	1	44	5	311	233	59	6	62	11	AT1G50590.1	RmlC-like cupins superfamily protein	LOC_Os09g31120.1	pirin, putative, expressed
Sobic.002G245400	Susceptible	15	Increased	338	451	52	1612	450	1940	87	2118	523	1436	126	3243	375	2936	105	1792	189	183	35	866	130	299	48	389	64	AT5G47560.1	tonoplast dicarboxylate transporter	LOC_Os09g31130.1	citrate transporter, putative, expressed
Sobic.002G247200	Susceptible	15	Increased	338	11	1	12	1	9	2	12	2	11	3	11	3	15	2	18	5	31	1	107	49	43	7	66	6	AT3G20810.1	2-oxoglutarate (2OG) and Fe(II)-dependent oxygenase superfamily protein	LOC_Os09g31380.1	jmjC domain-containing protein 5, putative, expressed
Sobic.002G253500	Susceptible	15	Increased	338	644	384	1608	434	461	103	1470	776	972	110	3825	483	674	66	842	384	252	12	1578	131	244	91	343	60	AT2G24580.1	FAD-dependent oxidoreductase family protein	LOC_Os09g32290.2	FAD dependent oxidoreductase domain containing protein, expressed
Sobic.002G261100	Susceptible	15	Increased	338	2	2	9	5	12	3	2	2	0	0	13	10	0	0	3	3	15	2	80	44	12	4	31	2	AT5G47920.1		LOC_Os09g33650.1	expressed protein
Sobic.002G265800	Susceptible	15	Increased	338	13	2	27	2	31	4	24	9	19	4	58	17	49	5	19	2	25	7	464	387	24	6	33	8	AT2G43820.1	UDP-glucosyltransferase 74F2	LOC_Os09g34250.1	UDP-glucoronosyl and UDP-glucosyl transferase domain containing protein, expressed
Sobic.002G292500	Susceptible	15	Increased	338	6	3	8	5	13	3	7	4	8	4	34	19	18	3	12	2	7	1	287	246	11	1	12	1	AT2G36170.1	Ubiquitin supergroup;Ribosomal protein L40e	LOC_Os09g27930.1	ubiquitin fusion protein, putative, expressed
Sobic.002G302500	Susceptible	15	Increased	338	53	11	80	24	84	12	84	12	73	9	130	17	65	2	92	9	43	5	173	15	84	3	65	20	AT2G19130.1	S-locus lectin protein kinase family protein	LOC_Os10g20160.1	serine/threonine-protein kinase receptor precursor, putative, expressed
Sobic.002G319832	Susceptible	15	Increased	338	6	3	10	1	0	0	2	2	2	2	6	3	0	0	2	2	2	2	23	3	2	2	0	0	AT3G50940.1	P-loop containing nucleoside triphosphate hydrolases superfamily protein	LOC_Os07g33390.1	BCS1 protein, putative, expressed
Sobic.002G319900	Susceptible	15	Increased	338	50	4	91	16	35	1	53	16	75	4	89	16	36	11	32	8	36	2	117	9	25	3	35	5	AT3G50930.1	cytochrome BC1 synthesis	LOC_Os03g38800.1	AAA family ATPase, putative, expressed
Sobic.002G323600	Susceptible	15	Increased	338	68	9	251	80	33	12	134	47	85	10	216	34	34	6	79	3	79	9	329	118	81	31	72	7	AT5G24230.1	Lipase class 3-related protein	LOC_Os07g34440.1	lipase class 3 family protein, putative, expressed
Sobic.002G326400	Susceptible	15	Increased	338	13	4	23	9	18	5	19	5	24	9	56	16	21	2	16	4	88	11	414	189	64	18	217	38	AT4G23310.1	cysteine-rich RLK (RECEPTOR-like protein kinase) 23	LOC_Os07g34980.1	TKL_IRAK_DUF26-lh.9 - DUF26 kinases have homology to DUF26 containing loci, expressed
Sobic.002G330700	Susceptible	15	Increased	338	21	1	42	6	22	2	57	4	27	4	50	13	27	1	24	5	16	3	45	3	22	1	29	2			LOC_Os07g36210.1	expressed protein
Sobic.002G337800	Susceptible	15	Increased	338	2	2	2	2	3	3	7	1	10	6	17	4	6	4	7	2	3	2	33	24	2	2	10	1	AT4G21440.1	MYB-like 102	LOC_Os07g37210.1	MYB family transcription factor, putative, expressed
Sobic.002G354000	Susceptible	15	Increased	338	1663	109	4215	737	2735	204	4444	595	2581	31	5300	635	2273	187	2690	378	1645	416	7238	587	2691	469	3101	743	AT3G18830.1	polyol/monosaccharide transporter 5	LOC_Os07g39350.1	transporter family protein, putative, expressed
Sobic.002G354200	Susceptible	15	Increased	338	14	1	23	4	25	3	31	6	29	3	53	11	29	5	42	9	28	4	89	25	32	6	43	3	AT3G18830.1	polyol/monosaccharide transporter 5	LOC_Os07g39350.1	transporter family protein, putative, expressed
Sobic.002G355100	Susceptible	15	Increased	338	62	4	87	9	108	14	120	21	98	15	219	48	98	12	100	17	62	2	483	379	62	3	106	8	AT5G55560.1	Protein kinase superfamily protein	LOC_Os07g39520.1	STE_PAK_Ste20_Slob_Wnk.5 - STE kinases include homologs to sterile 7, sterile 11 and sterile 20 from yeast, expressed
Sobic.002G355200	Susceptible	15	Increased	338	23	1	45	6	24	6	26	8	37	2	132	37	34	5	19	2	29	5	239	202	26	5	29	4	AT5G48130.1	Phototropic-responsive NPH3 family protein	LOC_Os07g39530.1	BTBN16 - Bric-a-Brac, Tramtrack, Broad Complex BTB domain with non-phototropic hypocotyl 3 NPH3 domain, expressed
Sobic.002G361100	Susceptible	15	Increased	338	2	2	9	2	11	3	9	2	15	8	36	19	5	3	3	3	6	1	55	24	5	2	9	5	AT1G17180.1	glutathione S-transferase TAU 25	LOC_Os07g28480.1	glutathione S-transferase, putative, expressed
Sobic.002G369400	Susceptible	15	Increased	338	7	4	20	3	14	2	13	2	17	3	33	11	17	3	11	3	16	1	232	181	11	3	16	2	AT3G45070.1	P-loop containing nucleoside triphosphate hydrolases superfamily protein	LOC_Os07g41460.1	sulfotransferase domain containing protein, expressed
Sobic.002G376400	Susceptible	15	Increased	338	38	3	65	10	20	6	37	12	43	8	71	13	21	2	28	5	211	37	1137	38	224	41	659	40			LOC_Os07g42650.1	expressed protein
Sobic.002G379200	Susceptible	15	Increased	338	60	9	92	19	66	5	77	7	81	6	151	6	80	12	72	12	52	4	202	45	45	2	60	4	AT5G42250.1	Zinc-binding alcohol dehydrogenase family protein	LOC_Os07g42924.1	dehydrogenase, putative, expressed
Sobic.002G390900	Susceptible	15	Increased	338	49	3	47	9	43	6	45	5	48	12	93	15	27	4	23	1	31	5	219	134	28	5	35	8	AT4G01870.1	tolB protein-related	LOC_Os07g44410.1	WD40-like Beta Propeller Repeat family protein, expressed
Sobic.002G403966	Susceptible	15	Increased	338	15	2	28	6	24	5	25	2	26	6	43	4	26	5	15	2	19	3	63	10	25	2	32	1
Sobic.002G420700	Susceptible	15	Increased	338	91	34	228	52	105	26	299	113	179	24	772	308	166	63	171	32	151	48	872	634	159	12	238	55	AT1G61110.1	NAC domain containing protein 25	LOC_Os07g48450.1	no apical meristem protein, putative, expressed
Sobic.002G423300	Susceptible	15	Increased	338	14	1	25	1	16	2	22	1	21	3	53	3	23	3	19	4	17	3	81	49	23	5	32	5	AT5G49620.1	myb domain protein 78	LOC_Os07g48870.1	MYB family transcription factor, putative, expressed
Sobic.003G000600	Susceptible	15	Increased	338	77	19	285	46	128	10	223	28	151	55	683	267	150	16	162	47	147	27	878	531	130	29	277	53	AT1G62300.1	WRKY family transcription factor	LOC_Os01g14440.1	WRKY1, expressed
Sobic.003G010600	Susceptible	15	Increased	338	423	30	496	116	306	107	500	248	264	74	1036	97	219	34	344	72	809	239	4150	2428	604	208	1278	404	AT4G13250.1	NAD(P)-binding Rossmann-fold superfamily protein	LOC_Os01g12710.1	oxidoreductase, short chain dehydrogenase/reductase family domain containing protein, expressed
Sobic.003G026000	Susceptible	15	Increased	338	2	2	3	3	0	0	3	3	2	2	12	7	0	0	2	2	6	1	24	4	8	4	15	3
Sobic.003G035700	Susceptible	15	Increased	338	133	21	399	115	185	61	463	102	129	10	388	80	169	21	242	10	68	6	267	108	93	11	146	24	AT3G16500.1	phytochrome-associated protein 1	LOC_Os05g09480.1	OsIAA16 - Auxin-responsive Aux/IAA gene family member, expressed
Sobic.003G038000	Susceptible	15	Increased	338	29	1	39	8	141	19	111	42	42	4	33	10	104	28	95	15	19	2	66	33	63	10	92	11	AT1G06800.1	alpha/beta-Hydrolases superfamily protein	LOC_Os05g32380.1	phospholipase, putative, expressed
Sobic.003G040600	Susceptible	15	Increased	338	34	5	68	5	59	11	90	6	44	2	92	23	53	9	49	2	23	6	71	12	29	2	39	1	AT1G71710.1	DNAse I-like superfamily protein	LOC_Os01g08780.1	endonuclease/exonuclease/phosphatase family domain containing protein, expressed
Sobic.003G048000	Susceptible	15	Increased	338	125	46	324	50	107	15	200	27	169	14	602	193	140	8	148	10	74	9	570	63	73	12	103	5	AT1G52720.1		LOC_Os01g07970.1	expressed protein
Sobic.003G079200	Susceptible	15	Increased	338	21	4	29	7	27	5	28	7	30	9	58	15	34	3	24	2	18	3	66	37	26	0	25	1	AT5G38200.1	Class I glutamine amidotransferase-like superfamily protein	LOC_Os01g04620.3	transposon protein, putative, unclassified, expressed
Sobic.003G081100	Susceptible	15	Increased	338	186	25	344	15	141	24	180	9	287	26	598	27	135	27	142	20	142	16	597	164	112	14	232	34	AT1G18390.2	Protein kinase superfamily protein	LOC_Os01g04450.1	OsWAK2 - OsWAK receptor-like cytoplasmic kinase OsWAK-RLCK, expressed
Sobic.003G100000	Susceptible	15	Increased	338	11	3	10	2	17	3	14	2	8	1	18	9	19	2	11	6	6	3	27	9	15	3	12	2	AT3G18080.1	B-S glucosidase 44	LOC_Os01g32364.1	Os1bglu1 - beta-mannosidase/glucosidase homologue, expressed
Sobic.003G115700	Susceptible	15	Increased	338	244	49	525	48	326	34	779	44	230	42	835	62	449	56	547	118	280	53	1243	178	652	143	786	59	AT1G02660.1	alpha/beta-Hydrolases superfamily protein	LOC_Os01g15000.1	lipase, putative, expressed
Sobic.003G117000	Susceptible	15	Increased	338	1056	326	3244	690	2236	180	4625	1017	1245	158	3877	660	1640	252	3284	979	464	70	2904	204	1786	676	4421	1004	AT3G53770.1	late embryogenesis abundant 3 (LEA3) family protein	LOC_Os01g21250.1	late embryogenesis abundant protein, putative, expressed
Sobic.003G134100	Susceptible	15	Increased	338	13	1	21	2	12	3	11	2	21	7	48	26	20	1	11	4	16	2	213	166	9	4	17	3	AT3G55620.1	Translation initiation factor IF6	LOC_Os01g17330.1	eukaryotic translation initiation factor 6, putative, expressed
Sobic.003G137600	Susceptible	15	Increased	338	29	2	36	4	33	3	42	6	39	5	57	7	24	3	29	4	20	2	70	9	21	1	33	4	AT1G02360.1	Chitinase family protein	LOC_Os01g18400.1	CHIT10 - Chitinase family protein precursor, expressed
Sobic.003G146000	Susceptible	15	Increased	338	5	3	27	11	8	4	8	8	11	6	40	17	9	3	5	3	16	1	80	50	12	2	28	4	AT2G41380.1	S-adenosyl-L-methionine-dependent methyltransferases superfamily protein	LOC_Os01g20206.1	methyltransferase, putative, expressed
[truncated: 407 more rows]
