# Supplementary material for: Global Responses of Resistant and Susceptible Sorghum (Sorghum bicolor) to Sugarcane Aphid (Melanaphis sacchari)
Source: Front Plant Sci. 2019 Feb 22;10:145. doi: 10.3389/fpls.2019.00145 (PMC6396740; doi:10.3389/fpls.2019.00145)
Supplement: Supplementary file 3 [file Table_3.XLSX]

## Sheet: SupplementalTableS3
Table S3. Weighted gene co-expression network analysis (WGCNA) of differentially expressed genes in susceptible (A/BCK60) and resistant (RTx2783) sorghum plants infested with sugarcane aphids. Gene list and annotation for genes within modules 1 through 23.
Gene	Module Assignment	Pfam	Panther	KOG	KEGG.ec	KO	GO	Best.hit.arabi.name	arabi.symbol	arabi.defline	Best.hit.rice.name	rice.defline
Sobic.001G002700	1	PF16891,PF00149	PTHR11668,PTHR11668:SF280	KOG0374	3.1.3.16	K06269	GO:GO:0016787	AT1G64040.1	TOPP3	type one serine/threonine protein phosphatase 3	LOC_Os06g06880.1	Ser/Thr protein phosphatase family protein, putative, expressed
Sobic.001G006600	1	PF03106	PTHR32096,PTHR32096:SF28				GO:GO:0043565,GO:GO:0006355,GO:GO:0003700	AT1G30650.1	AR411,ATWRKY14,WRKY14	WRKY DNA-binding protein 14	LOC_Os03g63810.1	WRKY80, expressed
Sobic.001G007100	1		PTHR21717,PTHR21717:SF28					AT5G03780.1	TRFL10	TRF-like 10	LOC_Os11g06190.1	expressed protein
Sobic.001G007200	1	PF00447	PTHR10015,PTHR10015:SF149			K09419	GO:GO:0043565,GO:GO:0006355,GO:GO:0005634,GO:GO:0003700	AT5G16820.2	ATHSF3,ATHSFA1B,HSF3,HSFA1B	heat shock factor 3	LOC_Os03g63750.1	HSF-type DNA-binding domain containing protein, expressed
Sobic.001G007400	1	PF14259,PF00076	PTHR24012,PTHR24012:SF476	KOG0114		K14837	GO:GO:0003676	AT5G46840.1		RNA-binding (RRM/RBD/RNP motifs) family protein	LOC_Os03g63730.1	RNA recognition motif containing protein, putative, expressed
Sobic.001G008200	1	PF07842	PTHR12214,PTHR12214:SF0			K13211	GO:GO:0006355,GO:GO:0005634,GO:GO:0003677,GO:GO:0003700	AT5G08550.1	ILP1	GC-rich sequence DNA-binding factor-like protein	LOC_Os03g63670.1	expressed protein
Sobic.001G009900	1	PF02569	PTHR21299,PTHR21299:SF1	KOG3042	6.3.2.1	K01918	GO:GO:0015940,GO:GO:0004592	AT5G48840.1	ATPTS,PANC,PTS	homolog of bacterial PANC	LOC_Os03g63490.1	pantoate--beta-alanine ligase, putative, expressed
Sobic.001G011800	1	PF00536	PTHR10627				GO:GO:0005515	AT3G48800.1		Sterile alpha motif (SAM) domain-containing protein	LOC_Os03g63320.1	SAM domain containing protein, putative, expressed
Sobic.001G012000	1	PF00067	PTHR24298,PTHR24298:SF144		1.14.13.68	K13029	GO:GO:0055114,GO:GO:0020037,GO:GO:0016705,GO:GO:0005506	AT3G26300.1	CYP71B34	cytochrome P450, family 71, subfamily B, polypeptide 34	LOC_Os03g63310.1	cytochrome P450 71E1, putative, expressed
Sobic.001G013500	1	PF03870	PTHR10917	KOG3400		K03016	GO:GO:0006351	AT3G59600.1	NRPB8B,NRPD8B,NRPE8B	RNA polymerase Rpb8	LOC_Os06g48230.1	DNA-directed RNA polymerases I, II, and III subunit RPABC3, putative, expressed
Sobic.001G013800	1	PF14008,PF16656,PF00149	PTHR22953,PTHR22953:SF15	KOG1378	3.1.3.8		GO:GO:0016787	AT3G07130.1	ATPAP15,PAP15	purple acid phosphatase 15	LOC_Os03g63074.2	Ser/Thr protein phosphatase family protein, expressed
Sobic.001G015100	1	PF02678,PF05726	PTHR13903,PTHR13903:SF5			K06911		AT2G43120.1		RmlC-like cupins superfamily protein	LOC_Os03g62790.1	pirin, putative, expressed
Sobic.001G015500	1	PF02096	PTHR12428,PTHR12428:SF18			K03217	GO:GO:0051205,GO:GO:0016021	AT1G24490.1	ALB4,ARTEMIS	OxaA/YidC-like membrane insertion protein	LOC_Os03g62750.1	inner membrane protein, putative, expressed
Sobic.001G015800	1	PF01603	PTHR10257,PTHR10257:SF18			K11584	GO:GO:0008601,GO:GO:0007165,GO:GO:0000159	AT4G15415.2	ATB\' GAMMA	Protein phosphatase 2A regulatory B subunit family protein	LOC_Os03g62730.2	transposon protein, putative, unclassified, expressed
Sobic.001G017600	1	PF04266	PTHR34204,PTHR34204:SF2					AT2G43465.1		RNA-binding ASCH domain protein	LOC_Os11g16420.1	protein of unknown function containing protein, expressed
Sobic.001G019900	1	PF06803	PTHR22894			K15707		AT1G72175.1		RING/U-box protein with domain of unknown function (DUF 1232)	LOC_Os03g62250.1	zinc finger, C3HC4 type domain containing protein, expressed
Sobic.001G020350	1
Sobic.001G020500	1	PF08276,PF00954,PF01453,PF00069	PTHR27002,PTHR27002:SF52	KOG1187	2.7.11.1		GO:GO:0048544,GO:GO:0006468,GO:GO:0005524,GO:GO:0004672	AT1G34300.1		lectin protein kinase family protein	LOC_Os03g62180.3	lectin protein kinase family protein, putative, expressed
Sobic.001G022100	1		PTHR34564,PTHR34564:SF1					AT5G22280.1			LOC_Os03g62030.6	expressed protein
Sobic.001G022900	1	PF00111	PTHR19370,PTHR19370:SF127			K02639	GO:GO:0051536,GO:GO:0009055	AT2G27510.1	ATFD3,FD3	ferredoxin 3	LOC_Os03g61960.2	2Fe-2S iron-sulfur cluster binding domain containing protein, expressed
Sobic.001G023200	1	PF00766,PF01012	PTHR10909,PTHR10909:SF299	KOG3954	1.3.1.95	K03522		AT1G50940.1	ETFALPHA	electron transfer flavoprotein alpha	LOC_Os03g61920.1	electron transfer flavoprotein subunit alpha, mitochondrial precursor, putative, expressed
Sobic.001G023800	1	PF05623	PTHR31343,PTHR31343:SF6					AT4G16100.1		Protein of unknown function (DUF789)	LOC_Os03g61580.1	expressed protein
Sobic.001G025000	1	PF08512,PF00557,PF14826,PF08644	PTHR13980					AT4G10710.1	SPT16	global transcription factor C	LOC_Os04g25550.1	FACT complex subunit SPT16, putative, expressed
Sobic.001G025300	1	PF00561	PTHR10992,PTHR10992:SF883	KOG4178	3.3.2.10			AT4G02340.1		alpha/beta-Hydrolases superfamily protein	LOC_Os03g61340.1	hydrolase, alpha/beta fold family domain containing protein, expressed
Sobic.001G026900	1	PF00383	PTHR11079,PTHR11079:SF90	KOG1018	3.5.4.3		GO:GO:0008270	AT5G28050.1		Cytidine/deoxycytidylate deaminase family protein	LOC_Os03g61810.1	tRNA-specific adenosine deaminase, putative, expressed
Sobic.001G027300	1	PF13419	PTHR12725,PTHR12725:SF49	KOG3109	3.1.3.74			AT3G62040.1		Haloacid dehalogenase-like hydrolase (HAD) superfamily protein	LOC_Os03g61829.1	haloacid dehalogenase-like hydrolase family protein, putative, expressed
Sobic.001G027800	1	PF00150	PTHR31451,PTHR31451:SF12		3.2.1.78	K19355	GO:GO:0005975,GO:GO:0004553	AT5G66460.1		Glycosyl hydrolase superfamily protein	LOC_Os03g61280.1	OsMan05 - Endo-Beta-Mannanase, expressed
Sobic.001G028000	1										LOC_Os03g61240.1	expressed protein
Sobic.001G029900	1	PF07714	PTHR27003,PTHR27003:SF14	KOG1187	2.7.11.1		GO:GO:0006468,GO:GO:0004672	AT4G00330.1	CRCK2	calmodulin-binding receptor-like cytoplasmic kinase 2	LOC_Os03g61060.1	protein kinase domain containing protein, expressed
Sobic.001G030600	1	PF00201	PTHR11926,PTHR11926:SF244		2.4.1.202		GO:GO:0016758,GO:GO:0008152	AT3G55700.1		UDP-Glycosyltransferase superfamily protein	LOC_Os03g60960.1	cytokinin-N-glucosyltransferase 1, putative, expressed
Sobic.001G031600	1	PF07887	PTHR31713,PTHR31713:SF13				GO:GO:0006950,GO:GO:0005516	AT4G25800.2		Calmodulin-binding protein	LOC_Os03g32160.1	calmodulin binding protein, putative, expressed
Sobic.001G032800	1	PF08609	PTHR19316,PTHR19316:SF17	KOG2160		K09562		AT3G09350.1	Fes1A	Fes1A	LOC_Os03g60780.1	armadillo/beta-catenin-like repeat containing protein, expressed
Sobic.001G033200	1	PF03514	PTHR31636,PTHR31636:SF23					AT1G07530.1	ATGRAS2,GRAS2,SCL14	SCARECROW-like 14	LOC_Os04g50060.2	GRAS family transcription factor domain containing protein, expressed
Sobic.001G033500	1	PF00535	PTHR10859,PTHR10859:SF91	KOG2977	2.4.1.117	K00729		AT2G39630.1		Nucleotide-diphospho-sugar transferases superfamily protein	LOC_Os03g60700.1	dolichyl-phosphate beta-glycosyltransferase, putative, expressed
Sobic.001G035200	1	PF00899	PTHR10953			K04532	GO:GO:0008641	AT1G05180.1	AXR1	NAD(P)-binding Rossmann-fold superfamily protein	LOC_Os03g60550.1	ThiF family domain containing protein, putative, expressed
Sobic.001G035500	1	PF14309	PTHR21726,PTHR21726:SF50					AT3G53540.1			LOC_Os03g60520.1	expressed protein
Sobic.001G036300	1	PF09127,PF01433	PTHR11533		3.3.2.6	K01254	GO:GO:0019370,GO:GO:0008270,GO:GO:0008237,GO:GO:0006508	AT5G13520.1		peptidase M1 family protein	LOC_Os03g60460.1	aminopeptidase, putative, expressed
Sobic.001G037800	1	PF01370	PTHR10366,PTHR10366:SF369	KOG1502	1.2.1.44		GO:GO:0050662,GO:GO:0003824	AT5G58490.1		NAD(P)-binding Rossmann-fold superfamily protein	LOC_Os03g60380.1	cinnamoyl CoA reductase, putative, expressed
Sobic.001G040500	1	PF14369,PF13639	PTHR22763,PTHR22763:SF86		6.3.2.19	K11982	GO:GO:0008270,GO:GO:0005515	AT1G55530.1		RING/U-box superfamily protein	LOC_Os03g59760.1	RING finger protein 126, putative, expressed
Sobic.001G041000	1	PF00444	PTHR18804,PTHR18804:SF12	KOG4122		K02919	GO:GO:0006412,GO:GO:0005840,GO:GO:0005622,GO:GO:0003735	AT5G20180.2		Ribosomal protein L36	LOC_Os03g59720.1	ribosomal protein L36 containing protein, expressed
Sobic.001G041900	1	PF01734,PF11815	PTHR14226,PTHR14226:SF30		3.1.1.3	K14674	GO:GO:0006629,GO:GO:0004806	AT5G04040.1	SDP1	Patatin-like phospholipase family protein	LOC_Os03g59620.1	phospholipase, patatin family, putative, expressed
Sobic.001G042400	1		PTHR34480,PTHR34480:SF2								LOC_Os05g08090.3	expressed protein
Sobic.001G044000	1	PF03798	PTHR31766,PTHR31766:SF2				GO:GO:0016021	AT5G14280.1		DNA-binding storekeeper protein-related	LOC_Os05g23700.1	DNA-binding storekeeper protein-related, putative, expressed
Sobic.001G047400	1	PF03357	PTHR22761,PTHR22761:SF8	KOG1656		K12194	GO:GO:0007034	AT2G19830.1	SNF7.2,VPS32	SNF7 family protein	LOC_Os09g09480.1	SNF7 domain containing protein, putative, expressed
Sobic.001G050100	1	PF07883	PTHR31238,PTHR31238:SF46					AT1G18970.1	GLP4	germin-like protein 4	LOC_Os03g58980.1	Cupin domain containing protein, expressed
Sobic.001G050400	1		PTHR35465					AT1G76480.2			LOC_Os03g58930.1	expressed protein
Sobic.001G050500	1	PF01762,PF00337	PTHR11214,PTHR11214:SF101	KOG2287	2.4.1.134		GO:GO:0016020,GO:GO:0008378,GO:GO:0006486,GO:GO:0030246	AT5G62620.1		Galactosyltransferase family protein	LOC_Os03g58920.2	galactosyltransferase family protein, putative, expressed
Sobic.001G051200	1	PF13774,PF00957	PTHR21136,PTHR21136:SF87	KOG0859		K08515,K08511	GO:GO:0016192,GO:GO:0016021	AT1G04760.1	ATVAMP726,VAMP726	vesicle-associated membrane protein 726	LOC_Os07g09600.1	vesicle-associated membrane protein, putative, expressed
Sobic.001G051600	1	PF00004,PF14363	PTHR23070,PTHR23070:SF20				GO:GO:0005524	AT5G40010.1	AATP1	AAA-ATPase 1	LOC_Os03g58790.1	ATPase, putative, expressed
Sobic.001G052200	1	PF00069	PTHR27005,PTHR27005:SF56	KOG1187	2.7.11.1		GO:GO:0006468,GO:GO:0005524,GO:GO:0004672	AT1G69910.1		Protein kinase superfamily protein	LOC_Os03g58750.1	protein kinase domain containing protein, expressed
Sobic.001G053000	1	PF06695	PTHR36007,PTHR36007:SF1					AT2G02590.1			LOC_Os03g58620.1	small multi-drug export protein, putative, expressed
Sobic.001G053900	1	PF06813	PTHR21576,PTHR21576:SF18					AT2G39210.1		Major facilitator superfamily protein	LOC_Os03g58580.1	nodulin, putative, expressed
Sobic.001G056700	1	PF00170,PF12498	PTHR22952,PTHR22952:SF90				GO:GO:0043565,GO:GO:0006355,GO:GO:0003700	AT5G28770.2	AtbZIP63,BZO2H3	bZIP transcription factor family protein	LOC_Os03g58250.1	bZIP transcription factor domain containing protein, expressed
Sobic.001G057400	1	PF03735	PTHR31917,PTHR31917:SF19					AT5G20030.1		Plant Tudor-like RNA-binding protein	LOC_Os03g58190.1	expressed protein
Sobic.001G057800	1	PF01027	PTHR23291,PTHR23291:SF45	KOG2322		K06890		AT1G03070.1		Bax inhibitor-1 family protein	LOC_Os03g58150.1	transmembrane BAX inhibitor motif-containing protein, putative, expressed
Sobic.001G058000	1
Sobic.001G058100	1	PF06201	PTHR12175,PTHR12175:SF2	KOG1730				AT3G04780.1		Protein of unknown function (DUF1000)	LOC_Os03g58130.1	thioredoxin, putative, expressed
Sobic.001G059200	1	PF00646	PTHR32212,PTHR32212:SF73				GO:GO:0005515	AT3G49030.1		FBD, F-box and Leucine Rich Repeat domains containing protein	LOC_Os01g46500.1	OsFBX21 - F-box domain containing protein, expressed
Sobic.001G061500	1	PF00179	PTHR24067,PTHR24067:SF128	KOG0419	6.3.2.19	K10573		AT2G02760.1	ATUBC2,UBC2	ubiquiting-conjugating enzyme 2	LOC_Os07g07240.2	ubiquitin-conjugating enzyme, putative, expressed
Sobic.001G061700	1	PF00651	PTHR24411,PTHR24411:SF35	KOG1987		K10523	GO:GO:0005515	AT3G03740.1	ATBPM4,BPM4	BTB-POZ and MATH domain 4	LOC_Os03g57854.1	MBTB3 - Bric-a-Brac, Tramtrack, Broad Complex BTB domain with Meprin and TRAF Homology MATH domain, expressed
Sobic.001G062300	1	PF00111,PF03450,PF01799,PF01315,PF00941,PF02738	PTHR11908,PTHR11908:SF92		1.2.3.1,1.2.3.7	K11817	GO:GO:0051536,GO:GO:0009055,GO:GO:0055114,GO:GO:0046872,GO:GO:0016491	AT3G43600.1	AAO2,AO3,AOgamma,atAO-2,AtAO3	aldehyde oxidase 2	LOC_Os03g57690.1	aldehyde oxidase, putative, expressed
Sobic.001G062500	1	PF00111,PF03450,PF01799,PF01315,PF00941,PF02738	PTHR11908,PTHR11908:SF92		1.2.3.1,1.2.3.7	K11817	GO:GO:0051536,GO:GO:0009055,GO:GO:0055114,GO:GO:0046872,GO:GO:0016491	AT3G43600.1	AAO2,AO3,AOgamma,atAO-2,AtAO3	aldehyde oxidase 2	LOC_Os03g57690.1	aldehyde oxidase, putative, expressed
Sobic.001G062600	1	PF00111,PF03450,PF01799,PF01315,PF00941,PF02738	PTHR11908,PTHR11908:SF92		1.2.3.1,1.2.3.7		GO:GO:0051536,GO:GO:0009055,GO:GO:0055114,GO:GO:0046872,GO:GO:0016491	AT3G43600.1	AAO2,AO3,AOgamma,atAO-2,AtAO3	aldehyde oxidase 2	LOC_Os03g57690.1	aldehyde oxidase, putative, expressed
Sobic.001G063000	1	PF12695	PTHR23024,PTHR23024:SF230	KOG1515	3.1.1.1			AT5G06570.2		alpha/beta-Hydrolases superfamily protein	LOC_Os03g57640.1	gibberellin receptor GID1L2, putative, expressed
Sobic.001G063200	1	PF05678	PTHR33143,PTHR33143:SF13					AT1G68450.1		VQ motif-containing protein	LOC_Os03g57520.1	VQ domain containing protein, putative, expressed
Sobic.001G064700	1	PF08263,PF00069,PF13855	PTHR27000,PTHR27000:SF211	KOG1187	2.7.11.1		GO:GO:0006468,GO:GO:0005524,GO:GO:0004672,GO:GO:0005515	AT3G47570.1		Leucine-rich repeat protein kinase family protein	LOC_Os01g05980.1	receptor kinase, putative, expressed
Sobic.001G064800	1		PTHR21454,PTHR21454:SF3					AT3G44150.1			LOC_Os03g57320.1	expp1 protein precursor, putative, expressed
Sobic.001G065100	1	PF10557,PF00888	PTHR11932,PTHR11932:SF27			K10609	GO:GO:0031625,GO:GO:0006511	AT5G46210.1	ATCUL4,CUL4	cullin4	LOC_Os03g57290.1	cullin, putative, expressed
Sobic.001G066000	1	PF13410,PF13417	PTHR11260,PTHR11260:SF234	KOG0406	2.5.1.18	K00799	GO:GO:0005515	AT1G53680.1	ATGSTU28,GSTU28	glutathione S-transferase TAU 28	LOC_Os09g20220.1	glutathione S-transferase, putative, expressed
Sobic.001G067601	1	PF07491	PTHR20835,PTHR20835:SF0			K17553		AT2G31305.1	INH3	inhibitor-3	LOC_Os05g18774.1	protein phosphatase 1 regulatory subunit 11, putative, expressed
Sobic.001G071000	1	PF02365	PTHR31719,PTHR31719:SF5				GO:GO:0006355,GO:GO:0003677	AT2G43000.1	anac042,NAC042	NAC domain containing protein 42	LOC_Os03g56580.1	no apical meristem protein, putative, expressed
Sobic.001G071100	1		PTHR12763,PTHR12763:SF31	KOG0723		K09539		AT2G35795.1		Chaperone DnaJ-domain superfamily protein	LOC_Os03g56540.3	heat shock protein DnaJ, putative, expressed
Sobic.001G071300	1		PTHR32133,PTHR32133:SF85								LOC_Os03g56500.1	expressed protein
Sobic.001G073000	1	PF08285	PTHR16433,PTHR16433:SF0		2.4.1.83	K09659		AT1G48140.1		dolichol-phosphate mannosyltransferase-related	LOC_Os02g51420.1	expressed protein
Sobic.001G074200	1	PF08263,PF07714	PTHR27001,PTHR27001:SF210	KOG1187	2.7.11.1		GO:GO:0006468,GO:GO:0004672	AT2G16250.1		Leucine-rich repeat protein kinase family protein	LOC_Os03g56250.1	LRR receptor-like protein kinase, putative, expressed
Sobic.001G074800	1	PF00069,PF00139	PTHR27007,PTHR27007:SF13	KOG1187	2.7.11.1		GO:GO:0006468,GO:GO:0005524,GO:GO:0004672,GO:GO:0030246	AT3G53810.1		Concanavalin A-like lectin protein kinase family protein	LOC_Os03g15250.1	lectin-like receptor kinase, putative, expressed
Sobic.001G074900	1	PF00069,PF00139	PTHR27007,PTHR27007:SF13	KOG1187	2.7.11.1		GO:GO:0006468,GO:GO:0005524,GO:GO:0004672,GO:GO:0030246	AT3G53810.1		Concanavalin A-like lectin protein kinase family protein	LOC_Os04g44910.1	receptor like protein kinase, putative, expressed
Sobic.001G075000	1	PF00069,PF00139	PTHR27007,PTHR27007:SF41	KOG1187	2.7.11.1		GO:GO:0006468,GO:GO:0005524,GO:GO:0004672,GO:GO:0030246	AT2G37710.1	RLK	receptor lectin kinase	LOC_Os07g03830.1	lectin-like receptor kinase, putative, expressed
Sobic.001G076000	1		PTHR21477,PTHR21477:SF12					AT1G10150.1		Carbohydrate-binding protein	LOC_Os03g56000.1	PHLOEM 2-LIKE A10, putative, expressed
Sobic.001G078500	1		PTHR34454,PTHR34454:SF1					AT1G47310.1			LOC_Os03g55630.1	expressed protein
Sobic.001G078800	1	PF00069	PTHR24343,PTHR24343:SF160	KOG0583	2.7.11.1	K14498	GO:GO:0006468,GO:GO:0005524,GO:GO:0004672	AT4G33950.1	ATOST1,OST1,P44,SNRK2-6,SNRK2.6,SRK2E	Protein kinase superfamily protein	LOC_Os03g55600.1	CAMK_CAMK_like.22 - CAMK includes calcium/calmodulin depedent protein kinases, expressed
Sobic.001G080100	1		PTHR33181,PTHR33181:SF5					AT5G43150.1			LOC_Os07g02460.1	expressed protein
Sobic.001G080300	1	PF00141	PTHR31517,PTHR31517:SF8		1.11.1.7	K00430	GO:GO:0055114,GO:GO:0020037,GO:GO:0006979,GO:GO:0004601	AT4G37530.1		Peroxidase superfamily protein	LOC_Os03g55410.1	peroxidase precursor, putative, expressed
Sobic.001G080700	1	PF07714	PTHR24054,PTHR24054:SF32		2.7.11.1	K03097	GO:GO:0006468,GO:GO:0004672	AT3G50000.1	ATCKA2,CKA2	casein kinase II, alpha chain 2	LOC_Os07g02350.1	casein kinase II subunit alpha-2, putative, expressed
Sobic.001G082400	1	PF00067	PTHR24298,PTHR24298:SF123	KOG0156	1.14.13.89		GO:GO:0055114,GO:GO:0020037,GO:GO:0016705,GO:GO:0005506	AT4G37320.1	CYP81D5	cytochrome P450, family 81, subfamily D, polypeptide 5	LOC_Os03g55240.1	cytochrome P450, putative, expressed
Sobic.001G083000	1	PF03106	PTHR31221,PTHR31221:SF24				GO:GO:0043565,GO:GO:0006355,GO:GO:0003700	AT1G13960.1	WRKY4	WRKY DNA-binding protein 4	LOC_Os04g39570.1	WRKY35, expressed
Sobic.001G083600	1	PF12796	PTHR24198	KOG4412		K06694		AT2G03430.1		Ankyrin repeat family protein	LOC_Os03g55110.1	26S proteasome non-ATPase regulatory subunit 10, putative, expressed
Sobic.001G084000	1	PF03106	PTHR31221,PTHR31221:SF15				GO:GO:0043565,GO:GO:0006355,GO:GO:0003700	AT1G69310.1	ATWRKY57,WRKY57	WRKY DNA-binding protein 57	LOC_Os03g55080.1	WRKY3, expressed
Sobic.001G084400	1	PF00201	PTHR11926,PTHR11926:SF361	KOG1192	2.4.1.324		GO:GO:0016758,GO:GO:0008152	AT3G02100.1		UDP-Glycosyltransferase superfamily protein	LOC_Os03g55040.1	UDP-glucoronosyl and UDP-glucosyl transferase domain containing protein, expressed
Sobic.001G084700	1	PF00201	PTHR11926,PTHR11926:SF316		2.4.1.324		GO:GO:0016758,GO:GO:0008152	AT3G02100.1		UDP-Glycosyltransferase superfamily protein	LOC_Os03g55030.1	UDP-glucoronosyl and UDP-glucosyl transferase domain containing protein, expressed
Sobic.001G084900	1	PF03669	PTHR13193,PTHR13193:SF0	KOG3462				AT5G07960.1			LOC_Os03g54980.1	expressed protein
Sobic.001G085100	1	PF10160	PTHR15876	KOG4536				AT3G05010.1		Protein of unknown function, transmembrane-40	LOC_Os03g54920.1	expressed protein
Sobic.001G085900	1	PF00153	PTHR24089,PTHR24089:SF391	KOG0765		K15121		AT5G15640.1		Mitochondrial substrate carrier family protein	LOC_Os03g54760.1	mitochondrial carrier protein, putative, expressed
Sobic.001G087800	1	PF16095	PTHR10489,PTHR10489:SF662	KOG1909				AT5G55540.1	LOP1,TRN1	tornado 1	LOC_Os03g53990.1	expressed protein
Sobic.001G087900	1	PF04241	PTHR10584	KOG3472				AT2G04900.1			LOC_Os03g53980.2	expressed protein
Sobic.001G089800	1	PF02256,PF02906	PTHR11615,PTHR11615:SF103	KOG2439				AT4G16440.1		ferredoxin hydrogenases	LOC_Os03g53750.1	nuclear prelamin A recognition factor, putative, expressed
Sobic.001G091300	1	PF01987	PTHR31801,PTHR31801:SF3					AT5G47420.1		Tryptophan RNA-binding attenuator protein-like	LOC_Os03g53600.1	HTH DNA-binding protein, putative, expressed
Sobic.001G092100	1	PF08614,PF00400	PTHR19878	KOG0288		K17890	GO:GO:0005515	AT5G50230.1		Transducin/WD40 repeat-like superfamily protein	LOC_Os03g53510.2	WD domain, G-beta repeat domain containing protein, expressed
Sobic.001G092600	1	PF01027	PTHR23291,PTHR23291:SF31	KOG2322		K06890		AT1G03070.2		Bax inhibitor-1 family protein	LOC_Os03g53400.1	transmembrane BAX inhibitor motif-containing protein, putative, expressed
Sobic.001G093300	1	PF01105	PTHR22811,PTHR22811:SF31	KOG1692			GO:GO:0016021,GO:GO:0006810	AT3G22845.1		emp24/gp25L/p24 family/GOLD family protein	LOC_Os03g53310.1	emp24/gp25L/p24 family protein, putative, expressed
Sobic.001G093900	1	PF13537	PTHR11772,PTHR11772:SF8					AT5G43830.1		Aluminium induced protein with YGL and LRDR motifs	LOC_Os03g53270.1	stem-specific protein TSJT1, putative, expressed
Sobic.001G094900	1	PF00626,PF04810,PF04815,PF08033,PF04811	PTHR11141,PTHR11141:SF4			K14006	GO:GO:0030127,GO:GO:0008270,GO:GO:0006888,GO:GO:0006886	AT5G43670.1		Sec23/Sec24 protein transport family protein	LOC_Os03g53140.1	protein transport protein Sec23B, putative, expressed
Sobic.001G095500	1	PF10533,PF03106	PTHR31282,PTHR31282:SF20				GO:GO:0043565,GO:GO:0006355,GO:GO:0003700	AT2G30590.1	WRKY21	WRKY DNA-binding protein 21	LOC_Os03g53050.1	WRKY121, expressed
Sobic.001G096800	1	PF03350	PTHR31721,PTHR31721:SF3					AT4G19390.1		Uncharacterised protein family (UPF0114)	LOC_Os03g52910.1	uncharacterized UPF0114 domain containing protein, expressed
Sobic.001G097700	1
Sobic.001G098200	1	PF13419	PTHR17901,PTHR17901:SF14	KOG4549	3.1.3.48	K17619	GO:GO:0016791	AT2G14110.1		Haloacid dehalogenase-like hydrolase (HAD) superfamily protein	LOC_Os03g52730.1	magnesium-dependent phosphatase 1, putative, expressed
Sobic.001G101100	1	PF00153	PTHR24089,PTHR24089:SF62	KOG0764		K15115		AT5G66380.1	ATFOLT1,FOLT1	folate transporter 1	LOC_Os03g52430.1	mitochondrial carrier protein, putative, expressed
Sobic.001G101400	1		PTHR33832,PTHR33832:SF8					AT1G72060.1		serine-type endopeptidase inhibitors	LOC_Os03g52370.2	PIII4 - Proteinase inhibitor II family protein precursor, expressed
Sobic.001G101500	1	PF04137	PTHR12613,PTHR12613:SF0	KOG2608		K10950	GO:GO:0055114,GO:GO:0016671,GO:GO:0005783,GO:GO:0003756	AT1G72280.1	AERO1,ERO1	endoplasmic reticulum oxidoreductins 1	LOC_Os03g52340.1	endoplasmic oxidoreductin-1 precursor, putative, expressed
Sobic.001G106700	1		PTHR33700,PTHR33700:SF4					AT4G37820.1			LOC_Os03g51640.1	expressed protein
Sobic.001G107600	1	PF00149,PF05011	PTHR12849			K18328	GO:GO:0016787,GO:GO:0016788,GO:GO:0006397	AT4G31770.1	ATDBR1,DBR1	debranching enzyme 1
Sobic.001G108000	1	PF02545	PTHR11746,PTHR11746:SF101	KOG1509		K06287	GO:GO:0005737	AT5G66550.1		Maf-like protein	LOC_Os03g51479.2	maf, putative, expressed
Sobic.001G108800	1										LOC_Os03g51390.1	expressed protein
Sobic.001G111150	1	PF00854	PTHR11654,PTHR11654:SF153			K14638	GO:GO:0016020,GO:GO:0006810,GO:GO:0005215	AT2G02040.1	ATPTR2,ATPTR2-B,NTR1,PTR2,PTR2-B	peptide transporter 2	LOC_Os03g51050.1	peptide transporter PTR2, putative, expressed
Sobic.001G113000	1	PF01336,PF00152	PTHR22594,PTHR22594:SF34		6.1.1.22	K01893	GO:GO:0003676,GO:GO:0006418,GO:GO:0005524,GO:GO:0004812,GO:GO:0000166	AT5G56680.1	EMB2755,SYNC1,SYNC1 ARATH	Class II aminoacyl-tRNA and biotin synthetases superfamily protein	LOC_Os01g27520.1	tRNA synthetases class II domain containing protein, expressed
Sobic.001G114500	1	PF03029	PTHR21231,PTHR21231:SF7	KOG1534		K06883	GO:GO:0003924	AT4G12790.3		P-loop containing nucleoside triphosphate hydrolases superfamily protein	LOC_Os03g50620.1	ATP binding protein, putative, expressed
Sobic.001G116400	1	PF03951,PF00120	PTHR20852,PTHR20852:SF58		6.3.1.2	K01915	GO:GO:0006807,GO:GO:0006542,GO:GO:0004356	AT1G66200.1	ATGSR2,GSR2	glutamine synthase clone F11	LOC_Os03g50490.1	glutamine synthetase, catalytic domain containing protein, expressed
Sobic.001G117300	1	PF09790	PTHR31220,PTHR31220:SF2	KOG4688				AT5G64090.1			LOC_Os11g06860.1	expressed protein
Sobic.001G118300	1	PF08718	PTHR10219,PTHR10219:SF28	KOG4189			GO:GO:0051861,GO:GO:0046836,GO:GO:0017089,GO:GO:0005737	AT4G39670.1		Glycolipid transfer protein (GLTP) family protein	LOC_Os03g50280.1	GLTP domain containing protein, putative, expressed
Sobic.001G118900	1	PF03398	PTHR12161,PTHR12161:SF16					AT1G13340.1		Regulator of Vps4 activity in the MVB pathway protein	LOC_Os03g50210.1	DUF292 domain containing protein, expressed
Sobic.001G119000	1	PF02298	PTHR33021,PTHR33021:SF61				GO:GO:0009055	AT2G02850.1	ARPN	plantacyanin	LOC_Os03g50160.1	plastocyanin-like domain containing protein, putative, expressed
Sobic.001G119100	1	PF02298	PTHR33021,PTHR33021:SF61				GO:GO:0009055	AT2G02850.1	ARPN	plantacyanin	LOC_Os03g50160.1	plastocyanin-like domain containing protein, putative, expressed
Sobic.001G120300	1	PF05721	PTHR20883,PTHR20883:SF14	KOG3290	1.14.11.18	K00477		AT2G01490.1		phytanoyl-CoA dioxygenase (PhyH) family protein	LOC_Os03g50040.1	phytanoyl-CoA dioxygenase, putative, expressed
Sobic.001G122000	1	PF15413,PF01237	PTHR10972,PTHR10972:SF100					AT4G08180.1	ORP1C	OSBP(oxysterol binding protein)-related protein 1C	LOC_Os03g49770.1	oxysterol-binding protein, putative, expressed
Sobic.001G122500	1	PF09335	PTHR12677,PTHR12677:SF29	KOG3140				AT4G09580.1		SNARE associated Golgi protein family	LOC_Os03g49700.1	SNARE associated Golgi protein, putative, expressed
Sobic.001G122832	1	PF14531	PTHR24361,PTHR24361:SF404	KOG0198	2.7.11.25	K13414		AT4G08500.1	ARAKIN,ATMEKK1,MAPKKK8,MEKK1	MAPK/ERK kinase kinase 1	LOC_Os03g49640.2	STE_MEKK_ste11_MAP3K.14 - STE kinases include homologs to sterile 7, sterile 11 and sterile 20 from yeast, expressed
Sobic.001G123000	1	PF08263,PF00069	PTHR27001,PTHR27001:SF65	KOG1187	2.7.11.1,2.7.10.1		GO:GO:0006468,GO:GO:0005524,GO:GO:0004672	AT5G10290.1		leucine-rich repeat transmembrane protein kinase family protein	LOC_Os03g49620.5	BRASSINOSTEROID INSENSITIVE 1-associated receptor kinase 1 precursor, putative, expressed
Sobic.001G123700	1		PTHR36323								LOC_Os03g49560.1	expressed protein
Sobic.001G125800	1	PF01477,PF00305	PTHR11771,PTHR11771:SF53		1.13.11.58	K15718	GO:GO:0005515,GO:GO:0055114,GO:GO:0046872,GO:GO:0016702	AT3G22400.1	LOX5	PLAT/LH2 domain-containing lipoxygenase family protein	LOC_Os03g49380.1	lipoxygenase, putative, expressed
Sobic.001G125900	1	PF01477,PF00305	PTHR11771,PTHR11771:SF49		1.13.11.58	K15718	GO:GO:0005515,GO:GO:0055114,GO:GO:0046872,GO:GO:0016702	AT3G22400.1	LOX5	PLAT/LH2 domain-containing lipoxygenase family protein	LOC_Os03g52860.1	lipoxygenase, putative, expressed
Sobic.001G127000	1	PF05875	PTHR12956,PTHR12956:SF28	KOG2329	3.5.1.23	K04711	GO:GO:0016811,GO:GO:0016021,GO:GO:0006672	AT4G22330.1	ATCES1	Alkaline phytoceramidase (aPHC)	LOC_Os03g49180.1	alkaline phytoceramidase, putative, expressed
Sobic.001G127200	1	PF00642,PF13637	PTHR14493,PTHR14493:SF47	KOG1595			GO:GO:0046872	AT2G41900.1		CCCH-type zinc finger protein with ARM repeat domain	LOC_Os03g49170.1	zinc finger family protein, putative, expressed
Sobic.001G128100	1	PF03168	PTHR31234,PTHR31234:SF4					AT4G13270.1		Late embryogenesis abundant (LEA) hydroxyproline-rich glycoprotein family	LOC_Os03g48950.1	expressed protein
Sobic.001G129300	1	PF00861	PTHR12899,PTHR12899:SF10				GO:GO:0006412,GO:GO:0005840,GO:GO:0005622,GO:GO:0003735	AT5G27820.1		Ribosomal L18p/L5e family protein	LOC_Os03g48840.3	ribosomal L18p/L5e family protein, putative, expressed
Sobic.001G130000	1	PF04398	PTHR31676,PTHR31676:SF12					AT5G19860.1		Protein of unknown function, DUF538	LOC_Os03g48710.2	expressed protein
Sobic.001G130200	1	PF07059	PTHR31558,PTHR31558:SF3					AT1G59650.1	CW14	Protein of unknown function (DUF1336)	LOC_Os03g48660.1	DUF1336 domain containing protein, expressed
Sobic.001G132000	1	PF01557	PTHR11820	KOG1535	3.7.1.5	K01557	GO:GO:0008152,GO:GO:0003824	AT4G15940.1		Fumarylacetoacetate (FAA) hydrolase family	LOC_Os03g61330.1	fumarylacetoacetase, putative, expressed
Sobic.001G138400	1	PF02184	PTHR11246,PTHR11246:SF14			K12869	GO:GO:0006396,GO:GO:0005622	AT5G41770.1		crooked neck protein, putative / cell cycle protein, putative	LOC_Os05g22260.1	crooked neck, putative, expressed
Sobic.001G141400	1	PF11955	PTHR31476,PTHR31476:SF11					AT1G79120.1		Ubiquitin carboxyl-terminal hydrolase family protein	LOC_Os03g46460.1	ubiquitin carboxyl-terminal hydrolase, family 1, putative, expressed
Sobic.001G141800	1	PF01657,PF00069	PTHR27002	KOG1187	2.7.11.1		GO:GO:0006468,GO:GO:0005524,GO:GO:0004672	AT4G23180.1	CRK10,RLK4	cysteine-rich RLK (RECEPTOR-like protein kinase) 10	LOC_Os10g17960.1	TKL_IRAK_DUF26-lc.26 - DUF26 kinases have homology to DUF26 containing loci, expressed
Sobic.001G143300	1	PF00025	PTHR24073,PTHR24073:SF570	KOG0092		K07889	GO:GO:0005525	AT4G19640.1	ARA-7,ARA7,ATRAB-F2B,ATRAB5B,ATRABF2B,RAB-F2B,RABF2B	Ras-related small GTP-binding family protein	LOC_Os12g43550.2	ras-related protein, putative, expressed
Sobic.001G144300	1	PF13302	PTHR13256,PTHR13256:SF44		2.3.1.82		GO:GO:0008080	AT2G32020.1		Acyl-CoA N-acyltransferases (NAT) superfamily protein	LOC_Os03g46250.1	acetyltransferase, GNAT family, putative, expressed
Sobic.001G145600	1	PF00314	PTHR31048,PTHR31048:SF15					AT4G11650.1	ATOSM34,OSM34	osmotin 34	LOC_Os03g46060.1	thaumatin family domain containing protein, expressed
Sobic.001G145700	1	PF00314	PTHR31048,PTHR31048:SF6					AT4G11650.1	ATOSM34,OSM34	osmotin 34	LOC_Os03g45960.1	thaumatin, putative, expressed
Sobic.001G146200	1	PF02519	PTHR31374,PTHR31374:SF50				GO:GO:0009733	AT1G79130.1		SAUR-like auxin-responsive protein family	LOC_Os03g45850.1	OsSAUR16 - Auxin-responsive SAUR gene family member, expressed
Sobic.001G147200	1	PF13696,PF08783	PTHR15439,PTHR15439:SF6	KOG0314		K10624	GO:GO:0008270,GO:GO:0005634	AT5G47430.1		DWNN domain, a CCHC-type zinc finger	LOC_Os03g45730.1	DNA-binding protein-like, putative, expressed
Sobic.001G147300	1	PF12681	PTHR10374,PTHR10374:SF11	KOG2944	5.1.99.1			AT2G32090.1		Lactoylglutathione lyase / glyoxalase I family protein	LOC_Os03g45720.1	glyoxalase family protein, putative, expressed
Sobic.001G148300	1	PF07983,PF00332	PTHR32227,PTHR32227:SF77		3.2.1.39		GO:GO:0005975,GO:GO:0004553	AT1G64760.1		O-Glycosyl hydrolases family 17 protein	LOC_Os03g45390.1	glucan endo-1,3-beta-glucosidase precursor, putative, expressed
Sobic.001G150200	1	PF07645,PF13947,PF07714	PTHR27005,PTHR27005:SF30	KOG1187	2.7.11.1		GO:GO:0005509,GO:GO:0030247,GO:GO:0006468,GO:GO:0004672	AT1G21270.1	WAK2	wall-associated kinase 2	LOC_Os04g51050.1	OsWAK53b - OsWAK receptor-like protein kinase, expressed
Sobic.001G150600	1	PF13561	PTHR24314,PTHR24314:SF6	KOG0725	1.1.1.294	K13606		AT5G04900.1	NOL	NYC1-like	LOC_Os03g45194.1	oxidoreductase, short chain dehydrogenase/reductase family domain containing protein, expressed
Sobic.001G150650	1		PTHR31499,PTHR31499:SF13					AT4G13640.2	UNE16	Homeodomain-like superfamily protein	LOC_Os03g45194.1	oxidoreductase, short chain dehydrogenase/reductase family domain containing protein, expressed
Sobic.001G151800	1	PF13923	PTHR23041,PTHR23041:SF64			K16275		AT2G38920.1		SPX (SYG1/Pho81/XPR1) domain-containing protein / zinc finger (C3HC4-type RING finger) protein-related	LOC_Os03g44810.1	expressed protein
Sobic.001G152000	1	PF14492,PF03144,PF00679,PF00009	PTHR23115,PTHR23115:SF13		3.6.5.3	K14536	GO:GO:0005525	AT3G22980.1		Ribosomal protein S5/Elongation factor G/III/V family protein	LOC_Os03g44780.1	elongation factor Tu family protein, putative, expressed
Sobic.001G156100	1	PF00202	PTHR11986,PTHR11986:SF18		2.6.1.13	K00819	GO:GO:0030170,GO:GO:0008483	AT5G46180.1	DELTA-OAT	ornithine-delta-aminotransferase	LOC_Os03g44150.1	aminotransferase, putative, expressed
Sobic.001G157200	1	PF13906,PF13520	PTHR11785,PTHR11785:SF230	KOG1286		K03294	GO:GO:0016020,GO:GO:0015171,GO:GO:0003333	AT4G21120.1	AAT1,CAT1	amino acid transporter 1	LOC_Os12g41890.1	amino acid permease family protein, putative, expressed
Sobic.001G157600	1	PF00400,PF12265	PTHR22850,PTHR22850:SF82			K10752	GO:GO:0005515	AT5G58230.1	ATMSI1,MEE70,MSI1	Transducin/WD40 repeat-like superfamily protein	LOC_Os03g43890.1	WD domain, G-beta repeat domain containing protein, expressed
Sobic.001G158500	1	PF06943	PTHR31747,PTHR31747:SF3					AT4G20380.2	LSD1	LSD1 zinc finger family protein	LOC_Os03g43840.1	LSD1 zinc finger domain containing protein, expressed
Sobic.001G159200	1	PF01453,PF00069	PTHR27002,PTHR27002:SF86	KOG1187	2.7.11.1		GO:GO:0006468,GO:GO:0005524,GO:GO:0004672	AT4G32300.1	SD2-5	S-domain-2 5	LOC_Os04g23720.1	lectin protein kinase family protein, putative, expressed
Sobic.001G161900	1	PF00097	PTHR10825,PTHR10825:SF35	KOG2660		K16277	GO:GO:0046872	AT2G30580.1	DRIP2	DREB2A-interacting protein 2	LOC_Os03g43360.2	zinc finger, C3HC4 type domain containing protein, expressed
Sobic.001G162100	1	PF10533,PF03106	PTHR31282,PTHR31282:SF23				GO:GO:0043565,GO:GO:0006355,GO:GO:0003700	AT2G30590.1	WRKY21	WRKY DNA-binding protein 21	LOC_Os12g40570.2	WRKY94, expressed
Sobic.001G163300	1	PF01485	PTHR11685,PTHR11685:SF150	KOG1815		K11968	GO:GO:0016567,GO:GO:0004842	AT4G34370.1	ARI1,ATARI1	RING/U-box superfamily protein	LOC_Os03g42760.1	zinc finger protein-related, putative, expressed
Sobic.001G164100	1	PF00067	PTHR24286,PTHR24286:SF81	KOG0157			GO:GO:0055114,GO:GO:0020037,GO:GO:0016705,GO:GO:0005506	AT1G12740.1	CYP87A2	cytochrome P450, family 87, subfamily A, polypeptide 2	LOC_Os03g45619.1	cytochrome P450, putative, expressed
Sobic.001G164900	1	PF00201	PTHR11926,PTHR11926:SF159	KOG1192			GO:GO:0016758,GO:GO:0008152	AT5G12890.1		UDP-Glycosyltransferase superfamily protein	LOC_Os04g20474.2	UDP-glucoronosyl and UDP-glucosyl transferase domain containing protein, expressed
Sobic.001G166500	1	PF03171,PF14226	PTHR10209,PTHR10209:SF98	KOG0143	1.14.11.9		GO:GO:0055114,GO:GO:0016491	AT3G19010.1		2-oxoglutarate (2OG) and Fe(II)-dependent oxygenase superfamily protein	LOC_Os03g42130.1	gibberellin 20 oxidase 2, putative, expressed
Sobic.001G168100	1	PF00646,PF08387	PTHR32212,PTHR32212:SF61				GO:GO:0005515	AT4G03220.1		Protein with RNI-like/FBD-like domains	LOC_Os07g02760.1	OsFBD13 - F-box and FBD domain containing protein, expressed
Sobic.001G169700	1							AT1G24625.1	ZFP7	zinc finger protein 7	LOC_Os12g39220.1	ZOS12-08 - C2H2 zinc finger protein, expressed
Sobic.001G171900	1	PF03009	PTHR23344,PTHR23344:SF19	KOG2258	3.1.4.46	K01126	GO:GO:0008081,GO:GO:0006629,GO:GO:0008889	AT5G08030.1		PLC-like phosphodiesterases superfamily protein	LOC_Os03g40670.1	glycerophosphoryl diester phosphodiesterase family protein, putative, expressed
Sobic.001G174700	1	PF01112	PTHR10188,PTHR10188:SF24	KOG1592	3.4.19.5	K13051	GO:GO:0016787	AT5G08100.1		N-terminal nucleophile aminohydrolases (Ntn hydrolases) superfamily protein	LOC_Os03g40070.1	transposon protein, putative, unclassified, expressed
Sobic.001G175500	1	PF03470,PF03468,PF03469	PTHR21596,PTHR21596:SF18				GO:GO:0031047	AT1G15910.1		XH/XS domain-containing protein	LOC_Os01g44230.1	transcription factor X1, putative, expressed
Sobic.001G175600	1	PF00550	PTHR20863,PTHR20863:SF32	KOG1748		K03955		AT5G47630.1	mtACP3	mitochondrial acyl carrier protein 3	LOC_Os03g39860.1	acyl carrier protein, putative, expressed
Sobic.001G178700	1	PF00931	PTHR23155,PTHR23155:SF499	KOG4658			GO:GO:0043531	AT3G14460.1		LRR and NB-ARC domains-containing disease resistance protein	LOC_Os11g10550.1	NBS-LRR disease resistance protein, putative, expressed
Sobic.001G179000	1	PF01192	PTHR10773		2.7.7.6	K03014	GO:GO:0006351,GO:GO:0003899,GO:GO:0003677	AT5G51940.1	NRPB6A,NRPD6A,NRPE6A	RNA polymerase Rpb6	LOC_Os03g38960.2	DNA-directed RNA polymerase subunit, putative, expressed
Sobic.001G180800	1	PF04144	PTHR10687,PTHR10687:SF20				GO:GO:0016021,GO:GO:0015031	AT1G61250.1	SC3	secretory carrier 3	LOC_Os03g38600.1	secretory carrier-associated membrane protein, putative, expressed
Sobic.001G180900	1	PF04144	PTHR10687,PTHR10687:SF24	KOG3088			GO:GO:0016021,GO:GO:0015031	AT1G61250.1	SC3	secretory carrier 3	LOC_Os03g38590.1	secretory carrier-associated membrane protein 4, putative, expressed
Sobic.001G182500	1	PF00657	PTHR22835,PTHR22835:SF267		3.1.1.3		GO:GO:0016788	AT5G55050.1		GDSL-like Lipase/Acylhydrolase superfamily protein	LOC_Os03g38470.1	GDSL-like lipase/acylhydrolase, putative, expressed
Sobic.001G184300	1	PF02705	PTHR30540,PTHR30540:SF24			K03549	GO:GO:0071805,GO:GO:0016020,GO:GO:0015079	AT4G13420.1	ATHAK5,HAK5	high affinity K+ transporter 5	LOC_Os03g37830.1	potassium transporter, putative, expressed
Sobic.001G186800	1	PF14008,PF16656,PF00149	PTHR22953,PTHR22953:SF5	KOG1378	3.1.3.2		GO:GO:0016787	AT3G20500.1	ATPAP18,PAP18	purple acid phosphatase 18	LOC_Os03g37130.1	ATPAP18/PAP18, putative, expressed
Sobic.001G188900	1	PF06108	PTHR34129,PTHR34129:SF2					AT4G01897.1			LOC_Os03g36630.1	expressed protein
Sobic.001G190000	1	PF00249	PTHR21717,PTHR21717:SF32					AT1G15720.1	TRFL5	TRF-like 5	LOC_Os07g49530.1	MYB family transcription factor, putative, expressed
Sobic.001G190200	1	PF07690	PTHR23500,PTHR23500:SF60	KOG0254			GO:GO:0055085,GO:GO:0016021	AT1G11260.1	ATSTP1,STP1	sugar transporter 1	LOC_Os03g39710.1	transporter family protein, putative, expressed
Sobic.001G191400	1	PF00097	PTHR10825,PTHR10825:SF33		6.3.2.19	K10695	GO:GO:0046872	AT5G44280.1	ATRING1A,RING1A	RING 1A	LOC_Os05g41795.1	zinc finger C3HC4 type family protein, putative, expressed
Sobic.001G191600	1	PF03348	PTHR10383,PTHR10383:SF24	KOG2592			GO:GO:0016020	AT3G06170.1		Serinc-domain containing serine and sphingolipid biosynthesis protein	LOC_Os03g34300.1	TMS membrane protein/tumour differentially expressed protein, putative, expressed
Sobic.001G192000	1	PF04109	PTHR13038,PTHR13038:SF15			K17907		AT2G31260.1	APG9,ATAPG9	autophagy 9 (APG9)	LOC_Os10g07994.1	autophagy protein 9, putative, expressed
Sobic.001G192200	1	PF00067	PTHR24298,PTHR24298:SF75	KOG0156	1.14.13.152		GO:GO:0055114,GO:GO:0020037,GO:GO:0016705,GO:GO:0005506	AT2G45550.1	CYP76C4	cytochrome P450, family 76, subfamily C, polypeptide 4	LOC_Os10g08540.1	cytochrome P450, putative, expressed
Sobic.001G192400	1	PF03478	PTHR36901,PTHR36901:SF1					AT2G17030.1		F-box family protein with a domain of unknown function (DUF295)	LOC_Os10g37570.1	OsFBDUF49 - F-box and DUF domain containing protein, expressed
Sobic.001G192600	1	PF02466	PTHR15371,PTHR15371:SF6	KOG3324		K17794		AT1G17530.1	ATTIM23-1,TIM23-1	translocase of inner mitochondrial membrane 23	LOC_Os03g02390.1	mitochondrial import inner membrane translocase subunit Tim17, putative, expressed
Sobic.001G193300	1	PF00566	PTHR22957,PTHR22957:SF326	KOG2197				AT5G41940.1		Ypt/Rab-GAP domain of gyp1p superfamily protein	LOC_Os10g37410.1	TBC domain containing protein, expressed
Sobic.001G195100	1	PF00067	PTHR24298,PTHR24298:SF88	KOG0156			GO:GO:0055114,GO:GO:0020037,GO:GO:0016705,GO:GO:0005506	AT1G64940.1	CYP89A6	cytochrome P450, family 87, subfamily A, polypeptide 6	LOC_Os10g37110.1	transposon protein, putative, unclassified, expressed
Sobic.001G196300	1	PF00067	PTHR24298,PTHR24298:SF60	KOG0156		K09755	GO:GO:0055114,GO:GO:0020037,GO:GO:0016705,GO:GO:0005506	AT4G36220.1	CYP84A1,FAH1	ferulic acid 5-hydroxylase 1	LOC_Os10g36848.1	cytochrome P450, putative, expressed
Sobic.001G196500	1	PF02213,PF02201,PF03126	PTHR22884,PTHR22884:SF326	KOG1946			GO:GO:0005515,GO:GO:0003677	AT2G16485.1		nucleic acid binding;zinc ion binding;DNA binding	LOC_Os10g36810.1	plus-3 domain containing protein, putative, expressed
Sobic.001G196900	1	PF02519	PTHR31374,PTHR31374:SF53			K14488	GO:GO:0009733	AT2G46690.1		SAUR-like auxin-responsive protein family	LOC_Os10g36703.1	CPuORF40 - conserved peptide uORF-containing transcript, expressed
Sobic.001G198000	1		PTHR34283					AT5G24655.1	LSU4	response to low sulfur 4	LOC_Os10g36610.1	UP-9A, putative, expressed
Sobic.001G199100	1	PF15801,PF00557	PTHR10804,PTHR10804:SF13		3.4.11.18	K01265		AT2G45240.1	MAP1A	methionine aminopeptidase 1A	LOC_Os10g36470.2	peptidase, M24 family protein, putative, expressed
Sobic.001G199800	1	PF00635	PTHR10809,PTHR10809:SF47				GO:GO:0005789	AT3G60600.1	(AT)VAP,VAP,VAP27,VAP27-1	vesicle associated protein	LOC_Os10g36350.1	MSP domain containing protein, putative, expressed
Sobic.001G200500	1	PF00403	PTHR22814,PTHR22814:SF52	KOG1603			GO:GO:0046872,GO:GO:0030001	AT5G23760.1		Copper transport protein family	LOC_Os10g36200.2	heavy metal-associated domain containing protein, expressed
Sobic.001G201100	1	PF03188	PTHR10106,PTHR10106:SF18	KOG1619	1.16.5.1	K08360	GO:GO:0016021	AT4G25570.1	ACYB-2	Cytochrome b561/ferric reductase transmembrane protein family	LOC_Os10g36030.1	cytochrome b561, putative, expressed
Sobic.001G201500	1	PF00271,PF00270	PTHR24031,PTHR24031:SF254		3.6.4.13	K12614	GO:GO:0005524,GO:GO:0003676	AT4G00660.2	ATRH8,RH8	RNAhelicase-like 8	LOC_Os04g45040.2	DEAD-box ATP-dependent RNA helicase, putative, expressed
Sobic.001G202266	1	PF12937	PTHR24006,PTHR24006:SF523				GO:GO:0005515	AT3G48880.2		RNI-like superfamily protein	LOC_Os10g35920.1	OsFBX389 - F-box domain containing protein, expressed
Sobic.001G202700	1										LOC_Os02g58000.1	expressed protein
Sobic.001G203900	1	PF00085,PF00462	PTHR10293,PTHR10293:SF40	KOG0911	3.5.1.52		GO:GO:0045454,GO:GO:0015035,GO:GO:0009055	AT4G04950.1		thioredoxin family protein	LOC_Os10g35720.1	OsGrx_S17 - glutaredoxin subgroup II, expressed
Sobic.001G205900	1	PF13640	PTHR10869,PTHR10869:SF81		1.14.11.2	K00472	GO:GO:0055114,GO:GO:0016491	AT1G20270.1		2-oxoglutarate (2OG) and Fe(II)-dependent oxygenase superfamily protein	LOC_Os10g35470.1	oxidoreductase, putative, expressed
Sobic.001G206900	1	PF13949,PF03097	PTHR23030	KOG2220		K12200	GO:GO:0005515	AT1G15130.1		Endosomal targeting BRO1-like domain-containing protein	LOC_Os10g35250.1	vacuolar protein-sorting protein bro1, putative, expressed
Sobic.001G207500	1		PTHR13480	KOG2932		K15685		AT5G01160.1		RING/U-box superfamily protein	LOC_Os10g35190.1	ZOS10-06 - C2H2 zinc finger protein, expressed
Sobic.001G212000	1	PF02893	PTHR31969,PTHR31969:SF14					AT5G23370.1		GRAM domain-containing protein / ABA-responsive protein-related	LOC_Os10g34730.1	GEM, putative, expressed
Sobic.001G213400	1	PF01966	PTHR33594,PTHR33594:SF1			K06950		AT1G17330.1		Metal-dependent phosphohydrolase	LOC_Os10g34470.1	HD domain containing protein 2, putative, expressed
Sobic.001G213832	1										LOC_Os10g34440.1	expressed protein
Sobic.001G214200	1	PF01476	PTHR20932,PTHR20932:SF14					AT5G23130.1		Peptidoglycan-binding LysM domain-containing protein	LOC_Os10g34420.1	lysM domain containing protein, putative, expressed
Sobic.001G215400	1	PF08268,PF00646	PTHR31790,PTHR31790:SF6				GO:GO:0005515	AT3G49450.1		F-box and associated interaction domains-containing protein	LOC_Os10g34300.1	OsFBX387 - F-box domain containing protein, expressed
Sobic.001G217400	1	PF00169,PF01852,PF07059	PTHR12136,PTHR12136:SF41				GO:GO:0008289	AT2G28320.1		Pleckstrin homology (PH) and lipid-binding START domains-containing protein	LOC_Os10g33930.1	DUF1336 domain containing protein, expressed
Sobic.001G218400	1	PF00917		KOG1987	3.4.19.12		GO:GO:0005515	AT3G17380.1		TRAF-like family protein	LOC_Os10g33830.1	MATH domain containing protein, expressed
Sobic.001G218500	1	PF00917		KOG1987	3.4.19.12		GO:GO:0005515	AT3G17380.1		TRAF-like family protein	LOC_Os10g33830.1	MATH domain containing protein, expressed
Sobic.001G219700	1	PF14432,PF12854,PF01535,PF13041	PTHR24015,PTHR24015:SF617					AT1G15510.1	ATECB2,ECB2,VAC1	Tetratricopeptide repeat (TPR)-like superfamily protein	LOC_Os10g33730.2	pentatricopeptide, putative, expressed
Sobic.001G220400	1	PF03357	PTHR10476,PTHR10476:SF15	KOG3230		K12192	GO:GO:0007034	AT1G03950.1	VPS2.3	vacuolar protein sorting-associated protein 2.3	LOC_Os10g33660.1	SNF7 domain containing protein, putative, expressed
Sobic.001G220900	1	PF07933	PTHR12847,PTHR12847:SF3	KOG2500			GO:GO:0016020,GO:GO:0006897	AT1G03900.1	ATNAP4,NAP4	non-intrinsic ABC protein 4	LOC_Os10g33630.1	adaptin ear-binding coat-associated protein 2, putative, expressed
Sobic.001G221500	1	PF14497,PF03950,PF00749	PTHR11451,PTHR11451:SF37		6.1.1.17	K01885	GO:GO:0006418,GO:GO:0005737,GO:GO:0005524,GO:GO:0004812,GO:GO:0000166,GO:GO:0043039,GO:GO:0016876	AT5G26710.1		Glutamyl/glutaminyl-tRNA synthetase, class Ic	LOC_Os10g22380.1	glutamyl-tRNA synthetase, cytoplasmic, putative, expressed
Sobic.001G222200	1	PF05903	PTHR12378,PTHR12378:SF16	KOG0324				AT3G07090.1		PPPDE putative thiol peptidase family protein	LOC_Os10g33350.1	endo-beta-N-acetylglucosaminidase, putative, expressed
Sobic.001G223100	1	PF00854	PTHR11654,PTHR11654:SF73				GO:GO:0016020,GO:GO:0006810,GO:GO:0005215	AT5G46050.1	ATPTR3,PTR3	peptide transporter 3	LOC_Os10g33210.1	peptide transporter PTR3-A, putative, expressed
Sobic.001G223200	1	PF00854	PTHR11654,PTHR11654:SF115				GO:GO:0016020,GO:GO:0006810,GO:GO:0005215	AT5G46050.1	ATPTR3,PTR3	peptide transporter 3	LOC_Os10g33170.1	POT domain containing peptide transporter, putative, expressed
Sobic.001G223550	1	PF08263,PF00560,PF13855	PTHR27004,PTHR27004:SF8	KOG0472	2.7.11.1		GO:GO:0005515	AT4G20140.1	GSO1	Leucine-rich repeat transmembrane protein kinase	LOC_Os10g33130.1	leucine-rich repeat receptor protein kinase EXS precursor, putative, expressed
Sobic.001G224000	1	PF08263,PF00069,PF13855	PTHR27000,PTHR27000:SF64	KOG1187	2.7.11.1		GO:GO:0006468,GO:GO:0005524,GO:GO:0004672,GO:GO:0005515	AT1G35710.1		Protein kinase family protein with leucine-rich repeat domain	LOC_Os10g33040.1	receptor-like protein kinase precursor, putative, expressed
Sobic.001G227400	1	PF00400	PTHR16017,PTHR16017:SF0				GO:GO:0005515	AT2G20330.1		Transducin/WD40 repeat-like superfamily protein	LOC_Os10g32710.2	WD domain, G-beta repeat domain containing protein, expressed
Sobic.001G227500	1	PF04576	PTHR31422,PTHR31422:SF3					AT4G13630.2		Protein of unknown function, DUF593	LOC_Os04g24610.1	expressed protein
Sobic.001G227800	1	PF07063	PTHR31136,PTHR31136:SF1					AT1G07040.1			LOC_Os10g32680.1	expressed protein
Sobic.001G230700	1	PF13639,PF05495,PF14599	PTHR21319,PTHR21319:SF11	KOG1940	6.3.2.19	K10144	GO:GO:0008270,GO:GO:0005515	AT5G22920.1		CHY-type/CTCHY-type/RING-type Zinc finger protein	LOC_Os10g31850.1	RING finger and CHY zinc finger domain-containing protein 1, putative, expressed
Sobic.001G231400	1	PF08659	PTHR24322,PTHR24322:SF561	KOG0725		K00059		AT4G13180.1		NAD(P)-binding Rossmann-fold superfamily protein	LOC_Os10g31780.1	oxidoreductase, short chain dehydrogenase/reductase family domain containing protein, expressed
Sobic.001G233200	1
Sobic.001G233532	1	PF00179	PTHR24067,PTHR24067:SF141	KOG0416	6.3.2.19	K10576		AT1G63800.1	UBC5	ubiquitin-conjugating enzyme 5	LOC_Os10g31000.1	ubiquitin-conjugating enzyme, putative, expressed
Sobic.001G234800	1	PF07690	PTHR24064,PTHR24064:SF274		3.6.3.27	K08176	GO:GO:0055085,GO:GO:0016021	AT2G38940.1	ATPT2,PHT1;4	phosphate transporter 1;4	LOC_Os10g30790.2	inorganic phosphate transporter, putative, expressed
Sobic.001G234900	1	PF07690	PTHR24064,PTHR24064:SF223		3.6.3.27	K08176	GO:GO:0055085,GO:GO:0016021	AT3G54700.1	PHT1;7	phosphate transporter 1;7	LOC_Os10g30770.1	inorganic phosphate transporter, putative, expressed
Sobic.001G235500	1	PF00067	PTHR24298,PTHR24298:SF58	KOG0156			GO:GO:0055114,GO:GO:0020037,GO:GO:0016705,GO:GO:0005506	AT3G26330.1	CYP71B37	cytochrome P450, family 71, subfamily B, polypeptide 37	LOC_Os07g11739.1	cytochrome P450, putative, expressed
Sobic.001G235800	1	PF00141	PTHR31388,PTHR31388:SF31		1.11.1.7	K00430	GO:GO:0055114,GO:GO:0020037,GO:GO:0006979,GO:GO:0004601	AT5G19890.1		Peroxidase superfamily protein	LOC_Os10g02070.1	peroxidase precursor, putative, expressed
Sobic.001G236200	1	PF00069	PTHR27001,PTHR27001:SF166	KOG1187	2.7.11.1		GO:GO:0006468,GO:GO:0005524,GO:GO:0004672	AT3G09830.1		Protein kinase superfamily protein	LOC_Os10g30600.2	tyrosine protein kinase domain containing protein, putative, expressed
Sobic.001G236900	1	PF00069,PF00139	PTHR27007,PTHR27007:SF11	KOG1187	2.7.11.1		GO:GO:0006468,GO:GO:0005524,GO:GO:0004672,GO:GO:0030246	AT2G37710.1	RLK	receptor lectin kinase	LOC_Os10g30540.1	lectin-like receptor kinase, putative, expressed
Sobic.001G237000	1	PF00069,PF00139	PTHR27007,PTHR27007:SF11	KOG1187	2.7.11.1		GO:GO:0006468,GO:GO:0005524,GO:GO:0004672,GO:GO:0030246	AT2G37710.1	RLK	receptor lectin kinase	LOC_Os10g30540.1	lectin-like receptor kinase, putative, expressed
Sobic.001G237100	1	PF00069,PF00139	PTHR27007,PTHR27007:SF31	KOG1187	2.7.11.1		GO:GO:0006468,GO:GO:0005524,GO:GO:0004672,GO:GO:0030246	AT2G37710.1	RLK	receptor lectin kinase	LOC_Os10g30530.1	lectin-like receptor kinase, putative, expressed
Sobic.001G237300	1	PF00403	PTHR22814,PTHR22814:SF151	KOG1603			GO:GO:0046872,GO:GO:0030001	AT2G36950.1		Heavy metal transport/detoxification superfamily protein	LOC_Os10g30450.1	heavy-metal-associated domain-containing protein, putative, expressed
Sobic.001G238700	1	PF03966	PTHR33505,PTHR33505:SF1					AT4G35905.1			LOC_Os10g30300.1	TRM112, putative, expressed
Sobic.001G240800	1	PF07714	PTHR27001,PTHR27001:SF173	KOG1187	2.7.11.1		GO:GO:0006468,GO:GO:0004672	AT5G56460.1		Protein kinase superfamily protein	LOC_Os10g29620.1	tyrosine protein kinase domain containing protein, putative, expressed
Sobic.001G243100	1	PF07883	PTHR23418,PTHR23418:SF0	KOG2107	1.13.11.53,1.13.11.54	K08967	GO:GO:0055114,GO:GO:0010309	AT4G14710.5	ATARD2	RmlC-like cupins superfamily protein	LOC_Os03g06620.1	1,2-dihydroxy-3-keto-5-methylthiopentene dioxygenase protein, putative, expressed
Sobic.001G247300	1	PF00690,PF00702,PF00689,PF00122	PTHR24093,PTHR24093:SF328		3.6.3.8	K01537	GO:GO:0046872,GO:GO:0000166	AT3G22910.1		ATPase E1-E2 type family protein / haloacid dehalogenase-like hydrolase family protein	LOC_Os10g28240.1	calcium-transporting ATPase, plasma membrane-type, putative, expressed
Sobic.001G249000	1	PF01490	PTHR22950,PTHR22950:SF279	KOG1303				AT1G08230.2	ATGAT1,GAT1	Transmembrane amino acid transporter family protein	LOC_Os10g27980.1	transmembrane amino acid transporter protein, putative, expressed
Sobic.001G249300	1	PF00560,PF13855	PTHR27004,PTHR27004:SF45	KOG0472	2.7.11.1		GO:GO:0005515	AT4G04220.1	AtRLP46,RLP46	receptor like protein 46	LOC_Os08g16580.1	Cf2/Cf5 disease resistance protein, putative, expressed
Sobic.001G250300	1	PF03171	PTHR10869,PTHR10869:SF55	KOG1591	1.14.11.2	K00472	GO:GO:0055114,GO:GO:0016491	AT3G28480.1		Oxoglutarate/iron-dependent oxygenase	LOC_Os10g27340.2	oxidoreductase, putative, expressed
Sobic.001G252500	1	PF04064,PF04063	PTHR13387	KOG2973				AT1G14300.1		ARM repeat superfamily protein	LOC_Os10g26660.1	expressed protein
Sobic.001G253300	1	PF00365	PTHR13697,PTHR13697:SF21	KOG2440	2.7.1.11	K00850	GO:GO:0006096,GO:GO:0003872	AT2G22480.1	PFK5	phosphofructokinase 5	LOC_Os10g26570.1	phosphofructokinase, putative, expressed
Sobic.001G253600	1	PF05627	PTHR33882,PTHR33882:SF1					AT5G64850.1			LOC_Os10g26540.1	expressed protein
Sobic.001G253700	1	PF07714	PTHR27001,PTHR27001:SF160	KOG1187	2.7.11.1	K04733	GO:GO:0006468,GO:GO:0004672	AT2G02800.2	APK2B	protein kinase 2B	LOC_Os10g26520.1	protein kinase domain containing protein, expressed
Sobic.001G254200	1	PF01344	PTHR24413,PTHR24413:SF133				GO:GO:0005515	AT1G14330.1		Galactose oxidase/kelch repeat superfamily protein	LOC_Os03g07530.2	OsFBK12 - F-box domain and kelch repeat containing protein, expressed
Sobic.001G255800	1	PF07035	PTHR12897	KOG2377				AT3G12010.1			LOC_Os10g26140.2	CPuORF15 - conserved peptide uORF-containing transcript, expressed
Sobic.001G260600	1		PTHR34206,PTHR34206:SF2					AT3G14280.1			LOC_Os10g25150.1	expressed protein
Sobic.001G261600	1	PF00150	PTHR10551,PTHR10551:SF12		3.2.1.58		GO:GO:0005975,GO:GO:0004553,GO:GO:0051015,GO:GO:0007015				LOC_Os10g22520.1	cellulase, putative, expressed
Sobic.001G262900	1	PF00730	PTHR15074,PTHR15074:SF0			K10801	GO:GO:0006284	AT3G07930.3		DNA glycosylase superfamily protein	LOC_Os09g01290.1	hhH-GPD superfamily base excision DNA repair protein, putative, expressed
Sobic.001G263000	1	PF04535	PTHR32021,PTHR32021:SF3					AT2G28370.1		Uncharacterised protein family (UPF0497)	LOC_Os10g20250.1	membrane associated DUF588 domain containing protein, putative, expressed
Sobic.001G264700	1	PF00160	PTHR11071,PTHR11071:SF301	KOG0865	5.2.1.8		GO:GO:0006457,GO:GO:0003755,GO:GO:0000413	AT2G16600.1	ROC3	rotamase CYP 3	LOC_Os10g06630.1	peptidyl-prolyl cis-trans isomerase, putative, expressed
Sobic.001G265400	1
Sobic.001G265600	1	PF01263	PTHR10091,PTHR10091:SF8	KOG1604	5.1.3.3	K01785	GO:GO:0016853,GO:GO:0005975	AT3G17940.1		Galactose mutarotase-like superfamily protein	LOC_Os10g06720.1	aldose 1-epimerase, putative, expressed
Sobic.001G268200	1	PF13639	PTHR22937,PTHR22937:SF24				GO:GO:0008270,GO:GO:0005515	AT5G41350.1		RING/U-box superfamily protein	LOC_Os11g18947.1	zinc finger, C3HC4 type domain containing protein, expressed
Sobic.001G270400	1	PF12695	PTHR11614,PTHR11614:SF86	KOG1455	2.3.1.22			AT5G16120.2		alpha/beta-Hydrolases superfamily protein	LOC_Os10g04620.1	OsPOP20 - Putative Prolyl Oligopeptidase homologue, expressed
Sobic.001G271500	1		PTHR23155,PTHR23155:SF509								LOC_Os10g04540.1	expressed protein
Sobic.001G272700	1	PF12937	PTHR34791,PTHR34791:SF1				GO:GO:0005515				LOC_Os10g04020.1	OsFBX356 - F-box domain containing protein, expressed
Sobic.001G272900	1	PF04564	PTHR22849,PTHR22849:SF15		6.3.2.19		GO:GO:0016567,GO:GO:0004842	AT5G37490.1		ARM repeat superfamily protein	LOC_Os10g03440.1	avr9/Cf-9 rapidly elicited protein 74, putative, expressed
Sobic.001G273700	1	PF13087,PF13086	PTHR10887,PTHR10887:SF359	KOG1801		K10706		AT4G30100.1		P-loop containing nucleoside triphosphate hydrolases superfamily protein	LOC_Os06g20500.1	tRNA-splicing endonuclease positive effector-related, putative, expressed
Sobic.001G274800	1	PF00248	PTHR11732,PTHR11732:SF237	KOG1577				AT1G59960.1		NAD(P)-linked oxidoreductase superfamily protein	LOC_Os10g02480.1	oxidoreductase, aldo/keto reductase family protein, putative, expressed
Sobic.001G279200	1		PTHR21477,PTHR21477:SF16					AT1G10150.1		Carbohydrate-binding protein	LOC_Os10g01290.1	PHLOEM 2-LIKE A10, putative, expressed
Sobic.001G280000	1	PF00450	PTHR11802,PTHR11802:SF53	KOG1282		K16296	GO:GO:0006508,GO:GO:0004185	AT1G73270.1	scpl6	serine carboxypeptidase-like 6	LOC_Os10g01134.1	OsSCP46 - Putative Serine Carboxypeptidase homologue, expressed
Sobic.001G280100	1	PF03109	PTHR10566,PTHR10566:SF50	KOG1235	3.6.3.46			AT3G07700.1		Protein kinase superfamily protein	LOC_Os09g07660.2	ELMO/CED-12 family protein, putative, expressed
Sobic.001G280200	1	PF00450	PTHR11802,PTHR11802:SF47	KOG1282		K16296	GO:GO:0006508,GO:GO:0004185	AT1G73280.1	scpl3	serine carboxypeptidase-like 3	LOC_Os10g01110.1	OsSCP44 - Putative Serine Carboxypeptidase homologue, expressed
Sobic.001G280300	1	PF01453,PF07714	PTHR27002,PTHR27002:SF119		2.7.11.1		GO:GO:0006468,GO:GO:0004672	AT2G19130.1		S-locus lectin protein kinase family protein	LOC_Os10g01100.1	receptor-like protein kinase, putative, expressed
Sobic.001G281400	1		PTHR31033,PTHR31033:SF7					AT4G25030.2			LOC_Os10g43060.1	expressed protein
Sobic.001G281700	1	PF13920	PTHR12313,PTHR12313:SF15	KOG4172		K10666		AT2G23780.1		RING/U-box superfamily protein	LOC_Os01g61420.1	zinc finger, C3HC4 type domain containing protein, expressed
Sobic.001G282600	1	PF00083	PTHR23500,PTHR23500:SF110	KOG0254			GO:GO:0055085,GO:GO:0022857,GO:GO:0016021	AT5G17010.3		Major facilitator superfamily protein	LOC_Os10g42830.1	transporter family protein, putative, expressed
Sobic.001G283200	1	PF01399	PTHR10539	KOG2908		K03039	GO:GO:0005515	AT4G19006.1		Proteasome component (PCI) domain protein	LOC_Os01g32800.2	proteasome subunit, putative, expressed
Sobic.001G283400	1	PF13632,PF14570	PTHR13301,PTHR13301:SF35		2.4.2.24			AT3G03050.1	ATCSLD3,CSLD3,KJK	cellulose synthase-like D3	LOC_Os10g42750.1	CSLD1 - cellulose synthase-like family D, expressed
Sobic.001G283500	1	PF03127,PF00790	PTHR13856,PTHR13856:SF93	KOG1087			GO:GO:0006886,GO:GO:0005622	AT5G16880.1		Target of Myb protein 1	LOC_Os10g42724.1	VHS and GAT domain containing protein, expressed
Sobic.001G285000	1	PF05678	PTHR33783,PTHR33783:SF2					AT2G35230.1	IKU1	VQ motif-containing protein
Sobic.001G288800	1	PF04981	PTHR12746,PTHR12746:SF2			K07562		AT2G03820.1		nonsense-mediated mRNA decay NMD3 family protein	LOC_Os10g42320.1	nonsense-mediated mRNA decay protein 3, putative, expressed
Sobic.001G289400	1	PF01871	PTHR13016	KOG3274				AT2G38710.1		AMMECR1 family	LOC_Os10g42250.1	expressed protein
Sobic.001G290400	1	PF02365	PTHR31989,PTHR31989:SF51				GO:GO:0006355,GO:GO:0003677	AT4G17980.1	anac071,NAC071	NAC domain containing protein 71	LOC_Os10g42130.1	no apical meristem protein, putative, expressed
Sobic.001G291000	1	PF00931	PTHR23155,PTHR23155:SF621	KOG4658		K13457	GO:GO:0043531	AT3G07040.1	RPM1,RPS3	NB-ARC domain-containing disease resistance protein	LOC_Os10g07534.1	disease resistance protein RPM1, putative, expressed
Sobic.001G291100	1	PF00335	PTHR19282,PTHR19282:SF262				GO:GO:0016021	AT1G32400.2	TOM2A	tobamovirus multiplication 2A	LOC_Os08g18044.2	tetraspanin family protein, putative, expressed
Sobic.001G291200	1
Sobic.001G291400	1	PF03141	PTHR10108,PTHR10108:SF922				GO:GO:0008168	AT1G26850.2		S-adenosyl-L-methionine-dependent methyltransferases superfamily protein	LOC_Os10g41970.1	methyltransferase, putative, expressed
Sobic.001G293400	1	PF13639	PTHR14155,PTHR14155:SF98			K10663	GO:GO:0008270,GO:GO:0005515	AT5G40250.1		RING/U-box superfamily protein	LOC_Os10g41660.1	zinc finger, C3HC4 type domain containing protein, expressed
Sobic.001G293800	1	PF01373	PTHR31352,PTHR31352:SF1		3.2.1.2	K01177	GO:GO:0016161,GO:GO:0000272	AT4G17090.1	BAM3,BMY8,CT-BMY	chloroplast beta-amylase	LOC_Os10g41550.1	beta-amylase, putative, expressed
Sobic.001G294000	1	PF06943,PF00656	PTHR31773,PTHR31773:SF11	KOG1546			GO:GO:0006508,GO:GO:0004197	AT1G02170.1	AMC1,ATMC1,ATMCPB1,LOL3,MCP1B	metacaspase 1	LOC_Os03g27210.1	LOL3, putative, expressed
Sobic.001G294100	1	PF02493	PTHR23084,PTHR23084:SF156		2.7.1.68			AT4G17080.1		Histone H3 K4-specific methyltransferase SET7/9 family protein	LOC_Os10g41534.3	ICE-like protease p20 domain containing protein, expressed
Sobic.001G294150	1
Sobic.001G294900	1	PF00013	PTHR10288,PTHR10288:SF132	KOG2190		K13162	GO:GO:0003723	AT4G26000.1	PEP	RNA-binding KH domain-containing protein	LOC_Os10g41440.1	KH domain containing protein, putative, expressed
Sobic.001G296700	1	PF00125,PF16211	PTHR23430	KOG1756		K11251	GO:GO:0003677	AT1G08880.1	G-H2AX,GAMMA-H2AX,H2AXA,HTA5	Histone superfamily protein	LOC_Os12g34510.1	Core histone H2A/H2B/H3/H4 domain containing protein, putative, expressed
Sobic.001G297000	1	PF05553	PTHR34059,PTHR34059:SF4					AT4G16790.1		hydroxyproline-rich glycoprotein family protein	LOC_Os10g41250.1	glycoprotein, putative, expressed
Sobic.001G297900	1	PF00155	PTHR13693,PTHR13693:SF53	KOG1359	2.3.1.47	K00652	GO:GO:0030170,GO:GO:0009058	AT5G04620.2	ATBIOF,BIOF	biotin F	LOC_Os01g53450.1	aminotransferase, classes I and II, domain containing protein, expressed
Sobic.001G298300	1	PF10381,PF03987,PF03986	PTHR12866,PTHR12866:SF2	KOG2981		K08343		AT5G61500.1	ATATG3,ATG3	autophagy 3 (APG3)	LOC_Os01g10290.1	autophagy-related protein 3, putative, expressed
Sobic.001G298600	1	PF00861	PTHR12899,PTHR12899:SF5				GO:GO:0006412,GO:GO:0005840,GO:GO:0005622,GO:GO:0003735	AT1G08845.2		Ribosomal L18p/L5e family protein	LOC_Os10g41050.1	ribosomal L18p/L5e family protein, expressed
Sobic.001G299100	1	PF03171,PF14226	PTHR10209,PTHR10209:SF158	KOG0143	4.2.1.78		GO:GO:0055114,GO:GO:0016491	AT1G17020.1	ATSRG1,SRG1	senescence-related gene 1	LOC_Os10g41020.1	flavonol synthase/flavanone 3-hydroxylase, putative, expressed
Sobic.001G299200	1	PF03171,PF14226	PTHR10209,PTHR10209:SF204	KOG0143	4.2.1.78		GO:GO:0055114,GO:GO:0016491	AT1G17010.1		2-oxoglutarate (2OG) and Fe(II)-dependent oxygenase superfamily protein	LOC_Os10g40900.1	flavonol synthase/flavanone 3-hydroxylase, putative, expressed
Sobic.001G301200	1	PF12783,PF01369	PTHR10663,PTHR10663:SF203			K18443	GO:GO:0032012,GO:GO:0005086	AT1G13980.2	EMB30,GN,VAN7	sec7 domain-containing protein	LOC_Os02g22090.1	pattern formation protein EMB30, putative, expressed
Sobic.001G301700	1	PF00249,PF00226	PTHR24078,PTHR24078:SF310	KOG0724		K09522		AT3G11450.1		DnaJ domain ;Myb-like DNA-binding domain	LOC_Os04g30890.1	MYB family transcription factor, putative, expressed
Sobic.001G304500	1	PF03514	PTHR31636,PTHR31636:SF52					AT4G00150.1	ATHAM3,HAM3	GRAS family transcription factor	LOC_Os10g40390.1	scarecrow, putative, expressed
Sobic.001G305800	1	PF04564	PTHR22849,PTHR22849:SF19		6.3.2.19		GO:GO:0016567,GO:GO:0004842	AT2G45910.1		U-box domain-containing protein kinase family protein	LOC_Os10g40490.1	U-box domain containing protein, expressed
Sobic.001G307400	1	PF00106	PTHR24320,PTHR24320:SF100	KOG1208	1.1.1.330	K19329	GO:GO:0016491,GO:GO:0008152	AT4G11410.1		NAD(P)-binding Rossmann-fold superfamily protein	LOC_Os10g40020.2	oxidoreductase, short chain dehydrogenase/reductase family domain containing family, expressed
Sobic.001G309400	1		PTHR13890,PTHR13890:SF2	KOG2662		K16075		AT3G58970.1	MGT6,MRS2-4	magnesium transporter 6	LOC_Os10g39790.2	CorA-like magnesium transporter protein, putative, expressed
Sobic.001G309500	1	PF00481	PTHR13832,PTHR13832:SF324	KOG0700	3.1.3.16	K01102	GO:GO:0003824,GO:GO:0006470,GO:GO:0004722	AT4G38520.1		Protein phosphatase 2C family protein	LOC_Os10g39780.1	protein phosphatase 2C, putative, expressed
Sobic.001G310700	1	PF13414,PF07714	PTHR27001,PTHR27001:SF41	KOG1187	2.7.11.1,2.7.10.2	K14500	GO:GO:0006468,GO:GO:0004672	AT4G35230.1	BSK1	BR-signaling kinase 1	LOC_Os03g04050.1	protein kinase family protein, putative, expressed
Sobic.001G311100	1	PF00627,PF00240	PTHR10677,PTHR10677:SF26	KOG0010		K04523	GO:GO:0005515	AT2G17200.1	DSK2	ubiquitin family protein	LOC_Os10g39620.2	ubiquitin family protein, putative, expressed
Sobic.001G313500	1	PF06454	PTHR31142,PTHR31142:SF3					AT2G02180.1	TOM3	tobamovirus multiplication protein 3	LOC_Os10g39220.1	tobamovirus multiplication protein, putative, expressed
Sobic.001G313700	1		PTHR34361,PTHR34361:SF2								LOC_Os10g39200.1	expressed protein
Sobic.001G314300	1	PF14226,PF03171	PTHR10209,PTHR10209:SF222	KOG0143	1.14.11.9		GO:GO:0055114,GO:GO:0016491	AT5G24530.1	DMR6	2-oxoglutarate (2OG) and Fe(II)-dependent oxygenase superfamily protein	LOC_Os10g39140.1	flavonol synthase/flavanone 3-hydroxylase, putative, expressed
Sobic.001G314500	1	PF00179	PTHR24067,PTHR24067:SF153	KOG0424	6.3.2.19	K10577		AT3G57870.1	AHUS5,ATSCE1,EMB1637,SCE1,SCE1A	sumo conjugation enzyme 1	LOC_Os03g03130.1	ubiquitin-conjugating enzyme, putative, expressed
Sobic.001G314700	1		PTHR31152,PTHR31152:SF3					AT1G63830.1		PLAC8 family protein	LOC_Os10g39100.1	uncharacterized Cys-rich domain containing protein, putative, expressed
Sobic.001G314900	1	PF05920,PF07526	PTHR11850,PTHR11850:SF96	KOG0773			GO:GO:0006355,GO:GO:0003677	AT5G41410.1	BEL1	POX (plant homeobox) family protein	LOC_Os10g39030.1	homeobox domain containing protein, expressed
Sobic.001G315700	1	PF00069	PTHR24055,PTHR24055:SF227		2.7.11.24	K04371	GO:GO:0006468,GO:GO:0005524,GO:GO:0004672	AT4G01370.1	ATMPK4,MPK4	MAP kinase 4	LOC_Os10g38950.1	CGMC_MAPKCMGC_2_ERK.14 - CGMC includes CDA, MAPK, GSK3, and CLKC kinases, expressed
Sobic.001G315800	1	PF01488	PTHR13812,PTHR13812:SF19	KOG3007	1.5.1.25			AT5G52810.1		NAD(P)-binding Rossmann-fold superfamily protein	LOC_Os10g38930.1	shikimate/quinate 5-dehydrogenase, putative, expressed
Sobic.001G317000	1	PF13410,PF13417	PTHR11260,PTHR11260:SF269	KOG0406	2.5.1.18	K00799	GO:GO:0005515	AT1G10370.1	ATGSTU17,ERD9,GST30,GST30B	Glutathione S-transferase family protein	LOC_Os10g38740.1	glutathione S-transferase, putative, expressed
Sobic.001G317200	1	PF13410,PF13417	PTHR11260,PTHR11260:SF326	KOG0406	2.5.1.18	K00799	GO:GO:0005515	AT1G10360.1	ATGSTU18,GST29,GSTU18	glutathione S-transferase TAU 18	LOC_Os10g38730.1	glutathione S-transferase, putative, expressed
Sobic.001G317300	1	PF13417	PTHR11260,PTHR11260:SF326	KOG0406	2.5.1.18	K00799	GO:GO:0005515	AT1G10360.1	ATGSTU18,GST29,GSTU18	glutathione S-transferase TAU 18	LOC_Os10g38730.1	glutathione S-transferase, putative, expressed
Sobic.001G318000	1	PF00043,PF13417	PTHR11260,PTHR11260:SF271	KOG0406	2.5.1.18	K00799	GO:GO:0005515	AT1G10360.1	ATGSTU18,GST29,GSTU18	glutathione S-transferase TAU 18	LOC_Os10g38610.1	glutathione S-transferase, putative, expressed
Sobic.001G318200	1	PF13410,PF13417	PTHR11260,PTHR11260:SF243	KOG0406	2.5.1.18	K00799	GO:GO:0005515	AT1G10360.1	ATGSTU18,GST29,GSTU18	glutathione S-transferase TAU 18	LOC_Os10g38590.1	glutathione S-transferase, N-terminal domain containing protein, expressed
Sobic.001G318500	1	PF13410,PF13417	PTHR11260,PTHR11260:SF269	KOG0406	2.5.1.18	K00799	GO:GO:0005515	AT1G10360.1	ATGSTU18,GST29,GSTU18	glutathione S-transferase TAU 18	LOC_Os10g38470.1	glutathione S-transferase, putative, expressed
Sobic.001G318700	1	PF13410,PF02798	PTHR11260,PTHR11260:SF278	KOG0406	2.5.1.18	K00799	GO:GO:0005515	AT1G10370.1	ATGSTU17,ERD9,GST30,GST30B	Glutathione S-transferase family protein	LOC_Os10g38489.1	glutathione S-transferase GSTU6, putative, expressed
Sobic.001G318900	1	PF00043,PF02798	PTHR11260,PTHR11260:SF269	KOG0406	2.5.1.18	K00799	GO:GO:0005515	AT1G10360.1	ATGSTU18,GST29,GSTU18	glutathione S-transferase TAU 18	LOC_Os10g38160.1	glutathione S-transferase, putative, expressed
Sobic.001G319500	1	PF00043,PF13417	PTHR11260,PTHR11260:SF214	KOG0406	2.5.1.18	K00799	GO:GO:0005515	AT1G10370.1	ATGSTU17,ERD9,GST30,GST30B	Glutathione S-transferase family protein	LOC_Os10g38140.1	glutathione S-transferase, putative, expressed
Sobic.001G321000	1	PF03171,PF14226	PTHR10209,PTHR10209:SF214	KOG0143	1.14.17.4		GO:GO:0055114,GO:GO:0016491	AT4G16770.1		2-oxoglutarate (2OG) and Fe(II)-dependent oxygenase superfamily protein	LOC_Os10g37899.1	transposon protein, putative, unclassified, expressed
Sobic.001G321700	1							AT2G45750.1		S-adenosyl-L-methionine-dependent methyltransferases superfamily protein	LOC_Os10g37770.1	dehydration response related protein, putative, expressed
Sobic.001G323000	1	PF14555,PF00789	PTHR23322,PTHR23322:SF1	KOG1363		K18726	GO:GO:0005515	AT4G10790.1		UBX domain-containing protein	LOC_Os10g37630.1	UBX domain-containing protein, putative, expressed
Sobic.001G324700	1	PF16845	PTHR11413,PTHR11413:SF59				GO:GO:0004869	AT5G47550.1		Cystatin/monellin superfamily protein	LOC_Os03g31510.1	cysteine proteinase inhibitor 8 precursor, putative, expressed
Sobic.001G325200	1	PF00111,PF01799,PF03450,PF01315,PF00941,PF02738	PTHR11908,PTHR11908:SF66		1.17.1.4	K00106	GO:GO:0051536,GO:GO:0009055,GO:GO:0055114,GO:GO:0046872,GO:GO:0016491	AT4G34890.1	ATXDH1,XDH1	xanthine dehydrogenase 1	LOC_Os03g31550.1	aldehyde oxidase, putative, expressed
Sobic.001G325600	1	PF00201	PTHR11926,PTHR11926:SF307				GO:GO:0016758,GO:GO:0008152	AT2G43820.1	ATSAGT1,GT,SAGT1,SGT1,UGT74F2	UDP-glucosyltransferase 74F2	LOC_Os04g12960.1	UDP-glucoronosyl/UDP-glucosyl transferase, putative, expressed
Sobic.001G326200	1		PTHR35275,PTHR35275:SF1					AT1G59590.1	ZCF37	ZCF37	LOC_Os03g31740.1	ZCF37, putative, expressed
Sobic.001G326600	1		PTHR32133,PTHR32133:SF152								LOC_Os07g35060.2	OsFBX238 - F-box domain containing protein, expressed
Sobic.001G327800	1	PF00924	PTHR30566,PTHR30566:SF13			K16052	GO:GO:0055085,GO:GO:0016020	AT5G10490.1	MSL2	MSCS-like 2	LOC_Os02g45690.1	uncharacterized mscS family protein, putative, expressed
Sobic.001G329100	1	PF00560,PF08263	PTHR27001,PTHR27001:SF1		2.7.11.1,2.7.10.1		GO:GO:0005515	AT5G21090.1		Leucine-rich repeat (LRR) family protein	LOC_Os03g32580.1	BRASSINOSTEROID INSENSITIVE 1-associated receptor kinase 1 precursor, putative, expressed
Sobic.001G329800	1	PF06351	PTHR31843,PTHR31843:SF1		5.3.99.6	K10525	GO:GO:0016853,GO:GO:0009507	AT3G25780.1	AOC3	allene oxide cyclase 3	LOC_Os03g32314.1	allene oxide cyclase 4, chloroplast precursor, putative, expressed
Sobic.001G330700	1		PTHR32487,PTHR32487:SF6		1.3.99.6,1.3.1.3			AT4G24220.1	AWI31,VEP1	NAD(P)-binding Rossmann-fold superfamily protein	LOC_Os03g32170.1	NAD dependent epimerase/dehydratase family protein, putative, expressed
Sobic.001G330925	1	PF08224	PTHR33377,PTHR33377:SF3								LOC_Os07g02980.1	expressed protein
Sobic.001G331000	1	PF08224	PTHR33377,PTHR33377:SF3								LOC_Os07g02970.1	expressed protein
Sobic.001G332900	1	PF00024,PF00954,PF01453,PF00069	PTHR27002,PTHR27002:SF77	KOG1187	2.7.11.1		GO:GO:0048544,GO:GO:0006468,GO:GO:0005524,GO:GO:0004672	AT2G19130.1		S-locus lectin protein kinase family protein	LOC_Os03g30890.1	S-locus-like receptor protein kinase, putative, expressed
Sobic.001G333100	1	PF04564,PF10408	PTHR13931,PTHR13931:SF2		6.3.2.19	K10597	GO:GO:0016567,GO:GO:0004842,GO:GO:0034450,GO:GO:0006511,GO:GO:0000151	AT5G15400.1		U-box domain-containing protein	LOC_Os03g31400.1	U-box domain-containing protein, putative, expressed
Sobic.001G333400	1	PF00188	PTHR10334,PTHR10334:SF195	KOG3017				AT4G33720.1		CAP (Cysteine-rich secretory proteins, Antigen 5, and Pathogenesis-related 1 protein) superfamily protein	LOC_Os10g11500.1	SCP-like extracellular protein, expressed
Sobic.001G334600	1	PF12937	PTHR20995,PTHR20995:SF15				GO:GO:0005515	AT5G39250.1		F-box family protein	LOC_Os03g30920.1	OsFBX95 - F-box domain containing protein, expressed
Sobic.001G335000	1	PF01145	PTHR15351	KOG2962				AT2G03510.1		SPFH/Band 7/PHB domain-containing membrane-associated protein family	LOC_Os03g30790.1	erlin-2 precursor, putative, expressed
Sobic.001G339300	1
Sobic.001G341500	1	PF02291	PTHR12595,PTHR12595:SF6	KOG3334		K03133	GO:GO:0006352	AT1G54140.1	TAF9,TAFII21	TATA binding protein associated factor 21kDa subunit	LOC_Os03g29470.1	transcription initiation factor IID, putative, expressed
Sobic.001G341600	1	PF07714	PTHR27001,PTHR27001:SF111	KOG1187	2.7.11.1		GO:GO:0006468,GO:GO:0004672	AT2G05940.1		Protein kinase superfamily protein	LOC_Os03g29410.1	tyrosine protein kinase domain containing protein, putative, expressed
Sobic.001G342600	1	PF07649,PF13905	PTHR13871,PTHR13871:SF7	KOG2501	1.8.1.8	K17609	GO:GO:0055114,GO:GO:0047134	AT1G60420.1		DC1 domain-containing protein	LOC_Os03g29190.2	PDI, putative, expressed
Sobic.001G346300	1	PF00400	PTHR22847,PTHR22847:SF474			K12816	GO:GO:0005515	AT1G10580.1		Transducin/WD40 repeat-like superfamily protein	LOC_Os03g27970.1	WD domain, G-beta repeat domain containing protein, expressed
Sobic.001G347600	1	PF05701	PTHR32054,PTHR32054:SF2					AT2G26570.1		Plant protein of unknown function (DUF827)	LOC_Os03g27800.1	paramyosin, putative, expressed
Sobic.001G349400	1		PTHR24078,PTHR24078:SF259					AT2G01710.1		Chaperone DnaJ-domain superfamily protein	LOC_Os03g27460.2	heat shock protein DnaJ, putative, expressed
Sobic.001G349800	1	PF00168,PF00614,PF12357	PTHR18896,PTHR18896:SF73		3.1.4.4	K01115	GO:GO:0005515,GO:GO:0003824	AT3G15730.1	PLD,PLDALPHA1	phospholipase D alpha 1	LOC_Os03g27370.1	phospholipase D, putative, expressed
Sobic.001G350300	1	PF00010	PTHR13935,PTHR13935:SF52				GO:GO:0046983,GO:GO:0003677	AT4G20970.1		basic helix-loop-helix (bHLH) DNA-binding superfamily protein	LOC_Os01g01840.1	helix-loop-helix DNA-binding domain containing protein, expressed
Sobic.001G350900	1	PF01636,PF12937,PF13621	PTHR12480,PTHR12480:SF5	KOG2130			GO:GO:0005515	AT1G78280.1		transferases, transferring glycosyl groups	LOC_Os03g27250.1	OsFBO14 - F-box and other domain containing protein, expressed
Sobic.001G351700	1	PF00612,PF01833,PF03859	PTHR23335,PTHR23335:SF6				GO:GO:0005515,GO:GO:0005634,GO:GO:0003677	AT5G09410.1	CAMTA1,EICBP.B	ethylene induced calmodulin binding protein	LOC_Os07g43030.1	calmodulin-binding transcription activator, putative, expressed
Sobic.001G352700	1	PF05678	PTHR33179,PTHR33179:SF6					AT4G39720.1		VQ motif-containing protein	LOC_Os03g26990.1	VQ domain containing protein, putative, expressed
Sobic.001G353600	1		PTHR12681					AT1G22140.1			LOC_Os03g26791.1	expressed protein
Sobic.001G357900	1	PF07983,PF00332	PTHR32227,PTHR32227:SF124		3.2.1.39		GO:GO:0005975,GO:GO:0004553	AT3G13560.2		O-Glycosyl hydrolases family 17 protein	LOC_Os03g25790.1	glycosyl hydrolases family 17 protein, expressed
Sobic.001G358200	1		PTHR31250,PTHR31250:SF6					AT3G13600.1		calmodulin-binding family protein	LOC_Os03g25760.1	calmodulin-binding protein, putative, expressed
Sobic.001G358366	1
Sobic.001G359500	1	PF00067	PTHR24282,PTHR24282:SF50	KOG0157			GO:GO:0055114,GO:GO:0020037,GO:GO:0016705,GO:GO:0005506	AT2G46950.1	CYP709B2	cytochrome P450, family 709, subfamily B, polypeptide 2	LOC_Os03g25480.1	cytochrome P450, putative, expressed
Sobic.001G360000	1	PF02518,PF10436	PTHR11947,PTHR11947:SF24	KOG0787	2.7.11.2	K00898		AT3G06483.1	ATPDHK,PDK	pyruvate dehydrogenase kinase	LOC_Os03g25400.1	kinase, putative, expressed
Sobic.001G360200	1	PF03908	PTHR21230,PTHR21230:SF35	KOG1666		K08494		AT3G17440.1	ATNPSN13,NPSN13	novel plant snare 13	LOC_Os03g25390.1	novel plant SNARE 11, putative, expressed
Sobic.001G360600	1	PF01470	PTHR23402,PTHR23402:SF17	KOG4755	3.4.19.3	K01304		AT1G56700.1		Peptidase C15, pyroglutamyl peptidase I-like	LOC_Os03g25270.3	pyrrolidone-carboxylate peptidase, putative, expressed
Sobic.001G362001	1	PF07714	PTHR27001,PTHR27001:SF14	KOG1187	2.7.11.1		GO:GO:0006468,GO:GO:0004672	AT1G61590.1		Protein kinase superfamily protein	LOC_Os03g24930.1	tyrosine protein kinase domain containing protein, putative, expressed
Sobic.001G363100	1	PF00582	PTHR31964,PTHR31964:SF28				GO:GO:0006950	AT3G62550.1		Adenine nucleotide alpha hydrolases-like superfamily protein	LOC_Os05g28740.1	universal stress protein domain containing protein, putative, expressed
Sobic.001G363300	1		PTHR33115,PTHR33115:SF3					AT5G18980.1		ARM repeat superfamily protein	LOC_Os03g24730.1	expressed protein
Sobic.001G364500	1	PF01641	PTHR10173,PTHR10173:SF19	KOG0856	1.8.4.12	K07305	GO:GO:0055114,GO:GO:0033743,GO:GO:0030091,GO:GO:0016671,GO:GO:0006979	AT4G21860.3	MSRB2	methionine sulfoxide reductase B 2	LOC_Os03g24600.1	peptide methionine sulfoxide reductase msrB, putative, expressed
Sobic.001G369500	1	PF00067	PTHR24298,PTHR24298:SF183	KOG0156	1.14.13.138		GO:GO:0055114,GO:GO:0020037,GO:GO:0016705,GO:GO:0005506	AT3G26320.1	CYP71B36	cytochrome P450, family 71, subfamily B, polypeptide 36	LOC_Os08g01450.1	cytochrome P450, putative, expressed
Sobic.001G371300	1	PF13639,PF14369	PTHR22763,PTHR22763:SF24		6.3.2.19	K11982	GO:GO:0008270,GO:GO:0005515	AT2G40830.3	RHC1A	RING-H2 finger C1A	LOC_Os03g22830.1	zinc finger, C3HC4 type domain containing protein, expressed
Sobic.001G373100	1	PF13639,PF14599,PF05495	PTHR21319,PTHR21319:SF13	KOG1940	6.3.2.19	K10144	GO:GO:0008270,GO:GO:0005515	AT5G18650.1		CHY-type/CTCHY-type/RING-type Zinc finger protein	LOC_Os03g22680.1	RING finger and CHY zinc finger domain-containing protein 1, putative, expressed
Sobic.001G373900	1		PTHR13859,PTHR13859:SF16					AT2G47820.1			LOC_Os03g22560.1	MYB family transcription factor, putative, expressed
Sobic.001G374600	1	PF13668	PTHR31694,PTHR31694:SF4					AT3G62730.1			LOC_Os03g22470.1	desiccation-related protein PCC13-62 precursor, putative, expressed
Sobic.001G376800	1	PF00271,PF00270	PTHR24031,PTHR24031:SF233		3.6.4.13	K13116	GO:GO:0005524,GO:GO:0003676	AT5G51280.1		DEAD-box protein abstrakt, putative	LOC_Os02g05660.1	DEAD-box ATP-dependent RNA helicase 35A, putative, expressed
Sobic.001G379000	1	PF00202	PTHR11986,PTHR11986:SF77		2.6.1.44	K00827	GO:GO:0030170,GO:GO:0008483	AT3G08860.1	PYD4	PYRIMIDINE 4	LOC_Os03g21960.1	aminotransferase, putative, expressed
Sobic.001G380200	1		PTHR23092,PTHR23092:SF29		2.7.7.19			AT3G51620.2		PAP/OAS1 substrate-binding domain superfamily	LOC_Os03g21850.1	nucleotidyltransferase, putative, expressed
Sobic.001G381200	1	PF02225	PTHR22765,PTHR22765:SF47					AT3G52850.1	ATELP,ATELP1,ATVSR1,BP-80,BP80,BP80-1;1,BP80B,GFS1,VSR1,VSR1;1	vacuolar sorting receptor homolog 1	LOC_Os03g21720.1	vacuolar-sorting receptor precursor, putative, expressed
Sobic.001G381300	1	PF03106	PTHR31282,PTHR31282:SF5				GO:GO:0043565,GO:GO:0006355,GO:GO:0003700	AT3G56400.1	ATWRKY70,WRKY70	WRKY DNA-binding protein 70	LOC_Os03g21710.1	WRKY79, expressed
Sobic.001G381800	1	PF11331	PTHR31105,PTHR31105:SF4					AT3G56410.1		Protein of unknown function (DUF3133)	LOC_Os03g21640.1	expressed protein
Sobic.001G383000	1	PF00252	PTHR11726,PTHR11726:SF13	KOG0857		K02866	GO:GO:0006412,GO:GO:0005840,GO:GO:0003735	AT1G14320.1	RPL10,RPL10A,SAC52	Ribosomal protein L16p/L10e family protein	LOC_Os11g11390.1	ribosomal protein, putative, expressed
Sobic.001G383300	1	PF00005,PF00664	PTHR24221,PTHR24221:SF18		3.6.3.46	K05663	GO:GO:0016887,GO:GO:0005524,GO:GO:0055085,GO:GO:0042626,GO:GO:0016021,GO:GO:0006810	AT5G58270.1	ATATM3,ATM3,STA1	ABC transporter of the mitochondrion 3	LOC_Os06g03770.1	ABC transporter, ATP-binding protein, putative, expressed
Sobic.001G383700	1	PF13499,PF13405	PTHR10891,PTHR10891:SF602	KOG0027		K13448	GO:GO:0005509	AT4G20780.1	CML42	calmodulin like 42	LOC_Os03g21380.2	OsCML27 - Calmodulin-related calcium sensor protein, expressed
Sobic.001G385000	1	PF01150	PTHR11782,PTHR11782:SF48	KOG1385	3.6.1.5	K14641	GO:GO:0016787	AT5G18280.2	APY2,ATAPY2	apyrase 2	LOC_Os03g21120.1	nucleoside-triphosphatase, putative, expressed
Sobic.001G385800	1	PF02365	PTHR31719,PTHR31719:SF32				GO:GO:0006355,GO:GO:0003677	AT3G04070.2	anac047,NAC047	NAC domain containing protein 47	LOC_Os03g21060.1	No apical meristem protein, putative, expressed
Sobic.001G386000	1	PF02365	PTHR31744,PTHR31744:SF10				GO:GO:0006355,GO:GO:0003677	AT5G18270.1	ANAC087	Arabidopsis NAC domain containing protein 87	LOC_Os03g21030.1	no apical meristem protein, putative, expressed
Sobic.001G386400	1	PF00122,PF12710,PF16209,PF16212	PTHR24092,PTHR24092:SF74		3.6.3.1		GO:GO:0046872,GO:GO:0000166,GO:GO:0016021,GO:GO:0015914,GO:GO:0005524,GO:GO:0004012,GO:GO:0000287	AT5G04930.1	ALA1	aminophospholipid ATPase 1	LOC_Os03g20949.1	phospholipid-transporting ATPase, putative, expressed
Sobic.001G386700	1	PF00249,PF14379	PTHR31499,PTHR31499:SF4					AT3G04030.3		Homeodomain-like superfamily protein	LOC_Os03g20900.1	Myb transcription factor, putative, expressed
Sobic.001G387500	1	PF00931	PTHR23155,PTHR23155:SF610	KOG4658			GO:GO:0043531	AT3G14470.1		NB-ARC domain-containing disease resistance protein	LOC_Os03g20840.1	disease resistance RPP13-like protein 1, putative, expressed
Sobic.001G388600	1	PF11969	PTHR23089,PTHR23089:SF12	KOG3275		K02503		AT3G56490.1	HINT1,HIT3	HIS triad family protein 3	LOC_Os03g20630.2	histidine triad family protein, putative, expressed
Sobic.001G389000	1	PF03106	PTHR31282,PTHR31282:SF13				GO:GO:0043565,GO:GO:0006355,GO:GO:0003700	AT4G11070.1	AtWRKY41,WRKY41	WRKY family transcription factor	LOC_Os03g20550.1	WRKY55, expressed
Sobic.001G392400	1		PTHR33726,PTHR33726:SF1					AT5G49525.1			LOC_Os03g19940.1	expressed protein
Sobic.001G393800	1	PF16113	PTHR11941,PTHR11941:SF72	KOG1680				AT4G16210.1	E-COAH-2,ECHIA	enoyl-CoA hydratase/isomerase A	LOC_Os03g19680.1	enoyl-CoA hydratase/isomerase family protein, putative, expressed
Sobic.001G394600	1	PF09459	PTHR36044,PTHR36044:SF1				GO:GO:0020037	AT3G62370.1		heme binding	LOC_Os03g19580.1	expressed protein
Sobic.001G395700	1	PF14416,PF13839	PTHR32285,PTHR32285:SF19					AT3G62390.1	TBL6	TRICHOME BIREFRINGENCE-LIKE 6	LOC_Os03g19470.1	proteins of unknown function domain containing protein, expressed
Sobic.001G396100	1		PTHR35702,PTHR35702:SF1					AT1G56423.1			LOC_Os03g19400.1	expressed protein
Sobic.001G396200	1	PF03070	PTHR20858,PTHR20858:SF18					AT3G16990.1		Haem oxygenase-like, multi-helical	LOC_Os03g19390.1	TENA/THI-4 family protein, putative, expressed
Sobic.001G396800	1	PF00472,PF03462	PTHR11075,PTHR11075:SF6	KOG2726		K02836	GO:GO:0006415,GO:GO:0003747,GO:GO:0016149,GO:GO:0005737	AT1G56350.1		Peptide chain release factor 2	LOC_Os03g19300.1	peptide chain release factor protein, putative, expressed
Sobic.001G397400	1	PF13193,PF00501	PTHR24095,PTHR24095:SF174		6.2.1.1,6.2.1.2		GO:GO:0008152,GO:GO:0003824	AT3G16910.1	AAE7,ACN1	acyl-activating enzyme 7	LOC_Os03g19250.1	AMP-binding enzyme, putative, expressed
Sobic.001G399100	1	PF05648	PTHR12652,PTHR12652:SF10	KOG4186			GO:GO:0016559,GO:GO:0005779	AT1G47750.1	PEX11A	peroxin 11A	LOC_Os03g19010.1	peroxisomal biogenesis factor 11, putative, expressed
Sobic.001G400700	1	PF00407	PTHR31213,PTHR31213:SF20				GO:GO:0009607,GO:GO:0006952	AT2G40330.1	PYL6,RCAR9	PYR1-like 6	LOC_Os03g18850.1	pathogenesis-related Bet v I family protein, putative, expressed
Sobic.001G400800	1	PF00407	PTHR31213,PTHR31213:SF20				GO:GO:0009607,GO:GO:0006952	AT2G40330.1	PYL6,RCAR9	PYR1-like 6	LOC_Os03g18850.1	pathogenesis-related Bet v I family protein, putative, expressed
Sobic.001G400900	1	PF00407	PTHR31213,PTHR31213:SF20				GO:GO:0009607,GO:GO:0006952	AT2G40330.1	PYL6,RCAR9	PYR1-like 6	LOC_Os03g18850.1	pathogenesis-related Bet v I family protein, putative, expressed
Sobic.001G401000	1	PF00407	PTHR31213,PTHR31213:SF20				GO:GO:0009607,GO:GO:0006952	AT5G45870.1	PYL12,RCAR6	PYR1-like 12	LOC_Os03g18850.1	pathogenesis-related Bet v I family protein, putative, expressed
Sobic.001G401200	1	PF00407	PTHR31213,PTHR31213:SF20				GO:GO:0009607,GO:GO:0006952	AT2G40330.1	PYL6,RCAR9	PYR1-like 6	LOC_Os03g18850.1	pathogenesis-related Bet v I family protein, putative, expressed
Sobic.001G401300	1	PF00407	PTHR31213,PTHR31213:SF20				GO:GO:0009607,GO:GO:0006952	AT5G45870.1	PYL12,RCAR6	PYR1-like 12	LOC_Os03g18850.1	pathogenesis-related Bet v I family protein, putative, expressed
Sobic.001G401800	1	PF04749,PF11204	PTHR31045,PTHR31045:SF5					AT5G05350.1		PLAC8 family protein	LOC_Os03g18790.1	SAG20, putative, expressed
Sobic.001G401900	1	PF07107	PTHR33703,PTHR33703:SF3					AT5G01740.1		Nuclear transport factor 2 (NTF2) family protein	LOC_Os03g18770.1	wound-induced protein WI12, putative, expressed
Sobic.001G402200	1	PF13561	PTHR24322,PTHR24322:SF309	KOG0725	1.1.1.288			AT3G51680.1		NAD(P)-binding Rossmann-fold superfamily protein	LOC_Os03g18740.1	oxidoreductase, short chain dehydrogenase/reductase family, putative, expressed
Sobic.001G402300	1	PF13893,PF00076	PTHR10501	KOG4206		K11094	GO:GO:0003676,GO:GO:0017069,GO:GO:0000398	AT2G30260.1	U2B\'\'	U2 small nuclear ribonucleoprotein B	LOC_Os03g18720.1	RNA recognition motif containing protein, putative, expressed
Sobic.001G403600	1	PF04398	PTHR31676,PTHR31676:SF25					AT3G08890.2		Protein of unknown function, DUF538	LOC_Os03g18560.1	DUF538 domain containing protein, putative, expressed
Sobic.001G403700	1	PF00153	PTHR24089,PTHR24089:SF308	KOG0760		K15113		AT1G07030.1		Mitochondrial substrate carrier family protein	LOC_Os03g18550.1	mitochondrial carrier protein, putative, expressed
Sobic.001G404200	1	PF02466	PTHR14110	KOG3225		K17790		AT3G10110.1	MEE67	Mitochondrial import inner membrane translocase subunit Tim17/Tim22/Tim23 family protein	LOC_Os03g18500.1	mitochondrial import inner membrane translocase subunit Tim17, putative, expressed
Sobic.001G406800	1	PF13522,PF00733	PTHR11772,PTHR11772:SF16		6.3.5.4	K01953	GO:GO:0006529,GO:GO:0004066	AT3G47340.1	ASN1,AT-ASN1,DIN6	glutamine-dependent asparagine synthase 1	LOC_Os03g18130.1	asparagine synthetase, putative, expressed
Sobic.001G408100	1	PF04893	PTHR21236,PTHR21236:SF8	KOG3103			GO:GO:0016020	AT3G52760.1		Integral membrane Yip1 family protein	LOC_Os03g17990.1	Yip1 domain containing protein, expressed
Sobic.001G408900	1	PF00085	PTHR18929,PTHR18929:SF104	KOG0910			GO:GO:0045454	AT1G07960.1	ATPDIL5-1,PDIL5-1	PDI-like 5-1	LOC_Os03g17860.1	OsPDIL5-1 protein disulfide isomerase PDIL5-1, expressed
Sobic.001G410100	1	PF00069	PTHR24055,PTHR24055:SF214		2.7.11.24	K04371	GO:GO:0006468,GO:GO:0005524,GO:GO:0004672	AT3G45640.1	ATMAPK3,ATMPK3,MPK3	mitogen-activated protein kinase 3	LOC_Os03g17700.1	CGMC_MAPKCGMC_2_ERK.2 - CGMC includes CDA, MAPK, GSK3, and CLKC kinases, expressed
Sobic.001G410300	1
Sobic.001G410450	1										LOC_Os03g17680.1	expressed protein
Sobic.001G410500	1										LOC_Os03g17670.1	expressed protein
Sobic.001G412700	1	PF13410,PF13417	PTHR11260,PTHR11260:SF261	KOG0406		K00799	GO:GO:0005515	AT3G55040.1	GSTL2	glutathione transferase lambda 2	LOC_Os03g17480.1	IN2-1 protein, putative, expressed
Sobic.001G414000	1	PF11721,PF07714	PTHR27003,PTHR27003:SF65	KOG1187	2.7.11.1		GO:GO:0006468,GO:GO:0004672	AT3G46290.1	HERK1	hercules receptor kinase 1	LOC_Os03g17300.4	TKL_IRAK_CrRLK1L-1.7 - The CrRLK1L-1 subfamily has homology to the CrRLK1L homolog, expressed
Sobic.001G414400	1	PF13962,PF13637,PF12796	PTHR24186,PTHR24186:SF4	KOG4412,KOG0508				AT1G07710.1		Ankyrin repeat family protein	LOC_Os03g17250.1	ankyrin repeat-containing protein, putative, expressed
Sobic.001G414500	1	PF13962,PF12796	PTHR24177,PTHR24177:SF41	KOG0502,KOG4412,KOG0508				AT3G12360.1	ITN1	Ankyrin repeat family protein	LOC_Os03g17240.1	ankyrin repeat-containing protein, putative, expressed
Sobic.001G417600	1	PF00241	PTHR11913,PTHR11913:SF30	KOG1735		K05765	GO:GO:0005622,GO:GO:0003779,GO:GO:0030042,GO:GO:0015629	AT5G59890.1	ADF4,ATADF4	actin depolymerizing factor 4	LOC_Os04g46910.1	actin-depolymerizing factor, putative, expressed
Sobic.001G418200	1	PF01657	PTHR32411,PTHR32411:SF43					AT5G48540.1		receptor-like protein kinase-related family protein	LOC_Os03g16950.1	cysteine-rich repeat secretory protein 55 precursor, putative, expressed
Sobic.001G418400	1	PF13962	PTHR24177,PTHR24177:SF51					AT4G11000.1		Ankyrin repeat family protein	LOC_Os06g19110.1	cadmium tolerance factor, putative, expressed
Sobic.001G421700	1	PF01237	PTHR10972	KOG2209				AT5G02100.1	ORP3A,UNE18	Oxysterol-binding family protein	LOC_Os03g16690.1	oxysterol-binding protein, putative, expressed
Sobic.001G422900	1	PF14369,PF13639,PF06547	PTHR22763,PTHR22763:SF33	KOG1493	6.3.2.19		GO:GO:0008270,GO:GO:0005515	AT2G39720.1	RHC2A	RING-H2 finger C2A	LOC_Os03g16480.1	zinc finger family protein, putative, expressed
Sobic.001G423600	1	PF11961,PF05003	PTHR31371,PTHR31371:SF6					AT3G23160.1		Protein of unknown function (DUF668)	LOC_Os03g16390.1	avr9/Cf-9 rapidly elicited protein, putative, expressed
Sobic.001G427100	1	PF00153	PTHR24089,PTHR24089:SF351	KOG0769		K13354		AT2G39970.1		Mitochondrial substrate carrier family protein	LOC_Os03g15860.1	mitochondrial carrier protein, putative, expressed
Sobic.001G427200	1	PF02099	PTHR13291,PTHR13291:SF0	KOG2934	3.4.19.12	K15235	GO:GO:0008242	AT2G29640.1	JOSL	JOSEPHIN-like protein	LOC_Os03g15850.1	josephin, putative, expressed
Sobic.001G427500	1		PTHR11145					AT3G09030.1		BTB/POZ domain-containing protein	LOC_Os03g15800.1	B4-BTB2 - Bric-a-Brac, Tramtrack, Broad Complex BTB domain with B4 subfamily conserved sequence, expressed
Sobic.001G428200	1	PF10961	PTHR16875,PTHR16875:SF0					AT4G08230.1		glycine-rich protein	LOC_Os03g15720.1	expressed protein
Sobic.001G428400	1	PF12874,PF16835	PTHR23205,PTHR23205:SF0	KOG0227		K12826		AT2G32600.1		hydroxyproline-rich glycoprotein family protein
Sobic.001G428800	1	PF02204	PTHR23101,PTHR23101:SF25	KOG2319				AT3G19770.1	ATVPS9A,VPS9,VPS9A	Vacuolar sorting protein 9 (VPS9) domain	LOC_Os03g15650.1	vacuolar sorting protein, putative, expressed
Sobic.001G428900	1	PF08276,PF00954,PF01453,PF00069	PTHR27002,PTHR27002:SF150	KOG1187	2.7.11.1		GO:GO:0048544,GO:GO:0006468,GO:GO:0005524,GO:GO:0004672	AT2G19130.1		S-locus lectin protein kinase family protein	LOC_Os07g36780.1	S-domain receptor-like protein kinase, putative, expressed
Sobic.001G429800	1	PF00226	PTHR15606,PTHR15606:SF4	KOG1150		K09528		AT5G22080.1		Chaperone DnaJ-domain superfamily protein	LOC_Os03g15480.1	heat shock protein DnaJ, putative, expressed
Sobic.001G430400	1	PF00149	PTHR14795,PTHR14795:SF2				GO:GO:0016787	AT3G03305.1		Calcineurin-like metallo-phosphoesterase superfamily protein	LOC_Os03g15430.1	Ser/Thr protein phosphatase family protein, putative, expressed
Sobic.001G430900	1	PF00240,PF01020	PTHR10666	KOG0003			GO:GO:0005515,GO:GO:0006412,GO:GO:0005840,GO:GO:0003735	AT2G36170.1		Ubiquitin supergroup;Ribosomal protein L40e	LOC_Os03g15370.1	ubiquitin fusion protein, putative, expressed
Sobic.001G431000	1	PF08238	PTHR11102,PTHR11102:SF84	KOG1550		K14026		AT1G18260.1		HCP-like superfamily protein	LOC_Os03g15350.1	Sel1 repeat domain containing protein, putative, expressed
Sobic.001G431500	1	PF12695	PTHR23024,PTHR23024:SF93	KOG1515	3.1.1.1			AT5G16080.1	AtCXE17,CXE17	carboxyesterase 17	LOC_Os03g15270.1	gibberellin receptor GID1L2, putative, expressed
Sobic.001G431600	1	PF00069,PF00139	PTHR27007,PTHR27007:SF13	KOG1187	2.7.11.1		GO:GO:0006468,GO:GO:0005524,GO:GO:0004672,GO:GO:0030246	AT3G53810.1		Concanavalin A-like lectin protein kinase family protein	LOC_Os03g15250.1	lectin-like receptor kinase, putative, expressed
Sobic.001G431800	1	PF03398	PTHR12161,PTHR12161:SF17					AT1G13340.1		Regulator of Vps4 activity in the MVB pathway protein	LOC_Os03g15230.1	DUF292 domain containing protein, expressed
Sobic.001G432500	1	PF13962	PTHR24177,PTHR24177:SF60					AT4G11000.1		Ankyrin repeat family protein	LOC_Os03g15080.1	expressed protein
Sobic.001G432600	1	PF13962	PTHR24177,PTHR24177:SF60					AT4G11000.1		Ankyrin repeat family protein	LOC_Os03g15080.1	expressed protein
Sobic.001G432700	1	PF13962	PTHR24177,PTHR24177:SF60								LOC_Os03g15080.1	expressed protein
Sobic.001G432800	1	PF01293	PTHR30031,PTHR30031:SF4		4.1.1.49,4.1.1.32	K01610	GO:GO:0006094,GO:GO:0005524,GO:GO:0004612	AT4G37870.1	PCK1,PEPCK	phosphoenolpyruvate carboxykinase 1	LOC_Os03g15050.2	phosphoenolpyruvate carboxykinase, putative, expressed
Sobic.001G433300	1	PF03101,PF10551	PTHR31669,PTHR31669:SF51				GO:GO:0006355	AT4G38180.1	FRS5	FAR1-related sequence 5	LOC_Os03g15010.1	transposon protein, putative, unclassified, expressed
Sobic.001G434800	1							AT1G75250.1	ATRL6,RL6,RSM3	RAD-like 6	LOC_Os03g14810.1	MYB-like transcription factor DIVARICATA, putative, expressed
Sobic.001G434900	1	PF00155	PTHR13693,PTHR13693:SF2		2.3.1.50	K00654	GO:GO:0030170,GO:GO:0009058	AT4G36480.2	ATLCB1,EMB2779,FBR11,LCB1	long-chain base1	LOC_Os03g14800.4	serine palmitoyltransferase 1, putative, expressed
Sobic.001G435201	1	PF00069	PTHR27006,PTHR27006:SF4	KOG1187	2.7.11.1		GO:GO:0006468,GO:GO:0005524,GO:GO:0004672	AT2G45590.1		Protein kinase superfamily protein	LOC_Os03g14710.1	protein kinase, putative, expressed
Sobic.001G436900	1	PF04109	PTHR13038,PTHR13038:SF15			K17907		AT2G31260.1	APG9,ATAPG9	autophagy 9 (APG9)	LOC_Os03g14380.1	autophagy protein 9, putative, expressed
Sobic.001G437000	1	PF01842	PTHR31096,PTHR31096:SF9		2.7.7.59		GO:GO:0016597,GO:GO:0008152	AT1G12420.1	ACR8	ACT domain repeat 8	LOC_Os03g14370.2	ACT domain containing protein, expressed
Sobic.001G439900	1										LOC_Os03g13870.1	expressed protein
Sobic.001G442200	1	PF00149	PTHR10161,PTHR10161:SF14	KOG2679	3.1.3.2	K14379	GO:GO:0016787	AT1G14700.1	ATPAP3,PAP3	purple acid phosphatase 3	LOC_Os03g13540.1	Ser/Thr protein phosphatase family protein, putative, expressed
Sobic.001G442300	1	PF00149	PTHR10161,PTHR10161:SF14	KOG2679	3.1.3.2	K14379	GO:GO:0016787	AT1G14700.1	ATPAP3,PAP3	purple acid phosphatase 3	LOC_Os03g13540.1	Ser/Thr protein phosphatase family protein, putative, expressed
Sobic.001G443100	1	PF00248	PTHR11732,PTHR11732:SF237	KOG1577	1.1.1.285			AT1G59960.1		NAD(P)-linked oxidoreductase superfamily protein	LOC_Os03g13390.2	oxidoreductase, aldo/keto reductase family protein, putative, expressed
Sobic.001G443800	1	PF00282	PTHR11999,PTHR11999:SF86		4.1.1.15	K01580	GO:GO:0030170,GO:GO:0019752,GO:GO:0016831	AT5G17330.1	GAD,GAD1	glutamate decarboxylase	LOC_Os03g13300.1	glutamate decarboxylase, putative, expressed
Sobic.001G444300	1	PF08513,PF10607	PTHR12864	KOG2659			GO:GO:0005515	AT1G61150.1		LisH and RanBPM domains containing protein	LOC_Os03g13220.1	expressed protein
Sobic.001G444400	1	PF00141	PTHR31388,PTHR31388:SF6		1.11.1.7	K00430	GO:GO:0055114,GO:GO:0020037,GO:GO:0006979,GO:GO:0004601	AT5G19890.1		Peroxidase superfamily protein	LOC_Os03g13210.1	peroxidase precursor, putative, expressed
Sobic.001G444900	1	PF03109	PTHR27001,PTHR27001:SF202	KOG1187	2.7.11.1			AT2G41970.1		Protein kinase superfamily protein	LOC_Os03g12520.1	STRUBBELIG-RECEPTOR FAMILY 7 precursor, putative, expressed
Sobic.001G445500	1	PF16381,PF08752,PF01602	PTHR10261,PTHR10261:SF5			K17267	GO:GO:0030126,GO:GO:0016192,GO:GO:0006886,GO:GO:0005198,GO:GO:0030117	AT4G34450.1		coatomer gamma-2 subunit, putative / gamma-2 coat protein, putative / gamma-2 COP, putative	LOC_Os03g12590.1	coatomer subunit gamma-1, putative, expressed
Sobic.001G445900	1	PF00067	PTHR24286,PTHR24286:SF37	KOG0157		K09587	GO:GO:0055114,GO:GO:0020037,GO:GO:0016705,GO:GO:0005506	AT3G50660.1	CLM,CYP90B1,DWF4,PSC1,SAV1,SNP2	Cytochrome P450 superfamily protein	LOC_Os03g12660.1	cytochrome P450, putative, expressed
Sobic.001G447100	1	PF00644,PF12174	PTHR32263		2.4.2.30		GO:GO:0003950	AT1G32230.1	ATP8,CEO,CEO1,RCD1	WWE protein-protein interaction domain protein family	LOC_Os03g12820.1	ATP8, putative, expressed
Sobic.001G448200	1	PF01088	PTHR10589,PTHR10589:SF30	KOG2778	3.4.19.12	K05610	GO:GO:0006511,GO:GO:0005622,GO:GO:0004843	AT1G65650.1	UCH2	Peptidase C12, ubiquitin carboxyl-terminal hydrolase 1	LOC_Os02g08370.1	ubiquitin carboxyl-terminal hydrolase, family 1, putative, expressed
Sobic.001G449400	1	PF01485	PTHR11685,PTHR11685:SF119	KOG1815	6.3.2.19	K11968	GO:GO:0016567,GO:GO:0004842	AT2G16090.1	ARI2,ATARI2	RING/U-box superfamily protein	LOC_Os03g13100.1	ariadne-1, putative, expressed
Sobic.001G449600	1	PF00042	PTHR22924				GO:GO:0020037,GO:GO:0019825	AT2G16060.1	AHB1,ARATH GLB1,ATGLB1,GLB1,HB1,NSHB1	hemoglobin 1	LOC_Os03g12510.1	non-symbiotic hemoglobin 2, putative, expressed
Sobic.001G449700	1	PF00067	PTHR24286,PTHR24286:SF50		4.2.1.92	K01723	GO:GO:0055114,GO:GO:0020037,GO:GO:0016705,GO:GO:0005506	AT5G42650.1	AOS,CYP74A,DDE2	allene oxide synthase	LOC_Os03g12500.1	cytochrome P450, putative, expressed
Sobic.001G449800	1	PF13947,PF00069	PTHR27005,PTHR27005:SF34	KOG1187	2.7.11.1		GO:GO:0030247,GO:GO:0006468,GO:GO:0005524,GO:GO:0004672	AT2G23450.1		Protein kinase superfamily protein	LOC_Os03g12470.1	OsWAK25 - OsWAK receptor-like protein kinase, expressed
Sobic.001G450700	1	PF00447	PTHR10015,PTHR10015:SF175	KOG0627		K09419	GO:GO:0043565,GO:GO:0006355,GO:GO:0005634,GO:GO:0003700	AT4G17750.1	ATHSF1,ATHSFA1A,HSF1,HSFA1A	heat shock factor 1	LOC_Os03g12370.1	HSF-type DNA-binding domain containing protein, expressed
Sobic.001G451700	1	PF00067	PTHR24296,PTHR24296:SF0	KOG0157			GO:GO:0055114,GO:GO:0020037,GO:GO:0016705,GO:GO:0005506	AT3G56630.1	CYP94D2	cytochrome P450, family 94, subfamily D, polypeptide 2	LOC_Os03g12260.1	cytochrome P450 protein, putative, expressed
Sobic.001G454100	1	PF07690	PTHR23500,PTHR23500:SF70	KOG0254			GO:GO:0055085,GO:GO:0016021	AT5G26340.1	ATSTP13,MSS1,STP13	Major facilitator superfamily protein	LOC_Os03g11900.1	transporter family protein, putative, expressed
Sobic.001G454200	1
Sobic.001G457400	1		PTHR33304,PTHR33304:SF3					AT1G43770.2		RING/FYVE/PHD zinc finger superfamily protein	LOC_Os03g11490.1	expressed protein
Sobic.001G457700	1	PF07762	PTHR33086,PTHR33086:SF12								LOC_Os03g14310.1	expressed protein
Sobic.001G458200	1	PF10559,PF00344	PTHR10906			K10956	GO:GO:0016020,GO:GO:0015031	AT2G34250.2		SecY protein transport family protein	LOC_Os03g11440.1	protein transport protein Sec61 subunit alpha, putative, expressed
Sobic.001G458700	1	PF07728	PTHR23073,PTHR23073:SF8		3.6.4.8	K03063	GO:GO:0016887,GO:GO:0005524	AT5G58290.1	RPT3	regulatory particle triple-A ATPase 3	LOC_Os02g21970.1	26S protease regulatory subunit 6B, putative, expressed
Sobic.001G462800	1	PF00481	PTHR13832,PTHR13832:SF361	KOG0700	3.1.3.16		GO:GO:0003824,GO:GO:0006470,GO:GO:0004722	AT4G33920.1		Protein phosphatase 2C family protein	LOC_Os03g10950.1	protein phosphatase 2C, putative, expressed
Sobic.001G464900	1	PF00690,PF12515,PF12710,PF00689,PF00122	PTHR24093,PTHR24093:SF221		3.6.3.8	K01537	GO:GO:0005516,GO:GO:0046872,GO:GO:0000166	AT4G37640.1	ACA2	calcium ATPase 2	LOC_Os03g10640.1	calcium-transporting ATPase, plasma membrane-type, putative, expressed
Sobic.001G467000	1	PF00071	PTHR11711,PTHR11711:SF178	KOG0075		K07955	GO:GO:0007264,GO:GO:0005525	AT3G49870.1	ARLA1C,ATARLA1C	ADP-ribosylation factor-like A1C	LOC_Os03g10370.1	ADP-ribosylation factor, putative, expressed
Sobic.001G468100	1	PF08627	PTHR31326,PTHR31326:SF1					AT4G24460.1	CLT2	CRT (chloroquine-resistance transporter)-like transporter 2	LOC_Os12g32650.1	expressed protein
Sobic.001G468400	1	PF00046	PTHR24326,PTHR24326:SF262				GO:GO:0003677	AT2G18550.1	ATHB21,HB-2,HB21	homeobox protein 21	LOC_Os03g10210.1	homeobox domain containing protein, expressed
Sobic.001G469100	1	PF12171	PTHR10593,PTHR10593:SF32					AT5G66730.1		C2H2-like zinc finger protein	LOC_Os03g10140.1	ZOS3-04 - C2H2 zinc finger protein, expressed
Sobic.001G469500	1	PF00083	PTHR23500,PTHR23500:SF78	KOG0254			GO:GO:0055085,GO:GO:0022857,GO:GO:0016021	AT3G18830.1	ATPLT5,ATPMT5,PMT5	polyol/monosaccharide transporter 5	LOC_Os03g10100.1	transporter family protein, putative, expressed
Sobic.001G469800	1	PF00382	PTHR11618,PTHR11618:SF26	KOG1597		K03124	GO:GO:0017025,GO:GO:0008270,GO:GO:0006355,GO:GO:0006352	AT4G36650.1	ATPBRP,PBRP	plant-specific TFIIB-related protein	LOC_Os03g10070.1	transcription initiation factor IIB, putative, expressed
Sobic.001G471000	1	PF04068,PF04034	PTHR20426,PTHR20426:SF0	KOG3154		K09140		AT5G10070.1		RNase L inhibitor protein-related	LOC_Os03g09920.1	RNase L inhibitor protein-related, putative, expressed
Sobic.001G471100	1	PF00155	PTHR11751,PTHR11751:SF376	KOG0257	2.6.1.83	K10206	GO:GO:0030170,GO:GO:0009058	AT2G13810.1	ALD1	AGD2-like defense response protein 1	LOC_Os03g09910.1	aminotransferase, classes I and II, domain containing protein, expressed
Sobic.001G471200	1	PF03188,PF04526	PTHR23130,PTHR23130:SF99	KOG4293			GO:GO:0016021	AT3G25290.1		Auxin-responsive family protein	LOC_Os03g09900.1	membrane protein, putative, expressed
Sobic.001G471900	1	PF00168	PTHR31208,PTHR31208:SF2				GO:GO:0005515	AT1G50570.1		Calcium-dependent lipid-binding (CaLB domain) family protein	LOC_Os03g09840.2	C2 domain containing protein, putative, expressed
Sobic.001G472100	1	PF07899	PTHR31791,PTHR31791:SF5					AT1G31814.1	FRL2	FRIGIDA like 2	LOC_Os03g09310.1	frigida, putative, expressed
Sobic.001G473600	1		PTHR22938,PTHR22938:SF0	KOG2231				AT3G62240.1		RING/U-box superfamily protein	LOC_Os05g19970.1	ZOS5-06 - C2H2 zinc finger protein, expressed
Sobic.001G474200	1	PF00025	PTHR24073,PTHR24073:SF475	KOG0094		K07893	GO:GO:0005525	AT2G44610.1	ATRAB6A,ATRABH1B,RAB6,RAB6A	Ras-related small GTP-binding family protein	LOC_Os03g09140.1	ras-related protein, putative, expressed
Sobic.001G474500	1	PF00153	PTHR24089,PTHR24089:SF292	KOG0752				AT5G64970.1		Mitochondrial substrate carrier family protein	LOC_Os03g09110.1	mitochondrial carrier protein, putative, expressed
Sobic.001G474700	1		PTHR12459,PTHR12459:SF6	KOG1398				AT1G34630.1			LOC_Os03g09090.1	expressed protein
Sobic.001G475400	1	PF13855	PTHR24365,PTHR24365:SF368	KOG0617			GO:GO:0005515	AT1G78230.1		Outer arm dynein light chain 1 protein	LOC_Os03g09070.1	leucine rich repeat domain containing protein, putative, expressed
Sobic.001G476600	1	PF13639	PTHR14155	KOG1493		K10664	GO:GO:0008270,GO:GO:0005515	AT1G72200.1		RING/U-box superfamily protein	LOC_Os03g08920.1	Zinc finger, C3HC4 type domain containing protein, expressed
Sobic.001G478800	1	PF07819	PTHR22731	KOG2029			GO:GO:0016788,GO:GO:0006886,GO:GO:0006505	AT4G34310.1		alpha/beta-Hydrolases superfamily protein	LOC_Os03g08700.1	expressed protein
Sobic.001G482700	1	PF09425,PF06200	PTHR33077,PTHR33077:SF16			K13464		AT1G19180.1	JAZ1,TIFY10A	jasmonate-zim-domain protein 1	LOC_Os03g08320.1	ZIM domain containing protein, putative, expressed
Sobic.001G483400	1	PF01477,PF00305	PTHR11771,PTHR11771:SF57		1.13.11.12	K00454	GO:GO:0005515,GO:GO:0055114,GO:GO:0046872,GO:GO:0016702	AT1G17420.1	LOX3	lipoxygenase 3	LOC_Os03g08220.1	lipoxygenase protein, putative, expressed
Sobic.001G483600	1	PF07714	PTHR27001,PTHR27001:SF72	KOG1187	2.7.11.1		GO:GO:0006468,GO:GO:0004672	AT2G05940.1		Protein kinase superfamily protein	LOC_Os03g08170.1	protein kinase APK1B, chloroplast precursor, putative, expressed
Sobic.001G487100	1	PF00076	PTHR24012,PTHR24012:SF333	KOG0148			GO:GO:0003676	AT5G19350.1		RNA-binding (RRM/RBD/RNP motifs) family protein	LOC_Os03g07800.1	RNA recognition motif containing protein, putative, expressed
Sobic.001G488500	1	PF01344	PTHR24413,PTHR24413:SF133				GO:GO:0005515	AT1G14330.1		Galactose oxidase/kelch repeat superfamily protein	LOC_Os03g07530.2	OsFBK12 - F-box domain and kelch repeat containing protein, expressed
Sobic.001G488700	1	PF13347	PTHR19432,PTHR19432:SF36	KOG0637		K15378		AT2G02860.1	ATSUC3,ATSUT2,SUC3,SUT2	sucrose transporter 2	LOC_Os03g07480.2	sucrose transporter, putativ, expressed
Sobic.001G489700	1	PF01040	PTHR11048,PTHR11048:SF3			K02257	GO:GO:0016021,GO:GO:0004659	AT2G44520.1	COX10	cytochrome c oxidase 10	LOC_Os01g34390.1	prenyltransferase, putative, expressed
Sobic.001G491800	1	PF09366	PTHR34133,PTHR34133:SF1					AT5G39530.1		Protein of unknown function (DUF1997)	LOC_Os03g07200.2	expressed protein
Sobic.001G496100	1
Sobic.001G497900	1	PF03468	PTHR21596,PTHR21596:SF11				GO:GO:0031047	AT3G22430.1			LOC_Os03g06340.1	XS domain containing protein, expressed
Sobic.001G498200	1	PF04146	PTHR12357,PTHR12357:SF30	KOG1901				AT3G13460.1	ECT2	evolutionarily conserved C-terminal region 2	LOC_Os03g06240.1	YT521-B-like family domain containing protein, expressed
Sobic.001G498500	1	PF00266	PTHR21152,PTHR21152:SF1		2.6.1.52	K00831		AT4G35630.1	PSAT	phosphoserine aminotransferase	LOC_Os03g06200.1	aminotransferase, putative, expressed
Sobic.001G499500	1	PF05383	PTHR22792,PTHR22792:SF2			K18757		AT5G66100.1		winged-helix DNA-binding transcription factor family protein	LOC_Os03g06070.1	la domain containing protein, putative, expressed
Sobic.001G500200	1	PF01494	PTHR13789,PTHR13789:SF185	KOG2614			GO:GO:0071949	AT5G05320.1		FAD/NAD(P)-binding oxidoreductase family protein	LOC_Os03g05900.1	expressed protein
Sobic.001G500800	1	PF13193,PF00501	PTHR24096,PTHR24096:SF213			K01904	GO:GO:0008152,GO:GO:0003824	AT4G05160.1		AMP-dependent synthetase and ligase family protein	LOC_Os03g05780.1	4-coumarate--CoA ligase-like 7, putative, expressed
Sobic.001G501000	1	PF02319,PF08781	PTHR12548,PTHR12548:SF15			K04683	GO:GO:0006355,GO:GO:0005667,GO:GO:0003700,GO:GO:0007049	AT5G03415.1	ATDPB,DPB	Transcription factor DP	LOC_Os03g05760.1	transcription factor Dp, putative, expressed
Sobic.001G501100	1	PF00403	PTHR22814,PTHR22814:SF143	KOG1603			GO:GO:0046872,GO:GO:0030001	AT2G36950.1		Heavy metal transport/detoxification superfamily protein	LOC_Os03g05750.1	heavy-metal-associated domain-containing protein, putative, expressed
Sobic.001G501200	1	PF00025	PTHR24073	KOG0092		K07889	GO:GO:0005525	AT3G54840.1	ARA-6,ARA6,ATRAB5C,ATRABF1,RABF1	Ras-related small GTP-binding family protein	LOC_Os03g05740.1	ras-related protein, putative, expressed
Sobic.001G501900	1	PF00650,PF01661	PTHR11106,PTHR11106:SF65	KOG2633				AT1G69340.1		appr-1-p processing enzyme family protein	LOC_Os10g30750.1	appr-1-p processing enzyme family protein, putative, expressed
Sobic.001G503300	1	PF00069	PTHR27003,PTHR27003:SF117	KOG1187	2.7.11.1		GO:GO:0006468,GO:GO:0005524,GO:GO:0004672	AT4G00330.1	CRCK2	calmodulin-binding receptor-like cytoplasmic kinase 2	LOC_Os03g05470.1	tyrosine protein kinase domain containing protein, putative, expressed
Sobic.001G503500	1	PF00179	PTHR24067,PTHR24067:SF141	KOG0416	6.3.2.19	K10576		AT1G63800.1	UBC5	ubiquitin-conjugating enzyme 5	LOC_Os10g31000.1	ubiquitin-conjugating enzyme, putative, expressed
Sobic.001G504900	1	PF00355,PF08417	PTHR21266,PTHR21266:SF24		1.14.12.20	K13071	GO:GO:0055114,GO:GO:0051537,GO:GO:0016491,GO:GO:0010277	AT3G44880.1	ACD1,LLS1,PAO	Pheophorbide a oxygenase family protein with Rieske [2Fe-2S] domain	LOC_Os03g05310.1	pheophorbide a oxygenase, chloroplast precursor, putative, expressed
Sobic.001G506300	1	PF03016	PTHR11062,PTHR11062:SF56	KOG1021				AT2G20370.1	KAM1,MUR3	Exostosin family protein	LOC_Os03g05110.1	xyloglucan galactosyltransferase KATAMARI1, putative, expressed
Sobic.001G508100	1	PF06101	PTHR17204,PTHR17204:SF29					AT5G43950.1		Plant protein of unknown function (DUF946)	LOC_Os03g04930.1	expressed protein
Sobic.001G508466	1	PF17123,PF14624,PF13768	PTHR10579,PTHR10579:SF54					AT5G60710.1		Zinc finger (C3HC4-type RING finger) family protein	LOC_Os03g04890.1	zinc finger family protein, putative, expressed
Sobic.001G508600	1	PF17123,PF14624,PF13519	PTHR10579,PTHR10579:SF51					AT5G60710.1		Zinc finger (C3HC4-type RING finger) family protein	LOC_Os08g03270.1	zinc finger family protein, putative, expressed
Sobic.001G508700	1	PF04578,PF13968	PTHR31325,PTHR31325:SF19					AT5G45540.1		Protein of unknown function (DUF594)	LOC_Os03g04840.1	expressed protein
Sobic.001G510700	1	PF12043	PTHR31390,PTHR31390:SF2					AT2G33360.2		Protein of unknown function (DUF3527)	LOC_Os03g04600.1	expressed protein
Sobic.001G511000	1	PF00854	PTHR11654,PTHR11654:SF103				GO:GO:0016020,GO:GO:0006810,GO:GO:0005215	AT5G46050.1	ATPTR3,PTR3	peptide transporter 3	LOC_Os03g04570.1	peptide transporter PTR3-A, putative, expressed
Sobic.001G511300	1		PTHR33401,PTHR33401:SF2					AT1G55475.1			LOC_Os03g04545.1	expressed protein
Sobic.001G512300	1	PF01459	PTHR11743,PTHR11743:SF27	KOG3126		K15040	GO:GO:0055085,GO:GO:0005741	AT5G57490.1	ATVDAC4,VDAC4	voltage dependent anion channel 4	LOC_Os03g04460.1	outer mitochondrial membrane porin, putative, expressed
Sobic.001G512400	1	PF13967,PF02714	PTHR13018,PTHR13018:SF52	KOG1134			GO:GO:0016020	AT4G35870.1		early-responsive to dehydration stress protein (ERD4)	LOC_Os03g04450.1	expressed protein
Sobic.001G512600	1	PF00481	PTHR13832,PTHR13832:SF342	KOG0700	3.1.3.16		GO:GO:0003824,GO:GO:0006470,GO:GO:0004722	AT3G51370.1		Protein phosphatase 2C family protein	LOC_Os03g04430.1	protein phosphatase 2C, putative, expressed
Sobic.001G513300	1		PTHR33674,PTHR33674:SF5					AT2G17705.1			LOC_Os03g04370.1	protein-methionine-S-oxide reductase, putative, expressed
Sobic.001G516100	1	PF13414,PF07714	PTHR27001,PTHR27001:SF41	KOG1187	2.7.11.1,2.7.10.2	K14500	GO:GO:0006468,GO:GO:0004672	AT4G35230.1	BSK1	BR-signaling kinase 1	LOC_Os03g04050.1	protein kinase family protein, putative, expressed
Sobic.001G516600	1	PF13193,PF00501	PTHR24096,PTHR24096:SF186			K10526	GO:GO:0008152,GO:GO:0003824	AT1G20510.1	OPCL1	OPC-8:0 CoA ligase1	LOC_Os03g04000.1	AMP-binding domain containing protein, expressed
Sobic.001G517900	1	PF07714	PTHR27001,PTHR27001:SF182	KOG1187	2.7.11.1,2.7.10.2		GO:GO:0006468,GO:GO:0004672	AT2G17220.1		Protein kinase superfamily protein	LOC_Os03g03890.1	protein kinase family protein, putative, expressed
Sobic.001G518800	1	PF13193,PF00501	PTHR24095,PTHR24095:SF212				GO:GO:0008152,GO:GO:0003824	AT1G65880.1	BZO1	benzoyloxyglucosinolate 1	LOC_Os03g03790.1	AMP-binding domain containing protein, expressed
Sobic.001G519200	1										LOC_Os05g43180.1	expressed protein
Sobic.001G523000	1	PF16594	PTHR35165,PTHR35165:SF3								LOC_Os03g03520.1	expressed protein
Sobic.001G524000	1	PF01595	PTHR12064,PTHR12064:SF36	KOG2118		K16302		AT1G47330.1		CBS domain-containing protein with a domain of unknown function (DUF21)	LOC_Os03g03430.1	CBS domain containing protein, expressed
Sobic.001G524300	1	PF00781	PTHR12358,PTHR12358:SF43		2.7.1.107		GO:GO:0016301	AT2G46090.1		Diacylglycerol kinase family protein	LOC_Os03g03400.1	diacylglycerol kinase, putative, expressed
Sobic.001G524750	1
Sobic.001G526000	1		PTHR34953,PTHR34953:SF1					AT2G40095.1		Alpha/beta hydrolase related protein	LOC_Os03g03200.2	hydrolase, alpha/beta fold family protein, putative, expressed
Sobic.001G526900	1	PF14226,PF03171	PTHR10209,PTHR10209:SF222	KOG0143	1.14.11.9		GO:GO:0055114,GO:GO:0016491	AT5G24530.1	DMR6	2-oxoglutarate (2OG) and Fe(II)-dependent oxygenase superfamily protein	LOC_Os03g03034.1	flavonol synthase/flavanone 3-hydroxylase, putative, expressed
Sobic.001G527700	1	PF00069	PTHR24348,PTHR24348:SF25	KOG0598,KOG0032	2.7.11.1	K08269	GO:GO:0006468,GO:GO:0005524,GO:GO:0004672	AT2G37840.1		Protein kinase superfamily protein	LOC_Os03g02980.2	CAMK_CAMK_like_ULKh_APGy.1 - CAMK includes calcium/calmodulin depedent protein kinases, expressed
Sobic.001G530500	1	PF04080	PTHR13148,PTHR13148:SF1	KOG2970				AT1G16560.3		Per1-like family protein	LOC_Os10g38030.1	per1-like family protein, putative, expressed
Sobic.001G531500	1	PF05648	PTHR12652,PTHR12652:SF24	KOG4186			GO:GO:0016559,GO:GO:0005779	AT1G01820.1	PEX11C	peroxin 11c	LOC_Os03g02590.2	peroxisomal biogenesis factor 11, putative, expressed
Sobic.001G532100	1	PF01399,PF10602	PTHR14145,PTHR14145:SF2	KOG0686		K12175	GO:GO:0005515	AT3G61140.1	ATFUS6,ATSK31,COP11,CSN1,EMB78,FUS6,SK31	26S proteasome, regulatory subunit Rpn7;Proteasome component (PCI) domain	LOC_Os03g02540.1	proteasome subunit, putative, expressed
Sobic.001G534800	1	PF02883,PF02296,PF01602	PTHR22780,PTHR22780:SF4			K11824	GO:GO:0030131,GO:GO:0016192,GO:GO:0006886,GO:GO:0030117	AT5G22780.1		Adaptor protein complex AP-2, alpha subunit	LOC_Os03g02150.1	adapitin protein, putative, expressed
Sobic.001G536100	1		PTHR20932,PTHR20932:SF14					AT5G23130.1		Peptidoglycan-binding LysM domain-containing protein	LOC_Os03g01990.1	lysM domain containing protein, putative, expressed
Sobic.001G538600	1	PF00581	PTHR10828,PTHR10828:SF47		1.20.99.1,1.20.4.1	K18065		AT5G03455.1	ACR2,ARATH;CDC25,CDC25	Rhodanese/Cell cycle control phosphatase superfamily protein	LOC_Os03g01770.1	rhodanese, putative, expressed
Sobic.001G542900	1	PF04749	PTHR15907,PTHR15907:SF35					AT2G45010.1		PLAC8 family protein	LOC_Os03g01210.1	uncharacterized Cys-rich domain containing protein, putative, expressed
Sobic.001G543300	1	PF08240,PF00107	PTHR11695,PTHR11695:SF578	KOG1197	1.3.1.103		GO:GO:0055114,GO:GO:0016491,GO:GO:0008270	AT5G61510.1		GroES-like zinc-binding alcohol dehydrogenase family protein	LOC_Os03g01190.1	dehydrogenase, putative, expressed
Sobic.002G000400	1	PF00067	PTHR24298,PTHR24298:SF59	KOG0156	1.14.13.136		GO:GO:0055114,GO:GO:0020037,GO:GO:0016705,GO:GO:0005506	AT5G06900.1	CYP93D1	cytochrome P450, family 93, subfamily D, polypeptide 1	LOC_Os06g01250.1	cytochrome P450, putative, expressed
Sobic.002G004900	1	PF07690	PTHR23500,PTHR23500:SF47	KOG0254			GO:GO:0055085,GO:GO:0016021	AT1G11260.1	ATSTP1,STP1	sugar transporter 1	LOC_Os07g01560.1	transporter family protein, putative, expressed
Sobic.002G008300	1	PF13450,PF00743	PTHR23023,PTHR23023:SF86	KOG1399			GO:GO:0055114,GO:GO:0050661,GO:GO:0050660,GO:GO:0004499	AT1G12160.1		Flavin-binding monooxygenase family protein	LOC_Os01g27050.1	flavin-containing monooxygenase family protein, putative, expressed
Sobic.002G008500	1	PF16656,PF14008,PF00149	PTHR22953,PTHR22953:SF46	KOG1378	3.1.4.1		GO:GO:0016787	AT1G13900.1		Purple acid phosphatases superfamily protein	LOC_Os07g02090.1	Ser/Thr protein phosphatase family protein, putative, expressed
Sobic.002G008800	1		PTHR12305,PTHR12305:SF57	KOG2283	3.1.3.67,3.1.3.16,3.1.3.48	K01110		AT3G19420.1	ATPEN2,PEN2	PTEN 2	LOC_Os12g21890.1	PTEN, putative, expressed
Sobic.002G009600	1	PF13193,PF00501	PTHR24096,PTHR24096:SF205	KOG1176			GO:GO:0008152,GO:GO:0003824	AT5G63380.1		AMP-dependent synthetase and ligase family protein	LOC_Os07g17970.1	AMP-binding domain containing protein, expressed
Sobic.002G009700	1	PF13193,PF00501	PTHR24096,PTHR24096:SF205	KOG1176			GO:GO:0008152,GO:GO:0003824	AT5G63380.1		AMP-dependent synthetase and ligase family protein	LOC_Os07g17970.1	AMP-binding domain containing protein, expressed
Sobic.002G009800	1	PF04004	PTHR23146,PTHR23146:SF0	KOG2428		K15177	GO:GO:0016593,GO:GO:0016570,GO:GO:0006368	AT5G61150.1	VIP4	leo1-like family protein	LOC_Os07g01880.1	VIP4, putative, expressed
Sobic.002G009900	1	PF08263,PF13855,PF00069	PTHR27000,PTHR27000:SF80	KOG1187	2.7.11.1		GO:GO:0005515,GO:GO:0006468,GO:GO:0005524,GO:GO:0004672	AT3G02130.1	RPK2,TOAD2	receptor-like protein kinase 2	LOC_Os03g54900.2	phytosulfokine receptor precursor, putative, expressed
Sobic.002G010800	1	PF00931	PTHR23155,PTHR23155:SF556	KOG4658		K13457	GO:GO:0043531	AT3G07040.1	RPM1,RPS3	NB-ARC domain-containing disease resistance protein	LOC_Os06g17880.1	NBS-LRR disease resistance protein, putative, expressed
Sobic.002G011800	1	PF00931	PTHR23155,PTHR23155:SF629				GO:GO:0043531	AT3G14470.1		NB-ARC domain-containing disease resistance protein	LOC_Os07g02630.2	expressed protein
Sobic.002G011900	1	PF00931	PTHR23155,PTHR23155:SF629				GO:GO:0043531	AT3G14460.1		LRR and NB-ARC domains-containing disease resistance protein	LOC_Os07g02630.2	expressed protein
Sobic.002G013400	1	PF00931	PTHR23155,PTHR23155:SF629				GO:GO:0043531	AT3G14470.1		NB-ARC domain-containing disease resistance protein	LOC_Os07g02630.1	expressed protein
Sobic.002G014600	1	PF00646	PTHR32133,PTHR32133:SF134				GO:GO:0005515	AT5G03970.1		F-box associated ubiquitination effector family protein	LOC_Os07g02910.1	OsFBL33 - F-box domain and LRR containing protein, expressed
Sobic.002G014700	1	PF00646	PTHR32133,PTHR32133:SF134				GO:GO:0005515				LOC_Os07g02890.1	OsFBX209 - F-box domain containing protein, expressed
Sobic.002G016600	1		PTHR32212,PTHR32212:SF61					AT4G03220.1		Protein with RNI-like/FBD-like domains	LOC_Os07g02760.1	OsFBD13 - F-box and FBD domain containing protein, expressed
Sobic.002G017500	1	PF08224	PTHR33377,PTHR33377:SF3								LOC_Os07g02970.1	expressed protein
Sobic.002G017600	1	PF08224	PTHR33377,PTHR33377:SF3								LOC_Os07g02970.1	expressed protein
Sobic.002G018300	1	PF08224	PTHR33377,PTHR33377:SF4								LOC_Os07g18570.1	expressed protein
Sobic.002G018800	1	PF08224	PTHR33377,PTHR33377:SF3								LOC_Os07g02970.1	expressed protein
Sobic.002G020700	1	PF00400,PF09070,PF08324	PTHR19849,PTHR19849:SF0			K14018	GO:GO:0005515	AT3G18860.1		transducin family protein / WD-40 repeat family protein	LOC_Os07g03160.1	WD domain, G-beta repeat domain containing protein, expressed
Sobic.002G020900	1		PTHR34789,PTHR34789:SF1					AT1G61255.1			LOC_Os07g03180.1	GCRP3 - Glycine and cysteine rich family protein precursor, expressed
Sobic.002G021132	1	PF06404	PTHR33285,PTHR33285:SF5				GO:GO:0008283,GO:GO:0008083,GO:GO:0005576	AT3G49780.1	ATPSK3 (FORMER SYMBOL),ATPSK4,PSK4	phytosulfokine 4 precursor	LOC_Os03g12990.1	phytosulfokines precursor, putative, expressed
Sobic.002G021600	1	PF00646	PTHR32133,PTHR32133:SF148				GO:GO:0005515	AT3G18330.1		F-box family protein	LOC_Os07g23900.1	OsFBX234 - F-box domain containing protein, expressed
Sobic.002G021900	1	PF07645,PF13947,PF00069	PTHR27005,PTHR27005:SF12	KOG1187	2.7.11.1		GO:GO:0005509,GO:GO:0030247,GO:GO:0006468,GO:GO:0005524,GO:GO:0004672	AT1G21240.1	WAK3	wall associated kinase 3	LOC_Os09g29560.1	OsWAK83 - OsWAK pseudogene, expressed
Sobic.002G022200	1	PF00646	PTHR32133,PTHR32133:SF134				GO:GO:0005515				LOC_Os07g02910.1	OsFBL33 - F-box domain and LRR containing protein, expressed
Sobic.002G022400	1	PF00076	PTHR24012,PTHR24012:SF394	KOG4205		K14411	GO:GO:0003676	AT4G14300.1		RNA-binding (RRM/RBD/RNP motifs) family protein	LOC_Os07g03240.1	RNA recognition motif containing protein, putative, expressed
Sobic.002G023000	1	PF07645,PF13947,PF00069	PTHR27005,PTHR27005:SF12	KOG1187	2.7.11.1		GO:GO:0005509,GO:GO:0030247,GO:GO:0006468,GO:GO:0005524,GO:GO:0004672	AT1G21270.1	WAK2	wall-associated kinase 2	LOC_Os09g29560.1	OsWAK83 - OsWAK pseudogene, expressed
Sobic.002G023300	1	PF00188	PTHR10334,PTHR10334:SF195	KOG3017		K13449		AT2G14610.1	ATPR1,PR 1,PR1	pathogenesis-related gene 1	LOC_Os07g03710.1	SCP-like extracellular protein, expressed
Sobic.002G024000	1	PF00069,PF00139	PTHR27007,PTHR27007:SF32	KOG1187	2.7.11.1		GO:GO:0006468,GO:GO:0005524,GO:GO:0004672,GO:GO:0030246	AT2G37710.1	RLK	receptor lectin kinase	LOC_Os07g03830.1	lectin-like receptor kinase, putative, expressed
Sobic.002G024100	1	PF00069,PF00139	PTHR27007,PTHR27007:SF41	KOG1187	2.7.11.1		GO:GO:0006468,GO:GO:0005524,GO:GO:0004672,GO:GO:0030246	AT3G53810.1		Concanavalin A-like lectin protein kinase family protein	LOC_Os07g03820.1	lectin-like receptor kinase, putative, expressed
Sobic.002G024200	1	PF00069,PF00139	PTHR27007,PTHR27007:SF32	KOG1187	2.7.11.1		GO:GO:0006468,GO:GO:0005524,GO:GO:0004672,GO:GO:0030246	AT2G37710.1	RLK	receptor lectin kinase	LOC_Os07g03830.1	lectin-like receptor kinase, putative, expressed
Sobic.002G024300	1	PF00139,PF00069	PTHR27007,PTHR27007:SF41	KOG1187	2.7.11.1		GO:GO:0030246,GO:GO:0006468,GO:GO:0005524,GO:GO:0004672	AT3G53810.1		Concanavalin A-like lectin protein kinase family protein	LOC_Os07g03840.1	lectin-like receptor kinase, putative, expressed
Sobic.002G024400	1	PF00450	PTHR11802,PTHR11802:SF71		3.4.16.6	K16297	GO:GO:0006508,GO:GO:0004185	AT3G07990.1	SCPL27	serine carboxypeptidase-like 27	LOC_Os05g18604.1	OsSCP28 - Putative Serine Carboxypeptidase homologue, expressed
Sobic.002G025000	1	PF07714,PF00139	PTHR27007,PTHR27007:SF1	KOG1187	2.7.11.1		GO:GO:0006468,GO:GO:0004672,GO:GO:0030246	AT3G53810.1		Concanavalin A-like lectin protein kinase family protein	LOC_Os07g03870.1	receptor like protein kinase, putative, expressed
Sobic.002G026300	1	PF00365	PTHR13697,PTHR13697:SF22	KOG2440	2.7.1.90	K00895	GO:GO:0006096,GO:GO:0003872	AT1G76550.1		Phosphofructokinase family protein	LOC_Os08g25720.1	pyrophosphate--fructose 6-phosphate 1-phosphotransferase subunit alpha, putative, expressed
Sobic.002G027700	1	PF00069	PTHR27001,PTHR27001:SF67	KOG1187	2.7.11.1		GO:GO:0006468,GO:GO:0005524,GO:GO:0004672	AT2G16250.1		Leucine-rich repeat protein kinase family protein	LOC_Os07g04220.1	wound and phytochrome signaling involved receptor like kinase, putative, expressed
Sobic.002G027800	1		PTHR11994,PTHR11994:SF11					AT2G07725.1		Ribosomal L5P family protein	LOC_Os09g08890.1	mitochondrial 60S ribosomal protein L5, putative, expressed
Sobic.002G028700	1	PF02910,PF00890	PTHR11632,PTHR11632:SF54		1.3.5.1	K00234	GO:GO:0055114,GO:GO:0016491	AT5G66760.1	SDH1-1	succinate dehydrogenase 1-1	LOC_Os07g04240.1	succinate dehydrogenase flavoprotein subunit,mitochondrial precursor, putative, expressed
Sobic.002G031100	1	PF13401	PTHR23155,PTHR23155:SF537	KOG4658				AT3G07040.1	RPM1,RPS3	NB-ARC domain-containing disease resistance protein	LOC_Os11g14380.1	resistance protein LR10, putative, expressed
Sobic.002G032700	1	PF04725	PTHR34369,PTHR34369:SF1			K03541	GO:GO:0042651,GO:GO:0015979,GO:GO:0009654,GO:GO:0009523	AT1G79040.1	PSBR	photosystem II subunit R	LOC_Os07g05365.1	photosystem II 10 kDa polypeptide, chloroplast precursor, putative, expressed
Sobic.002G034700	1	PF03822,PF00069	PTHR24343,PTHR24343:SF136	KOG0583	2.7.11.1		GO:GO:0007165,GO:GO:0006468,GO:GO:0005524,GO:GO:0004672	AT1G30270.1	ATCIPK23,CIPK23,LKS1,SnRK3.23	CBL-interacting protein kinase 23	LOC_Os07g05620.2	CAMK_KIN1/SNF1/Nim1_like.28 - CAMK includes calcium/calmodulin depedent protein kinases, expressed
Sobic.002G034750	1				2.4.1.10
Sobic.002G035200	1	PF00083	PTHR23500,PTHR23500:SF149	KOG0254		K08150	GO:GO:0055085,GO:GO:0022857,GO:GO:0016021	AT1G30220.1	ATINT2,INT2	inositol transporter 2	LOC_Os07g05640.1	transporter family protein, putative, expressed
Sobic.002G035700	1	PF14497,PF13417	PTHR11260,PTHR11260:SF272	KOG0406	2.5.1.18	K00799	GO:GO:0005515	AT1G78380.1	ATGSTU19,GST8,GSTU19	glutathione S-transferase TAU 19	LOC_Os07g05800.1	glutathione S-transferase, N-terminal domain containing protein, expressed
Sobic.002G036400	1	PF00646,PF01344	PTHR24411,PTHR24411:SF27				GO:GO:0005515	AT1G30090.1		Galactose oxidase/kelch repeat superfamily protein	LOC_Os07g05880.2	OsFBK18 - F-box domain and kelch repeat containing protein, expressed
Sobic.002G037800	1	PF01266	PTHR13847,PTHR13847:SF150	KOG2852	1.4.3.3		GO:GO:0055114,GO:GO:0016491	AT5G67290.1		FAD-dependent oxidoreductase family protein	LOC_Os07g06080.1	FAD dependent oxidoreductase domain containing protein, expressed
Sobic.002G038600	1	PF02485	PTHR31042,PTHR31042:SF14				GO:GO:0016020,GO:GO:0008375	AT3G52060.2		Core-2/I-branching beta-1,6-N-acetylglucosaminyltransferase family protein	LOC_Os07g06490.1	DNA binding protein, putative, expressed
Sobic.002G039000	1	PF02221	PTHR11306,PTHR11306:SF12	KOG4680				AT3G11780.1		MD-2-related lipid recognition domain-containing protein / ML domain-containing protein	LOC_Os07g06590.1	ML domain protein, putative, expressed
Sobic.002G040700	1	PF00515	PTHR10516,PTHR10516:SF322		5.2.1.8		GO:GO:0005515	AT5G21990.1		Tetratricopeptide repeat (TPR)-like superfamily protein	LOC_Os07g06710.1	tetratricopeptide repeat, putative, expressed
Sobic.002G041200	1	PF01212	PTHR11751,PTHR11751:SF400		2.6.1.80	K00815	GO:GO:0016829,GO:GO:0006520	AT5G36160.1		Tyrosine transaminase family protein	LOC_Os02g20360.1	tyrosine aminotransferase, putative, expressed
Sobic.002G041800	1	PF12695	PTHR23024,PTHR23024:SF140	KOG1515	3.1.1.1			AT5G06570.2		alpha/beta-Hydrolases superfamily protein	LOC_Os07g06850.1	gibberellin receptor GID1L2, putative, expressed
Sobic.002G041900	1	PF02458	PTHR31625,PTHR31625:SF7		2.3.1.115		GO:GO:0016747	AT3G29670.1		HXXXD-type acyl-transferase family protein	LOC_Os02g28300.1	transferase family protein, putative, expressed
Sobic.002G045300	1	PF00179	PTHR24067,PTHR24067:SF128	KOG0419	6.3.2.19	K10573		AT2G02760.1	ATUBC2,UBC2	ubiquiting-conjugating enzyme 2	LOC_Os07g07240.1	ubiquitin-conjugating enzyme, putative, expressed
Sobic.002G045600	1	PF01803	PTHR10378,PTHR10378:SF9				GO:GO:0030274,GO:GO:0005634,GO:GO:0003712	AT5G62090.2	SLK2	SEUSS-like 2	LOC_Os06g03600.3	transcriptional corepressor SEUSS, putative, expressed
Sobic.002G046400	1	PF14226,PF03171	PTHR10209,PTHR10209:SF220	KOG0143	1.14.11.24	K18054	GO:GO:0055114,GO:GO:0016491	AT4G10490.1		2-oxoglutarate (2OG) and Fe(II)-dependent oxygenase superfamily protein	LOC_Os07g07410.2	oxidoreductase, 2OG-Fe oxygenase family protein, putative, expressed
Sobic.002G046700	1	PF08659	PTHR24322,PTHR24322:SF555	KOG0725		K00059		AT4G13180.1		NAD(P)-binding Rossmann-fold superfamily protein	LOC_Os07g37420.1	versicolorin reductase, putative, expressed
Sobic.002G050200	1	PF03647	PTHR12668,PTHR12668:SF18	KOG4267			GO:GO:0016020	AT3G57280.1		Transmembrane proteins 14C	LOC_Os06g19690.1	expressed protein
Sobic.002G051700	1	PF01027	PTHR23291,PTHR23291:SF48	KOG2322		K06890		AT1G03070.1		Bax inhibitor-1 family protein	LOC_Os07g08070.1	transmembrane BAX inhibitor motif-containing protein, putative, expressed
Sobic.002G055000	1	PF00170,PF12498	PTHR22952,PTHR22952:SF213				GO:GO:0043565,GO:GO:0006355,GO:GO:0003700	AT5G24800.1	ATBZIP9,BZIP9,BZO2H2	basic leucine zipper 9	LOC_Os03g58250.1	bZIP transcription factor domain containing protein, expressed
Sobic.002G055600	1	PF00704	PTHR11177,PTHR11177:SF171		3.2.1.14	K01183	GO:GO:0005975,GO:GO:0004553	AT5G24090.1	ATCHIA,CHIA	chitinase A	LOC_Os06g25010.1	glycosyl hydrolase, putative, expressed
Sobic.002G055700	1	PF00704	PTHR11177,PTHR11177:SF214		3.2.1.14	K01183	GO:GO:0005975,GO:GO:0004553	AT5G24090.1	ATCHIA,CHIA	chitinase A	LOC_Os11g47580.1	glycosyl hydrolase, putative, expressed
Sobic.002G058500	1	PF01565,PF02913	PTHR11748,PTHR11748:SF90		1.1.99.39	K18204	GO:GO:0055114,GO:GO:0050660,GO:GO:0016491,GO:GO:0003824	AT4G36400.1		FAD-linked oxidases family protein	LOC_Os07g08950.1	FAD-linked oxidoreductase protein, putative, expressed
Sobic.002G058600	1		PTHR32133,PTHR32133:SF82								LOC_Os07g35060.1	OsFBX238 - F-box domain containing protein, expressed
Sobic.002G059300	1	PF03478	PTHR33800,PTHR33800:SF2					AT3G25750.1		F-box family protein with a domain of unknown function (DUF295)	LOC_Os06g02100.1	OsFBX181 - F-box domain containing protein, expressed
Sobic.002G064200	1		PTHR33880,PTHR33880:SF4					AT3G23760.1			LOC_Os07g09140.1	expressed protein
Sobic.002G064500	1	PF02780,PF02779,PF13292	PTHR11624,PTHR11624:SF83		2.2.1.7	K01662	GO:GO:0008152,GO:GO:0003824,GO:GO:0016114,GO:GO:0008661	AT4G15560.1	CLA,CLA1,DEF,DXPS2,DXS	Deoxyxylulose-5-phosphate synthase	LOC_Os07g09190.1	transketolase, putative, expressed
Sobic.002G065700	1	PF00067	PTHR24298,PTHR24298:SF58	KOG0156			GO:GO:0055114,GO:GO:0020037,GO:GO:0016705,GO:GO:0005506	AT3G26300.1	CYP71B34	cytochrome P450, family 71, subfamily B, polypeptide 34	LOC_Os10g30380.1	cytochrome P450, putative, expressed
Sobic.002G065800	1	PF00067	PTHR24298,PTHR24298:SF58	KOG0156	1.14.13.143		GO:GO:0055114,GO:GO:0020037,GO:GO:0016705,GO:GO:0005506	AT1G13110.1	CYP71B7	cytochrome P450, family 71 subfamily B, polypeptide 7	LOC_Os10g30380.1	cytochrome P450, putative, expressed
Sobic.002G066400	1	PF12734	PTHR31568,PTHR31568:SF15
Sobic.002G067000	1	PF00004,PF14363	PTHR23070,PTHR23070:SF20	KOG0743			GO:GO:0005524	AT5G40010.1	AATP1	AAA-ATPase 1	LOC_Os07g09420.1	ATPase, putative, expressed
Sobic.002G067300	1	PF00004,PF14363	PTHR23070,PTHR23070:SF27	KOG0743			GO:GO:0005524	AT3G28510.1		P-loop containing nucleoside triphosphate hydrolases superfamily protein	LOC_Os01g19260.1	ATPase, putative, expressed
Sobic.002G068900	1	PF00025	PTHR24073,PTHR24073:SF561	KOG0078		K07901	GO:GO:0005525	AT3G46060.2	ARA-3,ARA3,ATRAB8A,ATRABE1C,RAB8A	RAB GTPase homolog 8A	LOC_Os07g09680.1	ras-related protein, putative, expressed
Sobic.002G073900	1	PF03168	PTHR31234,PTHR31234:SF5					AT4G13270.1		Late embryogenesis abundant (LEA) hydroxyproline-rich glycoprotein family	LOC_Os07g10610.1	expressed protein
Sobic.002G075800	1	PF05691	PTHR31268,PTHR31268:SF9		2.4.1.82	K06617		AT3G57520.1	AtSIP2,SIP2	seed imbibition 2	LOC_Os07g10840.1	uncharacterized glycosyltransferase, putative, expressed
Sobic.002G076000	1	PF07690	PTHR23505,PTHR23505:SF7	KOG1330			GO:GO:0055085,GO:GO:0016021	AT4G36790.1		Major facilitator superfamily protein	LOC_Os07g10820.1	transporter-related, putative, expressed
Sobic.002G083200	1	PF02535	PTHR11040,PTHR11040:SF35	KOG1558		K14709	GO:GO:0055085,GO:GO:0046873,GO:GO:0030001,GO:GO:0016020	AT3G12750.1	ZIP1	zinc transporter 1 precursor	LOC_Os07g12890.2	metal cation transporter, putative, expressed
Sobic.002G083266	1	PF00173	PTHR19370	KOG0536	1.6.2.2	K00326		AT5G09680.2	RLF	reduced lateral root formation	LOC_Os07g12830.2	cytochrome b5-like Heme/Steroid binding domain containing protein, expressed
Sobic.002G083800	1	PF03357	PTHR10476,PTHR10476:SF12	KOG3230		K12191	GO:GO:0007034	AT2G06530.1	VPS2.1	SNF7 family protein	LOC_Os07g13270.1	SNF7 domain containing protein, putative, expressed
Sobic.002G084300	1	PF00025	PTHR24073,PTHR24073:SF541	KOG0078	3.6.5.2		GO:GO:0005525	AT5G59840.1		Ras-related small GTP-binding family protein	LOC_Os07g13530.1	ras-related protein, putative, expressed
Sobic.002G084500	1	PF15054	PTHR33528,PTHR33528:SF3					AT2G35736.1			LOC_Os07g13534.1	expressed protein
Sobic.002G087800	1	PF03171,PF14226	PTHR10209,PTHR10209:SF116	KOG0143	4.2.1.78		GO:GO:0055114,GO:GO:0016491	AT4G25300.1		2-oxoglutarate (2OG) and Fe(II)-dependent oxygenase superfamily protein	LOC_Os03g63900.1	1-aminocyclopropane-1-carboxylate oxidase 2, putative, expressed
Sobic.002G088900	1	PF04398	PTHR31676,PTHR31676:SF26					AT1G09310.1		Protein of unknown function, DUF538	LOC_Os07g02880.1	DUF538 domain containing protein, putative, expressed
Sobic.002G089100	1	PF04398	PTHR31676,PTHR31676:SF26					AT1G09310.1		Protein of unknown function, DUF538	LOC_Os07g02900.1	DUF538 domain containing protein, putative, expressed
Sobic.002G090200	1	PF00383	PTHR11079,PTHR11079:SF90	KOG1018	3.5.4.3		GO:GO:0008270	AT5G28050.1		Cytidine/deoxycytidylate deaminase family protein	LOC_Os03g61810.1	tRNA-specific adenosine deaminase, putative, expressed
Sobic.002G093900	1	PF06058	PTHR16290,PTHR16290:SF9	KOG2868		K12611		AT1G08370.1	ATDCP1,DCP1	decapping 1	LOC_Os07g14580.1	mRNA-decapping enzyme, putative, expressed
Sobic.002G095100	1		PTHR36309,PTHR36309:SF1					AT1G05970.2		RNA-binding (RRM/RBD/RNP motifs) family protein	LOC_Os07g15270.1	RNA-binding region RNP-1, putative, expressed
Sobic.002G098200	1	PF08224	PTHR33377,PTHR33377:SF3								LOC_Os07g02970.1	expressed protein
Sobic.002G103700	1
Sobic.002G103800	1	PF00996	PTHR11787,PTHR11787:SF11			K17255		AT2G44100.1	AT-GDI1,ATGDI1,GDI1	guanosine nucleotide diphosphate dissociation inhibitor 1	LOC_Os07g16970.1	rab GDP dissociation inhibitor alpha, putative, expressed
Sobic.002G104400	1	PF03106,PF00931	PTHR23155,PTHR23155:SF516	KOG4658			GO:GO:0043565,GO:GO:0006355,GO:GO:0003700,GO:GO:0043531	AT3G14460.1		LRR and NB-ARC domains-containing disease resistance protein	LOC_Os07g17230.1	WRKY123, expressed
Sobic.002G104500	1	PF00931	PTHR23155,PTHR23155:SF600	KOG4658			GO:GO:0043531	AT3G14470.1		NB-ARC domain-containing disease resistance protein	LOC_Os07g17250.1	disease resistance RPP13-like protein 1, putative, expressed
Sobic.002G104900	1	PF06522	PTHR33417					AT3G48140.1		B12D protein	LOC_Os07g17330.1	B12D protein, putative, expressed
Sobic.002G105200	1	PF01603	PTHR10257,PTHR10257:SF18			K11584	GO:GO:0008601,GO:GO:0007165,GO:GO:0000159	AT3G26020.2		Protein phosphatase 2A regulatory B subunit family protein	LOC_Os07g17360.1	transposon protein, putative, unclassified, expressed
Sobic.002G108400	1	PF00067	PTHR24298,PTHR24298:SF121	KOG0156	1.14.13.152		GO:GO:0055114,GO:GO:0020037,GO:GO:0016705,GO:GO:0005506	AT2G45550.1	CYP76C4	cytochrome P450, family 76, subfamily C, polypeptide 4	LOC_Os12g09500.1	cytochrome P450, putative, expressed
Sobic.002G109600	1	PF04278	PTHR33926,PTHR33926:SF1					AT3G23710.1		Tic22-like family protein	LOC_Os07g19030.1	tic22-like family domain containing protein, expressed
Sobic.002G110600	1	PF03407	PTHR24015,PTHR24015:SF493					AT1G14590.1		Nucleotide-diphospho-sugar transferase family protein	LOC_Os07g19444.1	regulatory protein, putative, expressed
Sobic.002G113100	1	PF04535	PTHR11615,PTHR11615:SF113					AT4G15610.1		Uncharacterised protein family (UPF0497)	LOC_Os07g26110.1	membrane associated DUF588 domain containing protein, putative, expressed
Sobic.002G113300	1	PF10914	PTHR31204,PTHR31204:SF3					AT2G32380.1		Transmembrane protein 97, predicted	LOC_Os03g44450.2	expressed protein
Sobic.002G113800	1	PF01564	PTHR11558,PTHR11558:SF25	KOG1562	2.5.1.16	K00797		AT1G23820.1	SPDS1	spermidine synthase 1	LOC_Os07g22600.1	spermidine synthase, putative, expressed
Sobic.002G115200	1	PF01657	PTHR32080,PTHR32080:SF10					AT5G48540.1		receptor-like protein kinase-related family protein	LOC_Os04g45460.1	cysteine-rich repeat secretory protein precursor, putative, expressed
Sobic.002G115801	1	PF07762	PTHR33086,PTHR33086:SF12								LOC_Os03g14310.1	expressed protein
Sobic.002G116200	1	PF13238	PTHR12595,PTHR12595:SF0	KOG3347	2.7.4.3	K18532		AT5G60340.1		P-loop containing nucleoside triphosphate hydrolases superfamily protein	LOC_Os07g22950.1	adenylate kinase isoenzyme 6, putative, expressed
Sobic.002G116800	1	PF05637	PTHR31306,PTHR31306:SF1		2.4.2.39		GO:GO:0016757,GO:GO:0016021	AT1G18690.1		Galactosyl transferase GMA12/MNN10 family protein	LOC_Os07g23494.1	expressed protein
Sobic.002G119700	1	PF13857,PF11904	PTHR12447,PTHR12447:SF8	KOG0522				AT1G04780.1		Ankyrin repeat family protein	LOC_Os07g25460.1	ankyrin repeat domain containing protein, expressed
Sobic.002G122600	1	PF13920,PF13637	PTHR24188,PTHR24188:SF44	KOG4172				AT3G23280.2	XBAT35	XB3 ortholog 5 in Arabidopsis thaliana	LOC_Os07g26490.1	ankyrin repeat domain containing protein, expressed
Sobic.002G122700	1	PF11779	PTHR33727					AT1G06515.2		Protein of unknown function (DUF3317)	LOC_Os07g26550.1	expressed protein
Sobic.002G123200	1	PF03604	PTHR12056	KOG3507		K03009	GO:GO:0006351,GO:GO:0003899,GO:GO:0003677	AT5G41010.1	NRPB12,NRPD12,NRPE12	DNA directed RNA polymerase, 7 kDa subunit	LOC_Os01g34614.1	DNA directed RNA polymerase, 7 kDa subunit domain containing protein, expressed
Sobic.002G126700	1
Sobic.002G129000	1	PF13639	PTHR14155,PTHR14155:SF114	KOG1493			GO:GO:0008270,GO:GO:0005515	AT4G11680.1		Zinc finger, C3HC4 type (RING finger) family protein	LOC_Os07g27950.1	RING zinc finger protein, putative, expressed
Sobic.002G130000	1	PF01255	PTHR10291,PTHR10291:SF6	KOG1602		K11778	GO:GO:0016765	AT5G58770.1		Undecaprenyl pyrophosphate synthetase family protein	LOC_Os01g63830.1	dehydrodolichyl diphosphate synthase, putative, expressed
Sobic.002G130700	1	PF08246,PF00112	PTHR12411,PTHR12411:SF337	KOG1543,KOG1542	3.4.22.33		GO:GO:0008234,GO:GO:0006508	AT5G45890.1	SAG12	senescence-associated gene 12	LOC_Os09g38920.1	thiol protease SEN102 precursor, putative, expressed
Sobic.002G131500	1	PF13304	PTHR24220,PTHR24220:SF441		3.6.3.25		GO:GO:0005524	AT1G65410.1	ATNAP11,NAP11,TGD3	non-intrinsic ABC protein 11	LOC_Os03g46740.1	ABC transporter, ATP-binding protein, putative, expressed
Sobic.002G131900	1		PTHR34937,PTHR34937:SF1					AT1G24560.1			LOC_Os09g39200.1	expressed protein
Sobic.002G133100	1	PF00800	PTHR21022,PTHR21022:SF5	KOG2797	4.2.1.91	K05359	GO:GO:0009094,GO:GO:0004664	AT1G08250.1	ADT6	arogenate dehydratase 6	LOC_Os09g39260.1	prephenate dehydratase domain containing protein, expressed
Sobic.002G133800	1	PF00070	PTHR22912,PTHR22912:SF162	KOG1336	1.6.5.4	K08232	GO:GO:0055114,GO:GO:0016491	AT3G52880.1	ATMDAR1,MDAR1	monodehydroascorbate reductase 1	LOC_Os09g39380.1	monodehydroascorbate reductase, putative, expressed
Sobic.002G134001	1	PF01627	PTHR28242,PTHR28242:SF6	KOG4747		K14490	GO:GO:0004871,GO:GO:0000160	AT1G03430.1	AHP5	histidine-containing phosphotransfer factor 5	LOC_Os09g39400.1	histidine-containing phosphotransfer protein, putative, expressed
Sobic.002G136700	1		PTHR36856,PTHR36856:SF1								LOC_Os07g07890.1	expressed protein
Sobic.002G137000	1	PF00582,PF04564,PF07714	PTHR27003,PTHR27003:SF74	KOG1187	2.7.11.1		GO:GO:0006950,GO:GO:0016567,GO:GO:0004842,GO:GO:0006468,GO:GO:0004672	AT2G45910.1		U-box domain-containing protein kinase family protein	LOC_Os09g39640.1	protein kinase, putative, expressed
Sobic.002G137100	1	PF00069	PTHR27003,PTHR27003:SF8	KOG1187	2.7.11.1		GO:GO:0006468,GO:GO:0005524,GO:GO:0004672	AT2G45910.1		U-box domain-containing protein kinase family protein	LOC_Os09g39650.1	protein kinase family protein, putative, expressed
Sobic.002G137800	1	PF14226,PF03171	PTHR10209,PTHR10209:SF207	KOG0143	1.14.11.9		GO:GO:0055114,GO:GO:0016491	AT2G36690.1		2-oxoglutarate (2OG) and Fe(II)-dependent oxygenase superfamily protein	LOC_Os08g44590.1	gibberellin 20 oxidase 2, putative, expressed
Sobic.002G138500	1		PTHR31798,PTHR31798:SF5					AT1G63720.1			LOC_Os01g01390.2	expressed protein
Sobic.002G138700	1	PF00168	PTHR32246,PTHR32246:SF17				GO:GO:0005515	AT5G23950.1		Calcium-dependent lipid-binding (CaLB domain) family protein	LOC_Os08g44850.1	C2 domain containing protein, putative, expressed
Sobic.002G140400	1	PF02298	PTHR33021,PTHR33021:SF69				GO:GO:0009055	AT2G32300.1	UCC1	uclacyanin 1	LOC_Os09g39940.1	plastocyanin-like domain containing protein, putative, expressed
Sobic.002G140600	1	PF02212,PF00350,PF01031	PTHR11566,PTHR11566:SF73				GO:GO:0005525,GO:GO:0003924	AT3G60190.1	ADL1E,ADL4,ADLP2,DL1E,DRP1E,EDR3	DYNAMIN-like 1E	LOC_Os09g39960.1	dynamin family protein, putative, expressed
Sobic.002G140700	1	PF04083	PTHR11005,PTHR11005:SF37	KOG2624	3.1.1.3		GO:GO:0006629	AT2G15230.1	ATLIP1,LIP1	lipase 1	LOC_Os09g01590.1	triacylglycerol lipase 1 precursor, putative, expressed
Sobic.002G141000	1	PF13917	PTHR31437,PTHR31437:SF1					AT2G28910.1	CXIP4	CAX interacting protein 4	LOC_Os09g01640.1	CAX-interacting protein 4, putative, expressed
Sobic.002G141300	1	PF00249	PTHR10641,PTHR10641:SF639			K09422		AT5G67300.1	ATMYB44,ATMYBR1,MYB44,MYBR1	myb domain protein r1	LOC_Os09g01960.1	MYB family transcription factor, putative, expressed
Sobic.002G142900	1		PTHR12979,PTHR12979:SF5	KOG2471		K12607		AT5G35430.1		Tetratricopeptide repeat (TPR)-like superfamily protein	LOC_Os09g03600.1	immunoglobulin/major histocompatibility complex, putative, expressed
Sobic.002G148700	1		PTHR22814,PTHR22814:SF147	KOG1603				AT3G07600.1		Heavy metal transport/detoxification superfamily protein	LOC_Os09g09930.1	heavy metal transport/detoxification protein, putative, expressed
Sobic.002G153500	1	PF00025	PTHR24073,PTHR24073:SF437	KOG0087		K07904	GO:GO:0005525	AT5G47960.1	ATRABA4C,RABA4C,SMG1	RAB GTPase homolog A4C	LOC_Os09g10940.1	ras-related protein, putative, expressed
Sobic.002G153600	1		PTHR33984,PTHR33984:SF1					AT4G12070.1			LOC_Os09g10950.1	expressed protein
Sobic.002G155400	1	PF08263,PF13855,PF00069	PTHR27000,PTHR27000:SF48	KOG1187	2.7.11.1		GO:GO:0005515,GO:GO:0006468,GO:GO:0005524,GO:GO:0004672	AT1G55610.2	BRL1	BRI1 like	LOC_Os09g12240.1	serine/threonine-protein kinase BRI1-like 1 precursor, putative, expressed
Sobic.002G155500	1	PF00179	PTHR24068	KOG0417	6.3.2.19	K06689		AT1G64230.2	UBC28	ubiquitin-conjugating enzyme 28	LOC_Os09g12230.1	ubiquitin-conjugating enzyme, putative, expressed
Sobic.002G156000	1	PF00999	PTHR10110,PTHR10110:SF119	KOG1965		K14724	GO:GO:0055085,GO:GO:0016021,GO:GO:0015299,GO:GO:0006812	AT1G79610.1	ATNHX6,NHX6	Na+/H+ antiporter 6	LOC_Os09g11450.2	transporter, monovalent cation:proton antiporter-2 family, putative, expressed
Sobic.002G159300	1	PF00762	PTHR11108,PTHR11108:SF4		4.99.1.1	K01772	GO:GO:0006783,GO:GO:0004325	AT5G26030.1	ATFC-I,FC-I,FC1	ferrochelatase 1	LOC_Os09g12560.2	ferrochelatase-2, chloroplast precursor, putative, expressed
Sobic.002G159500	1	PF00179	PTHR24067,PTHR24067:SF126	KOG0896	6.3.2.19	K10704		AT2G36060.1	MMZ3,UEV1C	MMS ZWEI homologue 3	LOC_Os09g12570.1	ubiquitin-conjugating enzyme, putative, expressed
Sobic.002G163950	1
Sobic.002G165700	1	PF00847	PTHR31190,PTHR31190:SF7				GO:GO:0006355,GO:GO:0003700	AT1G68550.1		Integrase-type DNA-binding superfamily protein	LOC_Os09g13940.2	AP2 domain containing protein, expressed
Sobic.002G166300	1	PF04882	PTHR28080,PTHR28080:SF1	KOG4444		K13336	GO:GO:0007031,GO:GO:0005779	AT1G48635.1	PEX3,PEX3-2	peroxin 3	LOC_Os09g14510.1	peroxin-3 family protein, putative, expressed
Sobic.002G166900	1	PF00179	PTHR24067,PTHR24067:SF159	KOG0417	6.3.2.19	K10580		AT1G16890.2	UBC13B,UBC36	ubiquitin-conjugating enzyme 36	LOC_Os01g48280.1	ubiquitin-conjugating enzyme, putative, expressed
Sobic.002G168400	1	PF00010,PF00931	PTHR23155,PTHR23155:SF641	KOG4658			GO:GO:0046983,GO:GO:0043531	AT5G48620.1		Disease resistance protein (CC-NBS-LRR class) family	LOC_Os11g45750.1	WRKY125, expressed
Sobic.002G169300	1	PF07690	PTHR23500,PTHR23500:SF14	KOG0569			GO:GO:0055085,GO:GO:0016021	AT1G77210.2	AtSTP14,STP14	sugar transporter 14	LOC_Os09g24924.1	transporter family protein, putative, expressed
Sobic.002G170300	1	PF08276,PF00954,PF01453,PF07714	PTHR27002,PTHR27002:SF131	KOG1187	2.7.11.1		GO:GO:0048544,GO:GO:0006468,GO:GO:0004672	AT4G21380.1	ARK3,RK3	receptor kinase 3	LOC_Os09g37840.1	carbohydrate binding protein, putative, expressed
Sobic.002G172900	1	PF02713	PTHR31385,PTHR31385:SF1					AT1G70480.2		Domain of unknown function (DUF220)	LOC_Os09g15835.1	OBP32pep, putative, expressed
Sobic.002G176400	1	PF16455	PTHR13609,PTHR13609:SF12					AT1G53400.1		Ubiquitin domain-containing protein	LOC_Os09g17620.1	ubiquitin domain-containing protein 2, putative, expressed
Sobic.002G177100	1	PF00106	PTHR24319,PTHR24319:SF26	KOG1208	1.1.1.300		GO:GO:0016491,GO:GO:0008152	AT5G15940.1		NAD(P)-binding Rossmann-fold superfamily protein	LOC_Os09g17750.1	oxidoreductase, short chain dehydrogenase/reductase family domain containing protein, expressed
Sobic.002G177300	1	PF00067	PTHR24298,PTHR24298:SF108	KOG0156	1.14.13.121		GO:GO:0055114,GO:GO:0020037,GO:GO:0016705,GO:GO:0005506	AT3G26300.1	CYP71B34	cytochrome P450, family 71, subfamily B, polypeptide 34	LOC_Os09g36080.1	cytochrome P450, putative, expressed
Sobic.002G178601	1
Sobic.002G180000	1	PF07714	PTHR27001,PTHR27001:SF197	KOG1187	2.7.11.1		GO:GO:0006468,GO:GO:0004672	AT5G15080.1		Protein kinase superfamily protein	LOC_Os09g19700.1	protein kinase domain containing protein, expressed
Sobic.002G180200	1	PF12937					GO:GO:0005515
Sobic.002G180600	1	PF05254	PTHR21329			K17968		AT4G33100.1			LOC_Os09g19750.2	expressed protein
Sobic.002G181300	1		PTHR33868,PTHR33868:SF1					AT2G46550.1			LOC_Os09g19890.2	expressed protein
Sobic.002G182800	1	PF05553	PTHR33098,PTHR33098:SF9					AT2G26110.1		Protein of unknown function (DUF761)	LOC_Os09g19970.1	expressed protein
Sobic.002G183200	1	PF05553	PTHR33098,PTHR33098:SF9					AT2G26110.1		Protein of unknown function (DUF761)	LOC_Os09g19970.1	expressed protein
Sobic.002G184500	1	PF00128,PF07821,PF00069	PTHR10357,PTHR10357:SF172	KOG1187	3.2.1.1	K01176	GO:GO:0043169,GO:GO:0005975,GO:GO:0003824,GO:GO:0005509,GO:GO:0004556,GO:GO:0006468,GO:GO:0005524,GO:GO:0004672	AT4G25000.1	AMY1,ATAMY1	alpha-amylase-like	LOC_Os02g52710.1	alpha-amylase precursor, putative, expressed
Sobic.002G185500	1	PF00083	PTHR23505,PTHR23505:SF11	KOG1330			GO:GO:0055085,GO:GO:0022857,GO:GO:0016021	AT5G10190.1		Major facilitator superfamily protein	LOC_Os09g20490.1	transporter, putative, expressed
Sobic.002G185800	1	PF00083	PTHR23505,PTHR23505:SF11	KOG1330			GO:GO:0055085,GO:GO:0022857,GO:GO:0016021	AT5G10190.1		Major facilitator superfamily protein	LOC_Os09g20500.1	transporter, putative, expressed
Sobic.002G185900	1	PF13920	PTHR10044,PTHR10044:SF133	KOG3362,KOG4172,KOG1100				AT2G35330.1		RING/U-box superfamily protein	LOC_Os09g20550.1	zinc finger protein-related, putative, expressed
Sobic.002G187300	1		PTHR36039,PTHR36039:SF2					AT5G40190.1		RNA ligase/cyclic nucleotide phosphodiesterase family protein	LOC_Os09g20860.1	calmodulin-binding protein, putative, expressed
Sobic.002G187500	1	PF04588	PTHR12297	KOG4431				AT3G48030.1		hypoxia-responsive family protein / zinc finger (C3HC4-type RING finger) family protein	LOC_Os09g20900.1	hypoxia-responsive family protein, putative, expressed
Sobic.002G189000	1	PF02183,PF00046	PTHR24326,PTHR24326:SF215	KOG0484		K09338	GO:GO:0043565,GO:GO:0006355,GO:GO:0003700,GO:GO:0003677	AT3G01470.1	ATHB-1,ATHB1,HAT5,HB-1,HD-ZIP-1	homeobox 1	LOC_Os09g21180.1	homeobox associated leucine zipper, putative, expressed
Sobic.002G190900	1		PTHR36041					AT3G47833.1			LOC_Os09g21470.1	expressed protein
Sobic.002G192000	1	PF01428	PTHR14677,PTHR14677:SF2				GO:GO:0008270	AT3G28210.1	PMZ,SAP12	zinc finger (AN1-like) family protein	LOC_Os09g21710.1	AN1-like zinc finger domain containing protein, expressed
Sobic.002G193100	1		PTHR31354,PTHR31354:SF2					AT1G70160.1			LOC_Os09g22440.1	expressed protein
Sobic.002G193400	1	PF01764	PTHR21493,PTHR21493:SF94		3.1.1.1	K18875	GO:GO:0006629	AT3G48090.1	ATEDS1,EDS1	alpha/beta-Hydrolases superfamily protein	LOC_Os09g22450.1	lipase, putative, expressed
Sobic.002G194400	1	PF00249	PTHR31496,PTHR31496:SF3					AT5G16560.1	KAN,KAN1	Homeodomain-like superfamily protein	LOC_Os09g23200.1	KANADI1, putative, expressed
Sobic.002G195000	1	PF04828	PTHR28620,PTHR28620:SF1	KOG4192			GO:GO:0016846,GO:GO:0008152	AT5G16940.2		carbon-sulfur lyases	LOC_Os09g23370.2	proline-rich protein 6, putative, expressed
Sobic.002G195900	1		PTHR34780,PTHR34780:SF2								LOC_Os09g23590.1	expressed protein
Sobic.002G196100	1	PF00249	PTHR10641,PTHR10641:SF503			K09422		AT5G16600.1	AtMYB43,MYB43	myb domain protein 43	LOC_Os09g23620.1	MYB family transcription factor, putative, expressed
Sobic.002G196350	1	PF00789	PTHR23153,PTHR23153:SF39			K14011	GO:GO:0005515	AT2G01650.1	PUX2	plant UBX domain-containing protein 2	LOC_Os09g23690.1	UBX domain containing protein, expressed
Sobic.002G197100	1	PF00240,PF09280,PF00627	PTHR10621,PTHR10621:SF7	KOG0011		K10839	GO:GO:0005515,GO:GO:0043161,GO:GO:0006289,GO:GO:0003684	AT3G02540.1	RAD23-3,RAD23C	Rad23 UV excision repair protein family	LOC_Os09g24200.2	RAD23 DNA repair protein, putative, expressed
Sobic.002G197600	1	PF07714	PTHR27002,PTHR27002:SF4	KOG1187	2.7.11.1		GO:GO:0006468,GO:GO:0004672	AT1G70740.1		Protein kinase superfamily protein	LOC_Os09g24330.1	TKL_IRAK_DUF26-lg.2 - DUF26 kinases have homology to DUF26 containing loci, expressed
Sobic.002G200700	1	PF07891	PTHR10759,PTHR10759:SF1				GO:GO:0006412,GO:GO:0005840,GO:GO:0005622,GO:GO:0003735	AT5G39785.1		Protein of unknown function (DUF1666)	LOC_Os09g24700.1	expressed protein
Sobic.002G200900	1	PF12697	PTHR26374,PTHR26374:SF200					AT1G74640.1		alpha/beta-Hydrolases superfamily protein	LOC_Os09g24710.1	alpha/beta hydrolase fold, putative, expressed
Sobic.002G201300	1
Sobic.002G202400	1	PF04857	PTHR10797	KOG0304	3.1.13.4	K12581	GO:GO:0005634	AT2G32070.1		Polynucleotidyl transferase, ribonuclease H-like superfamily protein	LOC_Os09g24990.2	CAF1 family ribonuclease containing protein, putative, expressed
Sobic.002G202700	1	PF03106	PTHR31429,PTHR31429:SF3				GO:GO:0043565,GO:GO:0006355,GO:GO:0003700	AT1G80840.1	ATWRKY40,WRKY40	WRKY DNA-binding protein 40	LOC_Os09g25060.1	WRKY76, expressed
Sobic.002G202800	1	PF03106	PTHR31429,PTHR31429:SF8				GO:GO:0043565,GO:GO:0006355,GO:GO:0003700	AT1G80840.1	ATWRKY40,WRKY40	WRKY DNA-binding protein 40	LOC_Os09g25070.1	WRKY62, expressed
Sobic.002G203000	1	PF14531,PF03822	PTHR24347,PTHR24347:SF202	KOG0583	2.7.11.1		GO:GO:0007165	AT5G10930.1	CIPK5,SnRK3.24	CBL-interacting protein kinase 5	LOC_Os09g25090.1	CAMK_KIN1/SNF1/Nim1_like.34 - CAMK includes calcium/calmodulin depedent protein kinases, expressed
Sobic.002G203300	1
Sobic.002G204000	1		PTHR12651,PTHR12651:SF1	KOG3129		K06693		AT5G57950.1		26S proteasome regulatory subunit, putative	LOC_Os09g25310.1	26S proteasome non-ATPase regulatory subunit 9, putative, expressed
Sobic.002G204200	1	PF11976,PF00240	PTHR10666	KOG0005		K12158	GO:GO:0005515	AT1G31340.1	ATRUB1,NEDD8,RUB1	related to ubiquitin 1	LOC_Os09g25320.1	ubiquitin family protein, putative, expressed
Sobic.002G205600	1	PF04484	PTHR31807,PTHR31807:SF5					AT4G30710.1		Family of unknown function (DUF566)	LOC_Os09g25500.1	expressed protein
Sobic.002G207300	1	PF00335	PTHR32191,PTHR32191:SF2	KOG3882			GO:GO:0016021	AT2G23810.1	TET8	tetraspanin8	LOC_Os09g25760.1	tetraspanin family protein, putative, expressed
Sobic.002G209100	1	PF13458,PF00497,PF00060	PTHR18966,PTHR18966:SF224	KOG1052			GO:GO:0016020,GO:GO:0004970	AT2G29110.1	ATGLR2.8,GLR2.8	glutamate receptor 2.8	LOC_Os09g26144.1	glutamate receptor, putative, expressed
Sobic.002G210800	1										LOC_Os09g23420.1	expressed protein
Sobic.002G212200	1	PF01485	PTHR11685,PTHR11685:SF139		6.3.2.19	K11975	GO:GO:0016567,GO:GO:0004842	AT3G53690.1		RING/U-box superfamily protein	LOC_Os09g26460.1	protein binding protein, putative, expressed
Sobic.002G215700	1	PF00171	PTHR11699,PTHR11699:SF144		1.2.1.5	K14085	GO:GO:0055114,GO:GO:0016491,GO:GO:0008152	AT1G54100.2	ALDH7B4	aldehyde dehydrogenase 7B4	LOC_Os09g26880.1	aldehyde dehydrogenase, putative, expressed
Sobic.002G215800	1	PF04145	PTHR12483,PTHR12483:SF39	KOG3386		K14686	GO:GO:0035434,GO:GO:0016021,GO:GO:0005375	AT5G20650.1	COPT5	copper transporter 5	LOC_Os09g26900.1	ctr copper transporter family protein, putative, expressed
Sobic.002G216400	1	PF00067	PTHR24298,PTHR24298:SF51		1.14.13.21		GO:GO:0055114,GO:GO:0020037,GO:GO:0016705,GO:GO:0005506	AT5G07990.1	CYP75B1,D501,TT7	Cytochrome P450 superfamily protein	LOC_Os09g26960.1	cytochrome P450, putative, expressed
Sobic.002G216500	1	PF00067	PTHR24298,PTHR24298:SF51		1.14.13.21		GO:GO:0055114,GO:GO:0020037,GO:GO:0016705,GO:GO:0005506	AT5G07990.1	CYP75B1,D501,TT7	Cytochrome P450 superfamily protein	LOC_Os09g26960.1	cytochrome P450, putative, expressed
Sobic.002G217100	1	PF07714	PTHR27001,PTHR27001:SF57	KOG1187	2.7.11.1		GO:GO:0006468,GO:GO:0004672	AT2G05940.1		Protein kinase superfamily protein	LOC_Os09g27010.1	tyrosine protein kinase domain containing protein, putative, expressed
Sobic.002G217300	1		PTHR33538,PTHR33538:SF2					AT5G55490.1	ATGEX1,GEX1	gamete expressed protein 1	LOC_Os09g27040.1	GEX1, putative, expressed
Sobic.002G217700	1	PF10250	PTHR31741,PTHR31741:SF8					AT5G35570.1		O-fucosyltransferase family protein	LOC_Os09g27080.1	growth regulator related protein, putative, expressed
Sobic.002G218000	1	PF08612	PTHR12465	KOG4309		K13528	GO:GO:0016592,GO:GO:0006357,GO:GO:0001104	AT2G28230.1		TATA-binding related factor (TRF) of subunit 20 of Mediator complex	LOC_Os09g27140.1	expressed protein
Sobic.002G220600	1	PF02705	PTHR30540,PTHR30540:SF5				GO:GO:0071805,GO:GO:0016020,GO:GO:0015079	AT2G30070.1	ATKT1,ATKT1P,ATKUP1,KT1,KUP1	potassium transporter 1	LOC_Os09g27580.2	potassium transporter, putative, expressed
Sobic.002G221900	1	PF14226,PF03171	PTHR10209,PTHR10209:SF193	KOG0143	1.14.17.4	K05933	GO:GO:0055114,GO:GO:0016491	AT1G05010.1	ACO4,EAT1,EFE	ethylene-forming enzyme	LOC_Os09g27820.1	1-aminocyclopropane-1-carboxylate oxidase protein, putative, expressed
Sobic.002G222800	1	PF13334,PF01762	PTHR11214,PTHR11214:SF102	KOG2288	2.4.1.134		GO:GO:0016020,GO:GO:0008378,GO:GO:0006486	AT1G77810.2		Galactosyltransferase family protein	LOC_Os09g27950.1	galactosyltransferase, putative, expressed
Sobic.002G223200	1	PF00717	PTHR12383,PTHR12383:SF15	KOG0171	3.4.21.89	K03100	GO:GO:0016020,GO:GO:0008236,GO:GO:0006508	AT1G06870.1		Peptidase S24/S26A/S26B/S26C family protein	LOC_Os09g28000.1	OsSigP6 - Putative Type I Signal Peptidase homologue; employs a putative Ser/Lys catalytic dyad, expressed
Sobic.002G223800	1		PTHR33826,PTHR33826:SF4					AT3G56590.1		hydroxyproline-rich glycoprotein family protein	LOC_Os09g28110.1	hydroxyproline-rich glycoprotein family protein, putative, expressed
Sobic.002G224100	1	PF00153	PTHR24089,PTHR24089:SF395	KOG0767		K15102		AT3G48850.1	PHT3;2	phosphate transporter 3;2	LOC_Os09g28160.1	phosphate carrier protein, mitochondrial precursor, putative, expressed
Sobic.002G224400	1	PF01453,PF00069	PTHR27002,PTHR27002:SF105	KOG1187	2.7.11.1		GO:GO:0006468,GO:GO:0005524,GO:GO:0004672	AT5G35370.1		S-locus lectin protein kinase family protein	LOC_Os09g28180.1	D-mannose binding lectin family protein, expressed
Sobic.002G224900	1	PF12695	PTHR23024,PTHR23024:SF192	KOG1515	4.2.99.22			AT1G47480.1		alpha/beta-Hydrolases superfamily protein	LOC_Os09g28280.1	gibberellin receptor GID1L2, putative, expressed
Sobic.002G225300	1	PF00447	PTHR10015,PTHR10015:SF166			K09419	GO:GO:0043565,GO:GO:0006355,GO:GO:0005634,GO:GO:0003700	AT4G36990.1	AT-HSFB1,ATHSF4,HSF4,HSFB1	heat shock factor 4	LOC_Os09g28354.1	CPuORF39 - conserved peptide uORF-containing transcript, expressed
Sobic.002G231600	1	PF13410,PF02798	PTHR11260,PTHR11260:SF233	KOG0406	2.5.1.18	K00799	GO:GO:0005515	AT2G29420.1	ATGSTU7,GST25,GSTU7	glutathione S-transferase tau 7	LOC_Os09g29200.1	glutathione S-transferase, putative, expressed
Sobic.002G232800	1	PF13639	PTHR14155			K10664	GO:GO:0008270,GO:GO:0005515	AT3G05200.1	ATL6	RING/U-box superfamily protein	LOC_Os09g29310.1	zinc finger, C3HC4 type domain containing protein, expressed
Sobic.002G233100	1		PTHR33735,PTHR33735:SF2					AT2G14095.1			LOC_Os09g29380.2	expressed protein
Sobic.002G234400	1	PF00005,PF01061	PTHR19241,PTHR19241:SF301	KOG0061	3.6.3.36		GO:GO:0016887,GO:GO:0005524,GO:GO:0016020	AT1G17840.1	ABCG11,ATWBC11,COF1,DSO,WBC11	white-brown complex homolog protein 11	LOC_Os09g29660.1	white-brown complex homolog protein 11, putative, expressed
Sobic.002G236200	1	PF00010	PTHR12565,PTHR12565:SF153	KOG2483			GO:GO:0046983	AT5G08130.5	BIM1	basic helix-loop-helix (bHLH) DNA-binding superfamily protein	LOC_Os09g29930.1	transcription factor BIM2, putative, expressed
Sobic.002G236400	1	PF10250	PTHR31741,PTHR31741:SF21					AT5G15740.1		O-fucosyltransferase family protein	LOC_Os09g29940.1	auxin-independent growth promoter protein, putative, expressed
Sobic.002G238400	1		PTHR36008,PTHR36008:SF1					AT2G04340.1			LOC_Os09g30140.1	expressed protein
Sobic.002G241250	1				3.6.4.13						LOC_Os09g30290.1	expressed protein
Sobic.002G241400	1										LOC_Os09g30300.1	expressed protein
Sobic.002G242200	1		PTHR34562,PTHR34562:SF2	KOG1003				AT4G26455.1	WIP1	WPP domain interacting protein 1	LOC_Os09g30350.1	expressed protein
Sobic.002G244100	1	PF07889	PTHR31903,PTHR31903:SF2					AT1G04960.1		Protein of unknown function (DUF1664)	LOC_Os09g30478.1	expressed protein
Sobic.002G244901	1
Sobic.002G245000	1	PF00632	PTHR11254,PTHR11254:SF329	KOG0940	6.3.2.19	K10591	GO:GO:0004842	AT4G12570.1	UPL5	ubiquitin protein ligase 5	LOC_Os09g31090.2	HECT-domain domain containing protein, expressed
Sobic.002G245100	1	PF02678,PF05726	PTHR13903,PTHR13903:SF5			K06911		AT1G50590.1		RmlC-like cupins superfamily protein	LOC_Os09g31120.1	pirin, putative, expressed
Sobic.002G245300	1	PF03600	PTHR10283,PTHR10283:SF101	KOG1281		K14445	GO:GO:0055085,GO:GO:0016021	AT5G47560.1	ATSDAT,ATTDT,TDT	tonoplast dicarboxylate transporter	LOC_Os09g31130.1	citrate transporter, putative, expressed
Sobic.002G247300	1	PF00170,PF14144	PTHR22952,PTHR22952:SF218			K14431	GO:GO:0043565,GO:GO:0006355,GO:GO:0003700,GO:GO:0006351	AT5G06839.3	bZIP65,TGA10	bZIP transcription factor family protein	LOC_Os09g31390.1	transcription factor, putative, expressed
Sobic.002G247500	1	PF04873	PTHR33305,PTHR33305:SF2			K14514		AT1G73730.1	AtEIL3,ATSLIM,EIL3,SLIM1	ETHYLENE-INSENSITIVE3-like 3	LOC_Os09g31400.1	ethylene-insensitive 3, putative, expressed
Sobic.002G249200	1	PF03547	PTHR31651,PTHR31651:SF5	KOG2722			GO:GO:0055085,GO:GO:0016021	AT1G20925.1		Auxin efflux carrier family protein	LOC_Os09g31478.1	auxin efflux carrier component, putative, expressed
Sobic.002G249600	1	PF13947,PF00069	PTHR27005,PTHR27005:SF12	KOG1187	2.7.11.1		GO:GO:0030247,GO:GO:0006468,GO:GO:0005524,GO:GO:0004672	AT1G21270.1	WAK2	wall-associated kinase 2	LOC_Os09g29510.1	OsWAK80 - OsWAK receptor-like protein kinase, expressed
Sobic.002G249700	1	PF13947,PF00069	PTHR27005,PTHR27005:SF12	KOG1187	2.7.11.1		GO:GO:0030247,GO:GO:0006468,GO:GO:0005524,GO:GO:0004672	AT1G21230.1	WAK5	wall associated kinase 5	LOC_Os09g29510.1	OsWAK80 - OsWAK receptor-like protein kinase, expressed
Sobic.002G251700	1	PF02365	PTHR31989,PTHR31989:SF27				GO:GO:0006355,GO:GO:0003677	AT1G34190.1	anac017,NAC017	NAC domain containing protein 17	LOC_Os09g32040.1	no apical meristem protein, putative, expressed
Sobic.002G252500	1	PF00153	PTHR24089,PTHR24089:SF359	KOG0752		K14684		AT3G20240.1		Mitochondrial substrate carrier family protein	LOC_Os09g32200.1	mitochondrial carrier protein, putative, expressed
Sobic.002G254600	1	PF12937	PTHR32212,PTHR32212:SF122				GO:GO:0005515	AT2G04230.1		FBD, F-box and Leucine Rich Repeat domains containing protein	LOC_Os09g32580.1	expressed protein
Sobic.002G255700	1	PF08240,PF13602	PTHR11695,PTHR11695:SF548	KOG1198	1.6.5.5		GO:GO:0055114,GO:GO:0016491,GO:GO:0008270	AT4G13010.1		Oxidoreductase, zinc-binding dehydrogenase family protein	LOC_Os09g32570.1	alcohol dehydrogenase GroES-like domain containing protein, expressed
Sobic.002G256601	1	PF13920	PTHR12183,PTHR12183:SF17	KOG4172				AT3G25030.1		RING/U-box superfamily protein	LOC_Os09g32730.1	zinc finger, C3HC4 type domain containing protein, expressed
Sobic.002G259400	1	PF01529	PTHR22883,PTHR22883:SF58	KOG1311	2.3.1.225	K16675	GO:GO:0008270	AT3G26935.1		DHHC-type zinc finger family protein	LOC_Os09g33450.1	zinc finger DHHC domain-containing protein, putative, expressed
Sobic.002G260000	1	PF03982,PF12146	PTHR22753,PTHR22753:SF8		2.3.1.20,2.3.1.22		GO:GO:0016747	AT5G41120.1		Esterase/lipase/thioesterase family protein	LOC_Os09g33530.1	expressed protein
Sobic.002G261000	1		PTHR33450,PTHR33450:SF6					AT5G47920.1			LOC_Os09g33640.1	expressed protein
Sobic.002G261600	1	PF00232	PTHR10353,PTHR10353:SF78		3.2.1.21	K01188	GO:GO:0005975,GO:GO:0004553	AT1G02850.2	BGLU11	beta glucosidase 11	LOC_Os09g33680.1	Os9bglu31 - beta-glucosidase, dhurrinase, similar to G. max hydroxyisourate hydrolase, expressed
Sobic.002G261800	1		PTHR34050,PTHR34050:SF4					AT5G47870.1			LOC_Os09g33790.1	snRK1-interacting protein 1, putative, expressed
Sobic.002G261900	1		PTHR31606	KOG3294				AT5G11680.1			LOC_Os09g33800.1	arabinogalactan protein, putative, expressed
Sobic.002G262300	1	PF02450	PTHR11440,PTHR11440:SF53	KOG2369	3.1.1.32		GO:GO:0008374,GO:GO:0006629	AT3G03310.1	ATLCAT3,LCAT3	lecithin:cholesterol acyltransferase 3	LOC_Os09g33820.2	lecithine cholesterol acyltransferase, putative, expressed
Sobic.002G262900	1	PF01239	PTHR11129,PTHR11129:SF1	KOG0530	2.5.1.58,2.5.1.59	K05955	GO:GO:0018342,GO:GO:0008318	AT3G59380.1	ATFTA,FTA,PFT/PGGT-IALPHA,PLP	farnesyltransferase A	LOC_Os09g33930.1	farnesyltransferase/geranylgeranyltransferase type-1 subunitalpha, putative, expressed
Sobic.002G263600	1	PF04910	PTHR22684,PTHR22684:SF0	KOG2422				AT2G46900.1			LOC_Os09g33970.1	expressed protein
Sobic.002G263800	1	PF00227	PTHR11599,PTHR11599:SF5	KOG0185	3.4.25.1	K02736	GO:GO:0051603,GO:GO:0005839,GO:GO:0004298	AT1G56450.1	PBG1	20S proteasome beta subunit G1	LOC_Os09g33986.2	peptidase, T1 family, putative, expressed
Sobic.002G265300	1	PF03061	PTHR12655,PTHR12655:SF3	KOG2763	3.1.2.2,3.1.2.20	K17361		AT5G48370.1		Thioesterase/thiol ester dehydrase-isomerase superfamily protein	LOC_Os09g34190.1	acyl-coenzyme A thioesterase 10, mitochondrial precursor, putative, expressed
Sobic.002G265600	1	PF00201	PTHR11926,PTHR11926:SF264	KOG1192		K13691	GO:GO:0016758,GO:GO:0008152	AT1G05680.1	UGT74E2	Uridine diphosphate glycosyltransferase 74E2	LOC_Os09g34250.1	UDP-glucoronosyl and UDP-glucosyl transferase domain containing protein, expressed
Sobic.002G265800	1	PF00201	PTHR11926,PTHR11926:SF264	KOG1192		K13691	GO:GO:0016758,GO:GO:0008152	AT2G43820.1	ATSAGT1,GT,SAGT1,SGT1,UGT74F2	UDP-glucosyltransferase 74F2	LOC_Os09g34250.1	UDP-glucoronosyl and UDP-glucosyl transferase domain containing protein, expressed
Sobic.002G266000	1	PF13962,PF12796	PTHR24186,PTHR24186:SF5	KOG4412				AT2G31820.1		Ankyrin repeat family protein	LOC_Os09g34280.4	ankyrin repeat-containing protein, putative, expressed
Sobic.002G266200	1		PTHR31949,PTHR31949:SF8					AT2G40070.1			LOC_Os09g34290.1	transposon protein, putative, CACTA, En/Spm sub-class, expressed
Sobic.002G267500	1	PF00561	PTHR10992,PTHR10992:SF866	KOG4409	2.3.1.51			AT4G24160.1		alpha/beta-Hydrolases superfamily protein	LOC_Os09g34860.1	hydrolase, alpha/beta fold family domain containing protein, expressed
Sobic.002G267800	1		PTHR33601,PTHR33601:SF3					AT3G60890.2	ZPR2	protein binding	LOC_Os09g34890.1	expressed protein
Sobic.002G268600	1	PF03634	PTHR31072,PTHR31072:SF19					AT2G45680.1		TCP family transcription factor	LOC_Os08g43160.1	TCP family transcription factor, putative, expressed
Sobic.002G268800	1	PF01656	PTHR10803,PTHR10803:SF3	KOG2825	3.6.3.16	K01551	GO:GO:0016887,GO:GO:0005524	AT1G01910.4		P-loop containing nucleoside triphosphate hydrolases superfamily protein	LOC_Os09g34970.1	arsenical pump-driving ATPase, putative, expressed
Sobic.002G270200	1	PF00646,PF14299	PTHR31960,PTHR31960:SF9				GO:GO:0005515	AT3G61060.1	AtPP2-A13,PP2-A13	phloem protein 2-A13	LOC_Os09g35680.1	OsFBX339 - F-box domain containing protein, expressed
Sobic.002G272600	1	PF00566	PTHR22957,PTHR22957:SF277	KOG2197				AT5G41940.1		Ypt/Rab-GAP domain of gyp1p superfamily protein	LOC_Os09g35960.1	TBC domain containing protein, expressed
Sobic.002G273600	1	PF00067	PTHR24298,PTHR24298:SF108	KOG0156	1.14.13.121		GO:GO:0055114,GO:GO:0020037,GO:GO:0016705,GO:GO:0005506	AT3G48310.1	CYP71A22	cytochrome P450, family 71, subfamily A, polypeptide 22	LOC_Os09g36080.1	cytochrome P450, putative, expressed
Sobic.002G273700	1	PF00067	PTHR24298,PTHR24298:SF108	KOG0156	1.14.13.121		GO:GO:0055114,GO:GO:0020037,GO:GO:0016705,GO:GO:0005506	AT1G13080.1	CYP71B2	cytochrome P450, family 71, subfamily B, polypeptide 2	LOC_Os09g36080.1	cytochrome P450, putative, expressed
Sobic.002G273800	1	PF00067	PTHR24298,PTHR24298:SF108	KOG0156	1.14.13.121		GO:GO:0055114,GO:GO:0020037,GO:GO:0016705,GO:GO:0005506	AT1G13080.1	CYP71B2	cytochrome P450, family 71, subfamily B, polypeptide 2	LOC_Os09g36080.1	cytochrome P450, putative, expressed
Sobic.002G274800	1	PF12638	PTHR31750,PTHR31750:SF4					AT4G22920.1	ATNYE1,NYE1	non-yellowing 1	LOC_Os09g36200.1	senescence-inducible chloroplast stay-green protein 1, putative, expressed
Sobic.002G275900	1	PF00149	PTHR32440,PTHR32440:SF0	KOG1432			GO:GO:0016787	AT5G63140.1	ATPAP29,PAP29	purple acid phosphatase 29	LOC_Os09g36290.1	Ser/Thr protein phosphatase family protein, putative, expressed
Sobic.002G276400	1	PF07714	PTHR27001,PTHR27001:SF75	KOG1187	2.7.11.1		GO:GO:0006468,GO:GO:0004672	AT5G47070.1		Protein kinase superfamily protein	LOC_Os09g36320.1	tyrosine protein kinase domain containing protein, putative, expressed
Sobic.002G284600	1	PF02519	PTHR31175,PTHR31175:SF8				GO:GO:0009733	AT1G29420.1		SAUR-like auxin-responsive protein family	LOC_Os09g37330.1	OsSAUR39 - Auxin-responsive SAUR gene family member, expressed
Sobic.002G286400	1	PF03641	PTHR31223,PTHR31223:SF14			K06966		AT2G37210.1		lysine decarboxylase family protein	LOC_Os09g37540.1	uncharacterized protein PA4923, putative, expressed
Sobic.002G288000	1	PF00439	PTHR22881,PTHR22881:SF16			K11723	GO:GO:0005515	AT1G20670.1		DNA-binding bromodomain-containing protein	LOC_Os09g37760.1	bromodomain domain containing protein, expressed
Sobic.002G289000	1	PF14551			3.6.4.12			AT1G27090.1		glycine-rich protein	LOC_Os02g02250.1	expressed protein
Sobic.002G289900	1	PF00954,PF08276,PF01453,PF07714	PTHR27002,PTHR27002:SF61	KOG0984,KOG2345	2.7.11.1		GO:GO:0048544,GO:GO:0006468,GO:GO:0004672	AT1G61610.1		S-locus lectin protein kinase family protein	LOC_Os09g37840.1	carbohydrate binding protein, putative, expressed
Sobic.002G291800	1	PF00153	PTHR24089,PTHR24089:SF161	KOG0767		K15102		AT2G17270.1	PHT3;3	phosphate transporter 3;3	LOC_Os09g38100.1	phosphate carrier protein, mitochondrial precursor, putative, expressed
Sobic.002G292100	1	PF03547	PTHR31651,PTHR31651:SF3	KOG2722		K07088	GO:GO:0055085,GO:GO:0016021	AT5G65980.1		Auxin efflux carrier family protein	LOC_Os09g38130.1	auxin efflux carrier component, putative, expressed
Sobic.002G292500	1	PF11976,PF01020	PTHR10666	KOG0003		K02927	GO:GO:0006412,GO:GO:0005840,GO:GO:0003735	AT2G36170.1		Ubiquitin supergroup;Ribosomal protein L40e	LOC_Os09g27930.1	ubiquitin fusion protein, putative, expressed
Sobic.002G292600	1	PF00494	PTHR31480,PTHR31480:SF6	KOG4411	2.5.1.32	K02291	GO:GO:0016740,GO:GO:0009058	AT5G17230.2	PSY	PHYTOENE SYNTHASE	LOC_Os09g38320.1	phytoene synthase, chloroplast precursor, putative, expressed
Sobic.002G293200	1	PF04573	PTHR12804	KOG3372	3.4.21.89	K12948	GO:GO:0016021,GO:GO:0008233,GO:GO:0006465,GO:GO:0005787	AT5G27430.1		Signal peptidase subunit	LOC_Os09g38370.1	signal peptidase complex subunit 3, putative, expressed
Sobic.002G293900	1	PF02330	PTHR10826,PTHR10826:SF13	KOG2536			GO:GO:0005759	AT4G31930.1		Mitochondrial glycoprotein family protein	LOC_Os09g38500.2	mitochondrial glycoprotein, putative, expressed
Sobic.002G294200	1	PF02990	PTHR10766,PTHR10766:SF37			K17086	GO:GO:0016021	AT5G25100.1		Endomembrane protein 70 protein family	LOC_Os09g38530.1	transmembrane 9 superfamily member, putative, expressed
Sobic.002G294600	1	PF00026	PTHR13683,PTHR13683:SF250	KOG1339	3.4.23.12		GO:GO:0006508,GO:GO:0004190	AT3G59080.1		Eukaryotic aspartyl protease family protein	LOC_Os02g21040.1	aspartic proteinase nepenthesin precursor, putative, expressed
Sobic.002G294700	1	PF13837	PTHR31307,PTHR31307:SF7	KOG4282				AT3G54390.1		sequence-specific DNA binding transcription factors	LOC_Os09g38570.1	transcription factor like protein, putative, expressed
Sobic.002G298300	1	PF09138	PTHR14986,PTHR14986:SF4	KOG4146		K12161	GO:GO:0034227,GO:GO:0005737	AT3G61113.1		Ubiquitin related modifier 1	LOC_Os07g28280.1	ubiquitin-related modifier 1, putative, expressed
Sobic.002G299000	1	PF07714,PF06479	PTHR13954,PTHR13954:SF6	KOG0198	2.7.11.1		GO:GO:0006468,GO:GO:0004672,GO:GO:0006397,GO:GO:0004540	AT2G17520.1	ATIRE1-2,IRE1-2,IRE1A	Endoribonuclease/protein kinase IRE1-like	LOC_Os07g28820.1	ribonuclease 2-5A family protein, expressed
Sobic.002G299200	1	PF16487,PF16488,PF08699,PF16486,PF02170,PF02171	PTHR22891,PTHR22891:SF39			K11593	GO:GO:0005515,GO:GO:0003676	AT1G48410.3	AGO1	Stabilizer of iron transporter SufD / Polynucleotidyl transferase	LOC_Os07g28850.1	retrotransposon protein, putative, unclassified, expressed
Sobic.002G300700	1	PF00160	PTHR11071,PTHR11071:SF200	KOG0881	5.2.1.8		GO:GO:0006457,GO:GO:0003755,GO:GO:0000413	AT3G66654.2		Cyclophilin-like peptidyl-prolyl cis-trans isomerase family protein	LOC_Os07g29390.3	peptidyl-prolyl cis-trans isomerase, putative, expressed
Sobic.002G301500	1	PF01425	PTHR11895,PTHR11895:SF68	KOG1211		K01426	GO:GO:0016884	AT4G34880.1		Amidase family protein	LOC_Os04g10460.1	amidase, putative, expressed
Sobic.002G302500	1	PF08276,PF00954,PF01453,PF00069	PTHR27002,PTHR27002:SF39	KOG1187	2.7.11.1		GO:GO:0048544,GO:GO:0006468,GO:GO:0005524,GO:GO:0004672	AT2G19130.1		S-locus lectin protein kinase family protein	LOC_Os10g20160.1	serine/threonine-protein kinase receptor precursor, putative, expressed
Sobic.002G303200	1	PF10157	PTHR39708					AT4G23330.2
Sobic.002G303700	1	PF16656,PF14008,PF00149	PTHR22953,PTHR22953:SF44	KOG1378	3.1.4.1		GO:GO:0016787	AT1G13750.1		Purple acid phosphatases superfamily protein	LOC_Os12g38750.2	nucleotide pyrophosphatase/phosphodiesterase, putative, expressed
Sobic.002G304000	1	PF00795	PTHR23088,PTHR23088:SF9		3.5.1.6	K01431	GO:GO:0016810,GO:GO:0006807	AT5G64370.1	BETA-UP,PYD3	beta-ureidopropionase	LOC_Os07g30170.1	nitrilase, putative, expressed
Sobic.002G304700	1	PF04506	PTHR13117	KOG2864		K06316	GO:GO:0016021,GO:GO:0006869,GO:GO:0005319	AT5G07630.1		lipid transporters	LOC_Os07g30250.1	RFT1, putative, expressed
Sobic.002G305600	1	PF00201	PTHR11926,PTHR11926:SF377		2.4.1.170		GO:GO:0016758,GO:GO:0008152	AT1G22360.1	AtUGT85A2,UGT85A2	UDP-glucosyl transferase 85A2	LOC_Os07g30369.1	indole-3-acetate beta-glucosyltransferase, putative, expressed
Sobic.002G306100	1	PF03981	PTHR12184,PTHR12184:SF1	KOG2873		K17662		AT5G51220.1		ubiquinol-cytochrome C chaperone family protein	LOC_Os07g30790.1	ubiquinol-cytochrome C chaperone family protein, putative, expressed
Sobic.002G306700	1	PF02893,PF16016	PTHR23319	KOG1032				AT1G02120.1	VAD1	GRAM domain family protein	LOC_Os07g30940.1	expressed protein
Sobic.002G308800	1		PTHR33644,PTHR33644:SF2					AT3G12940.1		2-oxoglutarate (2OG) and Fe(II)-dependent oxygenase superfamily protein	LOC_Os07g31440.2	expressed protein
Sobic.002G309200	1	PF04434,PF10551,PF03101	PTHR31669,PTHR31669:SF23				GO:GO:0008270,GO:GO:0006355	AT4G38180.1	FRS5	FAR1-related sequence 5	LOC_Os07g31400.1	transposon protein, putative, unclassified, expressed
Sobic.002G313500	1		PTHR33405,PTHR33405:SF6					AT3G14750.1			LOC_Os07g32450.1	protein kinase PKN/PRK1, effector, putative, expressed
Sobic.002G313900	1	PF02705	PTHR30540,PTHR30540:SF8				GO:GO:0071805,GO:GO:0016020,GO:GO:0015079	AT5G09400.1	KUP7	K+ uptake permease 7	LOC_Os07g32530.1	potassium transporter, putative, expressed
Sobic.002G314900	1	PF13890	PTHR21422	KOG2390			GO:GO:0005096	AT5G55060.1			LOC_Os07g32670.1	expressed protein
Sobic.002G315100	1	PF00097,PF00271,PF00176	PTHR10799,PTHR10799:SF763		3.6.4.12	K15083	GO:GO:0046872,GO:GO:0005524	AT1G05120.1		Helicase protein with RING/U-box domain	LOC_Os07g32730.1	DNA repair protein rhp16, putative, expressed
Sobic.002G317350	1
Sobic.002G317800	1	PF13088	PTHR33307,PTHR33307:SF2					AT5G57700.3		BNR/Asp-box repeat family protein	LOC_Os07g33220.1	BNR/Asp-box repeat family protein, putative, expressed
Sobic.002G319100	1	PF00011	PTHR11527,PTHR11527:SF97			K13993		AT4G21870.1		HSP20-like chaperones superfamily protein	LOC_Os07g33350.2	hsp20/alpha crystallin family protein, putative, expressed
Sobic.002G319400	1	PF14363,PF00004	PTHR23070,PTHR23070:SF39	KOG0743		K08900	GO:GO:0005524	AT3G50930.1	BCS1	cytochrome BC1 synthesis	LOC_Os03g38800.1	AAA family ATPase, putative, expressed
Sobic.002G319500	1	PF14363,PF00004	PTHR23070,PTHR23070:SF37	KOG0743		K08900	GO:GO:0005524	AT3G50940.1		P-loop containing nucleoside triphosphate hydrolases superfamily protein	LOC_Os07g33390.1	BCS1 protein, putative, expressed
Sobic.002G319900	1	PF00004,PF14363	PTHR23070,PTHR23070:SF37	KOG0743		K08900	GO:GO:0005524	AT3G50930.1	BCS1	cytochrome BC1 synthesis	LOC_Os03g38800.1	AAA family ATPase, putative, expressed
Sobic.002G320100	1	PF03647	PTHR12668,PTHR12668:SF14	KOG4267			GO:GO:0016020	AT1G50740.1		Transmembrane proteins 14C	LOC_Os03g38790.1	expressed protein
Sobic.002G321500	1	PF00071	PTHR24073,PTHR24073:SF515	KOG1673		K07976	GO:GO:0007264,GO:GO:0005525	AT5G54840.1	ATSGP1,SGP1	Ras-related small GTP-binding family protein	LOC_Os07g33850.2	ras-related protein, putative, expressed
Sobic.002G324000	1	PF00463	PTHR21631,PTHR21631:SF3	KOG1260	4.1.3.1	K01637	GO:GO:0019752,GO:GO:0004451	AT3G21720.1	ICL	isocitrate lyase	LOC_Os07g34520.1	isocitrate lyase, putative, expressed
Sobic.002G324801	1		PTHR34064,PTHR34064:SF2								LOC_Os07g34650.1	expressed protein
Sobic.002G326200	1	PF01657,PF07714	PTHR27002,PTHR27002:SF90	KOG1187	2.7.11.1		GO:GO:0006468,GO:GO:0004672	AT4G23310.1	CRK23	cysteine-rich RLK (RECEPTOR-like protein kinase) 23	LOC_Os07g35004.1	TKL_IRAK_DUF26-la.4 - DUF26 kinases have homology to DUF26 containing loci, expressed
Sobic.002G326300	1	PF07714	PTHR27002,PTHR27002:SF99		2.7.10.2		GO:GO:0006468,GO:GO:0004672	AT4G23180.1	CRK10,RLK4	cysteine-rich RLK (RECEPTOR-like protein kinase) 10	LOC_Os07g34980.1	TKL_IRAK_DUF26-lh.9 - DUF26 kinases have homology to DUF26 containing loci, expressed
Sobic.002G327201	1	PF01657	PTHR32099,PTHR32099:SF9					AT4G11521.1		Receptor-like protein kinase-related family protein	LOC_Os07g35580.1	TKL_IRAK_DUF26-lc.20 - DUF26 kinases have homology to DUF26 containing loci, expressed
Sobic.002G327300	1	PF01657	PTHR32099,PTHR32099:SF9					AT4G23180.1	CRK10,RLK4	cysteine-rich RLK (RECEPTOR-like protein kinase) 10	LOC_Os10g04720.1	TKL_IRAK_DUF26-la.5 - DUF26 kinases have homology to DUF26 containing loci, expressed
Sobic.002G327700	1	PF01657,PF00069	PTHR27002,PTHR27002:SF16	KOG1187	2.7.11.1		GO:GO:0006468,GO:GO:0005524,GO:GO:0004672	AT4G23310.1	CRK23	cysteine-rich RLK (RECEPTOR-like protein kinase) 23	LOC_Os07g35370.1	TKL_IRAK_DUF26-lc.15 - DUF26 kinases have homology to DUF26 containing loci, expressed
Sobic.002G327900	1	PF07983,PF00332	PTHR32227,PTHR32227:SF101		3.2.1.39		GO:GO:0005975,GO:GO:0004553	AT5G55180.1		O-Glycosyl hydrolases family 17 protein	LOC_Os07g35350.1	glucan endo-1,3-beta-glucosidase precursor, putative, expressed
Sobic.002G328000	1	PF01657,PF07714	PTHR27002,PTHR27002:SF127	KOG1187	2.7.11.1		GO:GO:0006468,GO:GO:0004672	AT4G23160.1	CRK8	cysteine-rich RLK (RECEPTOR-like protein kinase) 8	LOC_Os07g35410.1	TKL_IRAK_DUF26-lc.18 - DUF26 kinases have homology to DUF26 containing loci, expressed
Sobic.002G328300	1	PF07983,PF00332	PTHR32227,PTHR32227:SF101		3.2.1.39		GO:GO:0005975,GO:GO:0004553	AT5G55180.1		O-Glycosyl hydrolases family 17 protein	LOC_Os07g35350.2	glucan endo-1,3-beta-glucosidase precursor, putative, expressed
Sobic.002G330300	1	PF03514	PTHR31636,PTHR31636:SF18					AT5G48150.1	PAT1	GRAS family transcription factor	LOC_Os07g36170.1	chitin-inducible gibberellin-responsive protein, putative, expressed
Sobic.002G330600	1	PF06273	PTHR32091,PTHR32091:SF4					AT1G11480.1		eukaryotic translation initiation factor-related	LOC_Os07g36200.1	eukaryotic translation initiation factor-related, putative, expressed
Sobic.002G332900	1	PF00076	PTHR15241,PTHR15241:SF2				GO:GO:0003676	AT5G54580.1		RNA-binding (RRM/RBD/RNP motifs) family protein	LOC_Os07g36490.1	RNA recognition motif containing protein, putative, expressed
Sobic.002G333400	1	PF08276,PF00954,PF01453,PF07714	PTHR27002,PTHR27002:SF68	KOG1187	2.7.11.1		GO:GO:0048544,GO:GO:0006468,GO:GO:0004672	AT4G21390.1	B120	S-locus lectin protein kinase family protein	LOC_Os07g36570.1	KI domain interacting kinase 1, putative, expressed
Sobic.002G333500	1	PF08276,PF00954,PF01453,PF07714	PTHR27002,PTHR27002:SF114	KOG1187	2.7.11.1		GO:GO:0048544,GO:GO:0006468,GO:GO:0004672	AT4G21390.1	B120	S-locus lectin protein kinase family protein	LOC_Os07g36590.1	serine/threonine-protein kinase receptor precursor, putative, expressed
Sobic.002G334900	1	PF08276,PF01453,PF00954,PF00069	PTHR27002,PTHR27002:SF106	KOG1187	2.7.11.1		GO:GO:0048544,GO:GO:0006468,GO:GO:0005524,GO:GO:0004672	AT2G19130.1		S-locus lectin protein kinase family protein	LOC_Os07g36780.1	S-domain receptor-like protein kinase, putative, expressed
Sobic.002G336600	1	PF01733	PTHR10332,PTHR10332:SF30	KOG1479		K15014	GO:GO:0016021,GO:GO:0006810,GO:GO:0005337	AT4G05120.1	ATENT3,ENT3,FUR1	Major facilitator superfamily protein	LOC_Os07g37100.2	nucleoside transporter, putative, expressed
Sobic.002G337700	1	PF03109	PTHR10566,PTHR10566:SF93	KOG1236	3.6.3.46	K08869		AT1G11390.1		Protein kinase superfamily protein	LOC_Os07g37180.2	ABC1 family domain containing protein, putative, expressed
Sobic.002G338300	1	PF12609	PTHR33090					AT4G28240.1		Wound-responsive family protein	LOC_Os07g37290.1	expressed protein
Sobic.002G339000	1	PF00646	PTHR34049				GO:GO:0005515	AT1G61340.1		F-box family protein	LOC_Os07g37400.1	OsFBX257 - F-box domain containing protein, expressed
Sobic.002G339600	1	PF03144,PF03143,PF00009	PTHR23115,PTHR23115:SF157		3.6.5.3	K03231	GO:GO:0005525	AT1G07930.1		GTP binding Elongation factor Tu family protein	LOC_Os03g08020.1	elongation factor Tu, putative, expressed
Sobic.002G343500	1	PF13499,PF07714	PTHR24349,PTHR24349:SF93	KOG0032	2.7.11.1	K13412	GO:GO:0006468,GO:GO:0004672	AT5G12480.1	CPK7	calmodulin-domain protein kinase 7	LOC_Os07g38120.1	CAMK_CAMK_like.34 - CAMK includes calcium/calmodulin depedent protein kinases, expressed
Sobic.002G344600	1		PTHR37261,PTHR37261:SF1					AT5G47940.1			LOC_Os07g38160.1	expressed protein
Sobic.002G346400	1	PF09335	PTHR10281,PTHR10281:SF44	KOG1109				AT4G14950.1		SNARE associated Golgi protein family	LOC_Os07g38380.1	transmembrane protein 49, putative, expressed
Sobic.002G347000	1	PF00400	PTHR22847	KOG0265,KOG0271		K14963	GO:GO:0005515	AT4G02730.1		Transducin/WD40 repeat-like superfamily protein	LOC_Os07g38430.1	WD domain, G-beta repeat domain containing protein, expressed
Sobic.002G348600	1	PF01363	PTHR22835,PTHR22835:SF196				GO:GO:0046872	AT1G20110.1		RING/FYVE/PHD zinc finger superfamily protein	LOC_Os07g38580.1	zinc finger family protein, putative, expressed
Sobic.002G350800	1	PF00069,PF00139	PTHR27007,PTHR27007:SF64	KOG1187	2.7.11.1		GO:GO:0006468,GO:GO:0005524,GO:GO:0004672,GO:GO:0030246	AT2G37710.1	RLK	receptor lectin kinase	LOC_Os07g38800.1	lectin-like receptor kinase, putative, expressed
Sobic.002G350901	1	PF00069,PF00139	PTHR27007,PTHR27007:SF40	KOG1187	2.7.11.1		GO:GO:0006468,GO:GO:0005524,GO:GO:0004672,GO:GO:0030246	AT3G53810.1		Concanavalin A-like lectin protein kinase family protein	LOC_Os07g38810.1	lectin receptor-type protein kinase, putative, expressed
Sobic.002G352600	1		PTHR34356,PTHR34356:SF2					AT1G56420.1			LOC_Os12g37390.1	expressed protein
Sobic.002G353900	1	PF00083	PTHR23500,PTHR23500:SF152	KOG0254			GO:GO:0055085,GO:GO:0022857,GO:GO:0016021	AT3G18830.1	ATPLT5,ATPMT5,PMT5	polyol/monosaccharide transporter 5	LOC_Os07g39350.1	transporter family protein, putative, expressed
Sobic.002G354000	1	PF07690	PTHR23500,PTHR23500:SF152	KOG0254			GO:GO:0055085,GO:GO:0016021	AT3G18830.1	ATPLT5,ATPMT5,PMT5	polyol/monosaccharide transporter 5	LOC_Os07g39350.1	transporter family protein, putative, expressed
Sobic.002G354200	1	PF07690	PTHR23500,PTHR23500:SF152	KOG0254			GO:GO:0055085,GO:GO:0016021	AT3G18830.1	ATPLT5,ATPMT5,PMT5	polyol/monosaccharide transporter 5	LOC_Os07g39350.1	transporter family protein, putative, expressed
Sobic.002G355100	1	PF00069	PTHR13902,PTHR13902:SF44	KOG0192	2.7.11.1	K08867	GO:GO:0006468,GO:GO:0005524,GO:GO:0004672	AT5G55560.1		Protein kinase superfamily protein	LOC_Os07g39520.1	STE_PAK_Ste20_Slob_Wnk.5 - STE kinases include homologs to sterile 7, sterile 11 and sterile 20 from yeast, expressed
Sobic.002G355200	1	PF03000	PTHR32370,PTHR32370:SF13					AT5G48130.1		Phototropic-responsive NPH3 family protein	LOC_Os07g39530.1	BTBN16 - Bric-a-Brac, Tramtrack, Broad Complex BTB domain with non-phototropic hypocotyl 3 NPH3 domain, expressed
Sobic.002G355400	1	PF00514	PTHR23315,PTHR23315:SF129		6.3.2.19		GO:GO:0005515	AT4G16490.1		ARM repeat superfamily protein	LOC_Os07g39590.1	spotted leaf 11, putative, expressed
Sobic.002G355500	1	PF00168	PTHR31208,PTHR31208:SF4				GO:GO:0005515	AT5G55530.2		Calcium-dependent lipid-binding (CaLB domain) family protein	LOC_Os07g39620.1	C2 domain containing protein, putative, expressed
Sobic.002G356101	1	PF12734	PTHR31568,PTHR31568:SF4
Sobic.002G356500	1		PTHR35275,PTHR35275:SF2					AT1G59590.1	ZCF37	ZCF37	LOC_Os07g39720.1	expressed protein
Sobic.002G357900	1	PF03407	PTHR10994,PTHR10994:SF80		2.4.1.37			AT1G19360.1		Nucleotide-diphospho-sugar transferase family protein	LOC_Os07g39840.1	expressed protein
Sobic.002G358400	1	PF03463,PF03465,PF03464	PTHR10113,PTHR10113:SF13			K03265	GO:GO:0016149,GO:GO:0006415,GO:GO:0005737	AT3G26618.1	ERF1-3	eukaryotic release factor 1-3	LOC_Os07g39870.2	eukaryotic peptide chain release factor subunit 1-1, putative, expressed
Sobic.002G359900	1	PF00076,PF02136	PTHR10693	KOG0116			GO:GO:0003676,GO:GO:0006810,GO:GO:0005622	AT5G43960.1		Nuclear transport factor 2 (NTF2) family protein with RNA binding (RRM-RBD-RNP motifs) domain	LOC_Os02g03890.1	nuclear transport factor 2, putative, expressed
Sobic.002G361400	1	PF07899	PTHR31791,PTHR31791:SF4					AT5G48385.1		FRIGIDA-like protein	LOC_Os07g40270.1	frigida, putative, expressed
Sobic.002G361500	1	PF03321	PTHR31901,PTHR31901:SF4			K14487		AT4G37390.1	AUR3,BRU6,GH3-2,GH3.2,YDK1	Auxin-responsive GH3 family protein	LOC_Os07g40290.1	OsGH3.8 - Probable indole-3-acetic acid-amido synthetase, expressed
Sobic.002G362000	1	PF04178	PTHR21493,PTHR21493:SF149	KOG1743			GO:GO:0016192	AT5G01430.1		Got1/Sft2-like vescicle transport protein family	LOC_Os03g11100.1	vesicle transport protein GOT1B, putative, expressed
Sobic.002G362900	1	PF00069	PTHR24056,PTHR24056:SF228		2.7.11.22,2.7.11.23		GO:GO:0006468,GO:GO:0005524,GO:GO:0004672	AT1G18670.1	IBS1	Protein kinase superfamily protein	LOC_Os07g40550.2	IBS1, putative, expressed
Sobic.002G366900	1	PF08263,PF00560,PF13855,PF00069	PTHR27000,PTHR27000:SF205	KOG1187	2.7.11.1		GO:GO:0005515,GO:GO:0006468,GO:GO:0005524,GO:GO:0004672	AT3G02130.1	RPK2,TOAD2	receptor-like protein kinase 2	LOC_Os07g41140.1	receptor-like protein kinase precursor, putative, expressed
Sobic.002G367400	1	PF12697	PTHR10992,PTHR10992:SF872	KOG1454				AT3G29770.1	ATMES11,MES11	methyl esterase 11	LOC_Os07g41230.1	esterase, putative, expressed
Sobic.002G368100	1	PF04833	PTHR31673,PTHR31673:SF7				GO:GO:0031225,GO:GO:0016049,GO:GO:0010215	AT3G02210.1	COBL1	COBRA-like protein 1 precursor	LOC_Os07g41310.1	COBRA, putative, expressed
Sobic.002G368400	1	PF02466	PTHR10485,PTHR10485:SF0	KOG1652		K17795	GO:GO:0015450,GO:GO:0006886,GO:GO:0005744	AT2G37410.2	ATTIM17-2,TIM17,TIM17-2	translocase inner membrane subunit 17-2	LOC_Os07g41330.1	mitochondrial import inner membrane translocase subunit Tim17, putative, expressed
Sobic.002G369400	1	PF13469	PTHR11783,PTHR11783:SF59	KOG1584				AT3G45070.1		P-loop containing nucleoside triphosphate hydrolases superfamily protein	LOC_Os07g41460.1	sulfotransferase domain containing protein, expressed
Sobic.002G370200	1	PF05641	PTHR31917,PTHR31917:SF3					AT5G55600.1		agenet domain-containing protein / bromo-adjacent homology (BAH) domain-containing protein	LOC_Os07g41640.1	agenet domain-containing protein, putative, expressed
Sobic.002G372600	1
Sobic.002G372700	1	PF09751	PTHR12940	KOG2627		K13118		AT3G07790.1		DGCR14-related	LOC_Os06g30710.3	DGCR14, putative, expressed
Sobic.002G373001	1	PF07911	PTHR33108,PTHR33108:SF1					AT1G72510.2		Protein of unknown function (DUF1677)	LOC_Os07g42220.1	expressed protein
Sobic.002G373100	1	PF03088	PTHR10426,PTHR10426:SF35	KOG1520	4.3.3.2		GO:GO:0016844,GO:GO:0009058	AT3G51420.1	ATSSL4,SSL4	strictosidine synthase-like 4	LOC_Os07g42250.1	strictosidine synthase, putative, expressed
Sobic.002G373900	1	PF06814	PTHR21229,PTHR21229:SF15	KOG2568			GO:GO:0016021	AT1G72480.1		Lung seven transmembrane receptor family protein	LOC_Os07g42310.1	lung seven transmembrane domain containing protein, putative, expressed
Sobic.002G374100	1	PF09425,PF06200	PTHR33077,PTHR33077:SF9			K13464		AT1G74950.1	JAZ2,TIFY10B	TIFY domain/Divergent CCT motif family protein	LOC_Os07g42370.2	zinc-finger protein, putative, expressed
Sobic.002G374300	1	PF04434,PF00320,PF10551,PF03101	PTHR31669,PTHR31669:SF13			K17604	GO:GO:0008270,GO:GO:0043565,GO:GO:0006355,GO:GO:0003700	AT4G38180.1	FRS5	FAR1-related sequence 5	LOC_Os07g42400.2	transposon protein, putative, unclassified, expressed
Sobic.002G375300	1	PF01363,PF04366	PTHR15629,PTHR15629:SF12	KOG1843			GO:GO:0046872	AT3G43230.1		RING/FYVE/PHD-type zinc finger family protein	LOC_Os07g42500.1	FYVE zinc finger domain containing protein, expressed
Sobic.002G376300	1	PF13637,PF01363	PTHR13856,PTHR13856:SF97				GO:GO:0046872	AT2G26210.1		Ankyrin repeat family protein	LOC_Os07g42640.2	FYVE zinc finger family protein, expressed
Sobic.002G376900	1	PF13405	PTHR10891,PTHR10891:SF597				GO:GO:0005509	AT3G59440.1		Calcium-binding EF-hand family protein	LOC_Os03g27790.1	EF hand family protein, putative
Sobic.002G377100	1	PF07816	PTHR33095,PTHR33095:SF11					AT2G15760.1		Protein of unknown function (DUF1645)	LOC_Os07g42740.1	DUF1645 domain containing protein, putative, expressed
Sobic.002G377400	1	PF00069	PTHR27007,PTHR27007:SF12	KOG1187	2.7.11.1	K04730	GO:GO:0006468,GO:GO:0005524,GO:GO:0004672	AT5G06740.1		Concanavalin A-like lectin protein kinase family protein	LOC_Os02g06160.1	cysteine-rich receptor-like protein kinase 16 precursor, putative, expressed
Sobic.002G378800	1	PF02893	PTHR31969,PTHR31969:SF13					AT2G22475.1	GEM	GRAM domain family protein	LOC_Os07g42890.1	GRAM domain containing protein, expressed
Sobic.002G379200	1	PF00107,PF08240	PTHR11695,PTHR11695:SF494		1.1.1.1	K00121	GO:GO:0055114,GO:GO:0016491,GO:GO:0008270	AT5G42250.1		Zinc-binding alcohol dehydrogenase family protein	LOC_Os07g42924.1	dehydrogenase, putative, expressed
Sobic.002G379866	1	PF06645	PTHR38354,PTHR38354:SF1				GO:GO:0016021,GO:GO:0008233,GO:GO:0006465,GO:GO:0005787	AT1G34640.1		peptidases	LOC_Os07g43010.1	expressed protein
Sobic.002G380600	1	PF06093	PTHR12882,PTHR12882:SF1	KOG3490		K15171		AT5G08565.1		Transcription initiation Spt4-like protein	LOC_Os07g43060.2	transcription elongation factor SPT4 homolog 1, putative, expressed
Sobic.002G381300	1	PF05678	PTHR33179,PTHR33179:SF6					AT4G39720.1		VQ motif-containing protein	LOC_Os07g43140.1	VQ domain containing protein, putative, expressed
Sobic.002G382300	1										LOC_Os12g43990.1	expressed protein
Sobic.002G383300	1	PF11717,PF01853	PTHR10615,PTHR10615:SF103	KOG2747	2.3.1.48	K11308	GO:GO:0016747,GO:GO:0006355	AT5G64610.1	HAM1	histone acetyltransferase of the MYST family 1	LOC_Os07g43360.1	MYST-like histone acetyltransferase 1, putative, expressed
Sobic.002G383600	1	PF10408,PF13920,PF00622	PTHR13363,PTHR13363:SF1	KOG4692		K12169	GO:GO:0034450,GO:GO:0016567,GO:GO:0006511,GO:GO:0000151,GO:GO:0005515	AT2G22010.1	RKP	related to KPC1	LOC_Os07g43380.1	zinc finger, C3HC4 type domain containing protein, expressed
Sobic.002G385300	1	PF00010	PTHR23042,PTHR23042:SF62				GO:GO:0046983	AT3G47640.3	PYE	basic helix-loop-helix (bHLH) DNA-binding superfamily protein	LOC_Os07g43530.2	helix-loop-helix DNA-binding domain containing protein, expressed
Sobic.002G385900	1	PF03556	PTHR12281,PTHR12281:SF10			K17822		AT3G28970.1	AAR3	Domain of unknown function (DUF298)	LOC_Os07g43720.1	DCN1, putative, expressed
Sobic.002G386700	1	PF01105	PTHR22811,PTHR22811:SF71	KOG1691			GO:GO:0016021,GO:GO:0006810	AT1G26690.1		emp24/gp25L/p24 family/GOLD family protein	LOC_Os07g43890.1	emp24/gp25L/p24 family protein, putative, expressed
Sobic.002G388800	1	PF00067	PTHR24282,PTHR24282:SF44	KOG0157			GO:GO:0055114,GO:GO:0020037,GO:GO:0016705,GO:GO:0005506	AT2G46950.1	CYP709B2	cytochrome P450, family 709, subfamily B, polypeptide 2	LOC_Os07g23570.1	cytochrome P450 72A1, putative, expressed
Sobic.002G389900	1	PF01248	PTHR21596	KOG3387				AT4G01790.1		Ribosomal protein L7Ae/L30e/S12e/Gadd45 family protein	LOC_Os07g44230.1	ribosomal protein L7Ae/L30e/S12e/Gadd45 family protein, putative, expressed
Sobic.002G390900	1	PF07676	PTHR32161,PTHR32161:SF9					AT4G01870.1		tolB protein-related	LOC_Os07g44410.1	WD40-like Beta Propeller Repeat family protein, expressed
Sobic.002G393500	1		PTHR35312					AT5G12240.2			LOC_Os07g44744.1	expressed protein
Sobic.002G397600	1	PF00481	PTHR13832,PTHR13832:SF267	KOG0698	3.1.3.16		GO:GO:0003824,GO:GO:0006470,GO:GO:0004722	AT3G06270.1		Protein phosphatase 2C family protein	LOC_Os07g45170.1	protein phosphatase 2C, putative, expressed
Sobic.002G398100	1	PF00931	PTHR23155,PTHR23155:SF537	KOG4658			GO:GO:0043531	AT3G07040.1	RPM1,RPS3	NB-ARC domain-containing disease resistance protein	LOC_Os11g13430.1	RGH1A, putative, expressed
Sobic.002G398800	1	PF03909	PTHR16019,PTHR16019:SF5	KOG2690				AT1G03350.1		BSD domain-containing protein	LOC_Os07g45310.1	BSD domain-containing protein, putative, expressed
Sobic.002G400200	1	PF04969	PTHR12356,PTHR12356:SF18	KOG2265				AT5G58740.1		HSP20-like chaperones superfamily protein	LOC_Os01g47770.1	CS domain containing protein, putative, expressed
Sobic.002G400800	1	PF03385	PTHR31362,PTHR31362:SF1					AT2G41770.1		Protein of unknown function (DUF288)	LOC_Os07g46300.1	expressed protein
Sobic.002G403833	1										LOC_Os12g43990.1	expressed protein
Sobic.002G403966	1
Sobic.002G404500	1										LOC_Os12g43990.1	expressed protein
Sobic.002G405400	1	PF00953	PTHR10571,PTHR10571:SF0	KOG2788	2.7.8.15	K01001	GO:GO:0016021,GO:GO:0008963	AT2G41490.1	GPT	UDP-glcnac-adolichol phosphate glcnac-1-p-transferase	LOC_Os07g46640.1	UDP-N-acetylglucosamine--dolichyl-phosphate N-acetylglucosaminephosphotransferase, putative, expressed
Sobic.002G407300	1	PF13561	PTHR24322,PTHR24322:SF408	KOG0725	1.1.1.331			AT4G03140.1		NAD(P)-binding Rossmann-fold superfamily protein	LOC_Os07g46840.1	oxidoreductase, short chain dehydrogenase/reductase family domain containing protein, expressed
Sobic.002G408800	1	PF07714	PTHR24056,PTHR24056:SF219		2.7.11.22,2.7.11.23	K08819	GO:GO:0006468,GO:GO:0004672	AT1G54610.1		Protein kinase superfamily protein	LOC_Os07g47180.1	transposon protein, putative, unclassified, expressed
Sobic.002G409800	1		PTHR32176,PTHR32176:SF0		5.3.1.5	K01805		AT5G57655.2		xylose isomerase family protein	LOC_Os07g47290.1	xylose isomerase, putative, expressed
Sobic.002G414500	1	PF01344	PTHR24414,PTHR24414:SF37				GO:GO:0005515	AT2G21950.1	SKIP6	SKP1 interacting partner 6	LOC_Os07g47650.1	OsFBK19 - F-box domain and kelch repeat containing protein, expressed
Sobic.002G416500	1	PF00141	PTHR31388,PTHR31388:SF48		1.11.1.7	K00430	GO:GO:0055114,GO:GO:0020037,GO:GO:0006979,GO:GO:0004601	AT5G05340.1		Peroxidase superfamily protein	LOC_Os07g47990.1	peroxidase precursor, putative, expressed
Sobic.002G416700	1	PF00141	PTHR31388,PTHR31388:SF13		1.11.1.7	K00430	GO:GO:0055114,GO:GO:0020037,GO:GO:0006979,GO:GO:0004601	AT5G05340.1		Peroxidase superfamily protein	LOC_Os07g48050.1	peroxidase precursor, putative, expressed
Sobic.002G417300	1	PF14531,PF03822	PTHR24347,PTHR24347:SF259	KOG0583	2.7.11.1		GO:GO:0007165	AT5G58380.1	CIPK10,PKS2,SIP1,SNRK3.8	SOS3-interacting protein 1	LOC_Os07g48100.1	CAMK_KIN1/SNF1/Nim1_like.31 - CAMK includes calcium/calmodulin depedent protein kinases, expressed
Sobic.002G418500	1	PF03106	PTHR31282,PTHR31282:SF19				GO:GO:0043565,GO:GO:0006355,GO:GO:0003700	AT2G46400.1	ATWRKY46,WRKY46	WRKY DNA-binding protein 46	LOC_Os07g48260.1	WRKY47, expressed
Sobic.002G419000	1	PF14531	PTHR24351,PTHR24351:SF80	KOG0598	2.7.11.1	K04688		AT3G08720.1	ATPK19,ATPK2,ATS6K2,S6K2	serine/threonine protein kinase 2	LOC_Os07g48290.2	AGC_AGC_other_RS6K_like.2 - ACG kinases include homologs to PKA, PKG and PKC, expressed
Sobic.002G419800	1		PTHR33739,PTHR33739:SF1					AT3G23590.1	MED33A,RFR1	REF4-related 1	LOC_Os07g48350.1	structural constituent of ribosome, putative, expressed
Sobic.002G420700	1	PF02365	PTHR31719,PTHR31719:SF26				GO:GO:0006355,GO:GO:0003677	AT1G61110.1	anac025,NAC025	NAC domain containing protein 25	LOC_Os07g48450.1	no apical meristem protein, putative, expressed
Sobic.002G421100	1	PF07765	PTHR31631,PTHR31631:SF4					AT2G22560.1		Kinase interacting (KIP1-like) family protein	LOC_Os07g49480.1	KIP1, putative, expressed
Sobic.002G421400	1	PF02365	PTHR31744,PTHR31744:SF20				GO:GO:0006355,GO:GO:0003677	AT5G18270.2	ANAC087	Arabidopsis NAC domain containing protein 87	LOC_Os03g21030.1	no apical meristem protein, putative, expressed
Sobic.002G422500	1	PF00106	PTHR24322,PTHR24322:SF376	KOG1208	1.1.1.208	K15095	GO:GO:0016491,GO:GO:0008152	AT3G61220.1		NAD(P)-binding Rossmann-fold superfamily protein	LOC_Os07g48640.1	short-chain dehydrogenase/reductase, putative, expressed
Sobic.002G423300	1	PF00249	PTHR10641,PTHR10641:SF460	KOG0048		K09422		AT5G49620.1	AtMYB78,MYB78	myb domain protein 78	LOC_Os07g48870.1	MYB family transcription factor, putative, expressed
Sobic.002G423600	1	PF01501	PTHR11183,PTHR11183:SF49	KOG1950	2.4.1.123	K18819	GO:GO:0016757	AT1G56600.1	AtGolS2,GolS2	galactinol synthase 2	LOC_Os07g48830.1	glycosyl transferase 8 domain containing protein, putative, expressed
Sobic.002G424800	1	PF07714	PTHR27001,PTHR27001:SF99	KOG1187	2.7.11.1		GO:GO:0006468,GO:GO:0004672	AT1G14370.1	APK2A,PBL2	protein kinase 2A	LOC_Os07g48730.1	tyrosine protein kinase domain containing protein, putative, expressed
Sobic.002G426300	1	PF00022	PTHR11937,PTHR11937:SF37			K17260	GO:GO:0034314,GO:GO:0007015,GO:GO:0005885,GO:GO:0005856,GO:GO:0005524	AT3G27000.1	ARP2,ATARP2,WRM	actin related protein 2	LOC_Os08g28190.1	actin, putative, expressed
Sobic.002G426600	1	PF07893	PTHR33085,PTHR33085:SF3								LOC_Os07g49050.1	expressed protein
Sobic.002G427400	1	PF04833	PTHR31052,PTHR31052:SF6				GO:GO:0031225,GO:GO:0016049,GO:GO:0010215	AT4G16120.1	ATSEB1,COBL7,SEB1	COBRA-like protein-7 precursor	LOC_Os03g18910.1	COBRA-like protein 7 precursor, putative, expressed
Sobic.002G427700	1	PF12274	PTHR34710,PTHR34710:SF3								LOC_Os03g61840.1	expressed protein
Sobic.002G427900	1	PF12680	PTHR33703					AT5G01740.1		Nuclear transport factor 2 (NTF2) family protein	LOC_Os05g27580.1	wound-induced protein WI12, putative, expressed
Sobic.002G428200	1	PF07724	PTHR23073		3.4.25.1	K03062	GO:GO:0005524	AT4G29040.1	RPT2a	regulatory particle AAA-ATPase 2A	LOC_Os07g49150.1	26S protease regulatory subunit 4, putative, expressed
Sobic.002G429800	1	PF14416,PF13839	PTHR32285,PTHR32285:SF41					AT3G55990.1	ESK1,TBL29	Plant protein of unknown function (DUF828)	LOC_Os03g18140.1	expressed protein
Sobic.002G431000	1	PF08449	PTHR11132,PTHR11132:SF104	KOG1441			GO:GO:0055085	AT3G11320.1		Nucleotide-sugar transporter family protein	LOC_Os03g17740.1	transporter, putative, expressed
Sobic.002G431600	1	PF07714	PTHR27001,PTHR27001:SF211	KOG1187	2.7.11.1		GO:GO:0006468,GO:GO:0004672	AT5G02800.1		Protein kinase superfamily protein	LOC_Os07g49470.1	protein kinase APK1B, chloroplast precursor, putative, expressed
Sobic.003G000600	1	PF03106	PTHR31429,PTHR31429:SF16				GO:GO:0043565,GO:GO:0006355,GO:GO:0003700	AT1G62300.1	ATWRKY6,WRKY6	WRKY family transcription factor	LOC_Os01g14440.1	WRKY1, expressed
Sobic.003G003000	1		PTHR31472	KOG3416		K07466		AT2G33845.1		Nucleic acid-binding, OB-fold-like protein	LOC_Os01g13700.1	DNA-binding protein-related, putative, expressed
Sobic.003G004300	1	PF00013	PTHR10288,PTHR10288:SF148	KOG2190		K13162	GO:GO:0003723	AT5G15270.1		RNA-binding KH domain-containing protein	LOC_Os01g13470.1	KH domain containing protein, putative, expressed
Sobic.003G004600	1		PTHR35705,PTHR35705:SF1					AT5G11390.1	WIT1	WPP domain-interacting protein 1	LOC_Os05g15140.1	expressed protein
Sobic.003G004700	1	PF04832	PTHR11220					AT1G17100.1		SOUL heme-binding family protein	LOC_Os01g13420.1	SOUL heme-binding protein, putative, expressed
Sobic.003G005600	1	PF00179	PTHR24067,PTHR24067:SF151	KOG0417	6.3.2.19	K10581		AT3G15355.1	PFU1,UBC25	ubiquitin-conjugating enzyme 25	LOC_Os01g13280.1	ubiquitin conjugating enzyme protein, putative, expressed
Sobic.003G005900	1	PF01697	PTHR10774,PTHR10774:SF70					AT3G08550.1	ABI8,ELD1,KOB1	elongation defective 1 protein / ELD1 protein	LOC_Os01g13200.1	abscisic acid insensitive 8, putative, expressed
Sobic.003G007300	1	PF00013,PF10469	PTHR13360,PTHR13360:SF1	KOG2814		K18666	GO:GO:0003723	AT3G16230.2		Predicted eukaryotic LigT	LOC_Os01g13100.1	KH domain containing protein, putative, expressed
Sobic.003G008000	1										LOC_Os02g04010.2	cyclin-T1-1, putative, expressed
Sobic.003G008100	1	PF00400,PF04564	PTHR22844,PTHR22844:SF205	KOG0279	2.7.11.7		GO:GO:0005515,GO:GO:0016567,GO:GO:0004842	AT3G06880.2		Transducin/WD40 repeat-like superfamily protein	LOC_Os01g12930.1	U-box domain containing protein, expressed
Sobic.003G008300	1	PF03061	PTHR21660	KOG3328	3.1.2.20	K17362		AT3G16175.1		Thioesterase superfamily protein	LOC_Os01g12910.1	thioesterase family protein, putative, expressed
Sobic.003G009100	1	PF04117	PTHR11266,PTHR11266:SF35	KOG1944		K13348	GO:GO:0016021	AT3G24570.1		Peroxisomal membrane 22 kDa (Mpv17/PMP22) family protein	LOC_Os01g12800.1	peroxisomal membrane protein, putative, expressed
Sobic.003G010300	1	PF00067	PTHR24298,PTHR24298:SF134	KOG0156			GO:GO:0055114,GO:GO:0020037,GO:GO:0016705,GO:GO:0005506	AT3G48280.1	CYP71A25	cytochrome P450, family 71, subfamily A, polypeptide 25	LOC_Os01g12740.1	cytochrome P450, putative, expressed
Sobic.003G010600	1	PF13561	PTHR24314,PTHR24314:SF10	KOG0725	1.1.1.294	K13606		AT4G13250.1	NYC1	NAD(P)-binding Rossmann-fold superfamily protein	LOC_Os01g12710.1	oxidoreductase, short chain dehydrogenase/reductase family domain containing protein, expressed
Sobic.003G012200	1	PF00152	PTHR22594,PTHR22594:SF33		6.1.1.12	K01876	GO:GO:0006418,GO:GO:0005524,GO:GO:0004812,GO:GO:0000166	AT4G31180.2		Class II aminoacyl-tRNA and biotin synthetases superfamily protein	LOC_Os02g46130.1	tRNA synthetases class II domain containing protein, expressed
Sobic.003G012300	1	PF00153	PTHR24089,PTHR24089:SF270	KOG0762		K15109		AT1G79900.1	ATMBAC2,BAC2	Mitochondrial substrate carrier family protein	LOC_Os01g12520.1	mitochondrial carrier protein, putative, expressed
Sobic.003G013400	1	PF00954,PF08276,PF01453,PF00069	PTHR27002,PTHR27002:SF141	KOG1187	2.7.11.1		GO:GO:0048544,GO:GO:0006468,GO:GO:0005524,GO:GO:0004672	AT2G19130.1		S-locus lectin protein kinase family protein	LOC_Os01g12290.1	S-locus lectin protein kinase family protein, putative, expressed
Sobic.003G014300	1	PF12680	PTHR31094	KOG4457				AT2G46220.1		Uncharacterized conserved protein (DUF2358)	LOC_Os01g12200.1	expressed protein
Sobic.003G014400	1		PTHR33513,PTHR33513:SF4					AT5G41761.1			LOC_Os01g12190.1	expressed protein
Sobic.003G015900	1	PF04889	PTHR12718	KOG3228		K12863	GO:GO:0005681,GO:GO:0000398	AT3G13200.1	EMB2769	Cwf15 / Cwc15 cell cycle control family protein	LOC_Os06g01700.1	CWC15 homolog A, putative, expressed
Sobic.003G016600	1	PF00657	PTHR22835,PTHR22835:SF181		3.1.1.1		GO:GO:0016788	AT5G45910.1		GDSL-like Lipase/Acylhydrolase superfamily protein	LOC_Os01g11650.1	GDSL-like lipase/acylhydrolase, putative, expressed
Sobic.003G017400	1	PF02880,PF00408,PF02878	PTHR22573,PTHR22573:SF15		5.4.2.3	K01836	GO:GO:0016868,GO:GO:0005975,GO:GO:0071704	AT5G18070.1	DRT101	phosphoglucosamine mutase-related	LOC_Os07g09720.1	phosphoacetylglucosamine mutase, putative, expressed
Sobic.003G018900	1	PF00439,PF17035	PTHR22880,PTHR22880:SF138			K11684	GO:GO:0005515	AT1G06230.1	GTE4	global transcription factor group E4	LOC_Os01g11580.1	bromodomain containing protein, expressed
Sobic.003G019200	1		PTHR33834,PTHR33834:SF1					AT2G31090.1			LOC_Os01g11600.1	expressed protein
Sobic.003G022400	1	PF04765	PTHR12956,PTHR12956:SF13					AT5G46220.1		Protein of unknown function (DUF616)	LOC_Os01g11220.1	hydrolase, acting on carbon-nitrogen, putative, expressed
Sobic.003G022600	1	PF13906,PF00324	PTHR11785,PTHR11785:SF267	KOG1286			GO:GO:0055085,GO:GO:0016020,GO:GO:0006810,GO:GO:0015171,GO:GO:0003333	AT2G34960.1	CAT5	cationic amino acid transporter 5	LOC_Os01g11160.1	amino acid permease family protein, putative, expressed
Sobic.003G023000	1	PF07145,PF00076	PTHR24012	KOG0148,KOG0131			GO:GO:0003676	AT3G14450.1	CID9	CTC-interacting domain 9	LOC_Os01g11120.1	CID11, putative, expressed
Sobic.003G023500	1	PF05739	PTHR19957,PTHR19957:SF108	KOG0809		K08489	GO:GO:0005515	AT3G05710.2	ATSYP43,SYP43	syntaxin of plants 43	LOC_Os06g02570.1	syntaxin, putative, expressed
Sobic.003G025300	1	PF08276,PF01453,PF00069	PTHR27002,PTHR27002:SF20	KOG1187	2.7.11.1		GO:GO:0006468,GO:GO:0005524,GO:GO:0004672	AT4G32300.1	SD2-5	S-domain-2 5	LOC_Os04g23760.1	lectin protein kinase family protein, putative, expressed
Sobic.003G027600	1	PF02485	PTHR19297,PTHR19297:SF75	KOG0799			GO:GO:0016020,GO:GO:0008375	AT3G15350.2		Core-2/I-branching beta-1,6-N-acetylglucosaminyltransferase family protein	LOC_Os01g10440.1	xylosyltransferase, putative, expressed
Sobic.003G029000	1	PF02450	PTHR11440,PTHR11440:SF50	KOG2369	2.3.1.43	K06129	GO:GO:0008374,GO:GO:0006629	AT1G27480.1		alpha/beta-Hydrolases superfamily protein	LOC_Os10g08026.1	lecithin:cholesterol acyltransferase, putative, expressed
Sobic.003G030500	1	PF04851,PF00271	PTHR24031,PTHR24031:SF219		3.6.4.13	K12823	GO:GO:0016787,GO:GO:0005524,GO:GO:0003677	AT1G55150.1		DEA(D/H)-box RNA helicase family protein	LOC_Os01g10050.1	DEAD-box ATP-dependent RNA helicase, putative, expressed
Sobic.003G031100	1	PF00010	PTHR12565,PTHR12565:SF180				GO:GO:0046983	AT5G56960.1		basic helix-loop-helix (bHLH) DNA-binding family protein	LOC_Os01g09990.1	helix-loop-helix DNA-binding domain containing protein, expressed
Sobic.003G032000	1	PF00651,PF11900,PF12313	PTHR24198,PTHR24198:SF66			K14508	GO:GO:0005515	AT1G64280.1	ATNPR1,NIM1,NPR1,SAI1	regulatory protein (NPR1)	LOC_Os01g09800.1	BTBA1 - Bric-a-Brac,Tramtrack, Broad Complex BTB domain with Ankyrin repeat region, expressed
Sobic.003G033000	1	PF00249,PF06584	PTHR21689,PTHR21689:SF4	KOG1019			GO:GO:0017053,GO:GO:0007049,GO:GO:0006351	AT3G21430.2	ALY3,ATALY3	DNA binding	LOC_Os01g09760.1	DIRP family protein, putative, expressed
Sobic.003G036000	1	PF00390,PF03949	PTHR23406,PTHR23406:SF29		1.1.1.40	K00029	GO:GO:0055114,GO:GO:0004471,GO:GO:0051287	AT1G79750.1	ATNADP-ME4,NADP-ME4	NADP-malic enzyme 4	LOC_Os01g09320.1	NADP-dependent malic enzyme, chloroplast precursor, putative, expressed
Sobic.003G036500	1	PF00175	PTHR19370,PTHR19370:SF125	KOG0534	1.18.1.2		GO:GO:0055114,GO:GO:0016491	AT1G15140.1		FAD/NAD(P)-binding oxidoreductase	LOC_Os01g03050.1	fruit protein PKIWI502, putative, expressed
Sobic.003G037500	1	PF03106	PTHR31429,PTHR31429:SF15				GO:GO:0043565,GO:GO:0006355,GO:GO:0003700	AT4G04450.1	AtWRKY42,WRKY42	WRKY family transcription factor	LOC_Os01g09080.1	WRKY107, expressed
Sobic.003G038600	1	PF02114	PTHR21148,PTHR21148:SF1	KOG3170				AT5G14240.1		Thioredoxin superfamily protein	LOC_Os01g08960.1	phosducin-like protein 3, putative, expressed
Sobic.003G039100	1		PTHR35475,PTHR35475:SF2					AT1G71780.1			LOC_Os01g08950.1	expressed protein
Sobic.003G039200	1	PF00179	PTHR24067,PTHR24067:SF128	KOG0419	6.3.2.19	K10573		AT2G02760.1	ATUBC2,UBC2	ubiquiting-conjugating enzyme 2	LOC_Os05g08960.1	ubiquitin-conjugating enzyme, putative, expressed
Sobic.003G039900	1	PF00646,PF03478	PTHR11102,PTHR11102:SF74				GO:GO:0005515	AT2G05970.1		F-box family protein with a domain of unknown function (DUF295)	LOC_Os01g08830.1	OsFBDUF1 - F-box and DUF domain containing protein, expressed
Sobic.003G041100	1		PTHR21677,PTHR21677:SF2					AT2G36960.3	TKI1	TSL-kinase interacting protein 1	LOC_Os01g08680.1	myb/SANT domain protein, putative, expressed
Sobic.003G043400	1	PF00804,PF11416,PF05739	PTHR19957,PTHR19957:SF116	KOG0812		K08490	GO:GO:0016020,GO:GO:0005515	AT3G24350.1	ATSYP32,SYP32	syntaxin of plants 32	LOC_Os01g08400.1	syntaxin, putative, expressed
Sobic.003G043800	1	PF07690	PTHR31585,PTHR31585:SF7	KOG0254			GO:GO:0055085,GO:GO:0016021	AT5G54860.1		Major facilitator superfamily protein	LOC_Os01g14100.1	BT1 family protein, putative, expressed
Sobic.003G045100	1	PF01940	PTHR13353,PTHR13353:SF8	KOG4491			GO:GO:0016021	AT5G19930.2		Protein of unknown function DUF92, transmembrane	LOC_Os01g08290.1	transmembrane protein, putative, expressed
Sobic.003G045600	1	PF01053	PTHR11751,PTHR11751:SF184	KOG0257			GO:GO:0030170	AT1G80360.1		Pyridoxal phosphate (PLP)-dependent transferases superfamily protein	LOC_Os01g08270.1	aminotransferase, classes I and II, domain containing protein, expressed
Sobic.003G046300	1	PF13423,PF02148,PF00627	PTHR24006,PTHR24006:SF449		3.4.19.12	K11836	GO:GO:0008270	AT3G20630.1	ATUBP14,PER1,TTN6,UBP14	ubiquitin-specific protease 14	LOC_Os01g08200.1	ubiquitin carboxyl-terminal hydrolase 14, putative, expressed
Sobic.003G047100	1	PF02775,PF00205,PF02776	PTHR18968,PTHR18968:SF6		4.1.1.8	K12261	GO:GO:0030976,GO:GO:0003824,GO:GO:0000287	AT5G17380.1		Thiamine pyrophosphate dependent pyruvate decarboxylase family protein	LOC_Os01g32080.1	thiamine pyrophosphate enzyme, C-terminal TPP binding domain containing protein, expressed
Sobic.003G047500	1	PF00201	PTHR11926,PTHR11926:SF248	KOG1192		K13496	GO:GO:0016758,GO:GO:0008152	AT2G36780.1		UDP-Glycosyltransferase superfamily protein	LOC_Os01g08110.1	flavonol-3-O-glycoside-7-O-glucosyltransferase 1, putative, expressed
Sobic.003G047600	1	PF00201	PTHR11926,PTHR11926:SF248	KOG1192		K13496	GO:GO:0016758,GO:GO:0008152	AT2G36780.1		UDP-Glycosyltransferase superfamily protein	LOC_Os01g08110.1	flavonol-3-O-glycoside-7-O-glucosyltransferase 1, putative, expressed
Sobic.003G047700	1	PF00201	PTHR11926,PTHR11926:SF314				GO:GO:0016758,GO:GO:0008152	AT2G36800.1	DOGT1,UGT73C5	don-glucosyltransferase 1	LOC_Os10g09990.1	cytokinin-O-glucosyltransferase 3, putative, expressed
Sobic.003G048000	1		PTHR34198					AT1G52720.1			LOC_Os01g07970.1	expressed protein
Sobic.003G049500	1	PF00005,PF00664	PTHR24223,PTHR24223:SF181		3.6.3.44		GO:GO:0016887,GO:GO:0005524,GO:GO:0055085,GO:GO:0042626,GO:GO:0016021,GO:GO:0006810	AT3G13080.1	ATMRP3,MRP3	multidrug resistance-associated protein 3	LOC_Os01g07870.1	ABC transporter family protein, putative, expressed
Sobic.003G051600	1	PF00582	PTHR31964,PTHR31964:SF54				GO:GO:0006950	AT3G17020.1		Adenine nucleotide alpha hydrolases-like superfamily protein	LOC_Os01g07590.1	universal stress protein domain containing protein, putative, expressed
Sobic.003G053800	1		PTHR11227,PTHR11227:SF25					AT3G56440.1	ATATG18D,ATG18D	homolog of yeast autophagy 18 (ATG18) D	LOC_Os01g07400.1	WD40-like domain containing protein, putative, expressed
Sobic.003G057000	1	PF08276,PF00954,PF01453,PF00069	PTHR27002,PTHR27002:SF13	KOG1187	2.7.11.1		GO:GO:0048544,GO:GO:0006468,GO:GO:0005524,GO:GO:0004672	AT1G34300.1		lectin protein kinase family protein	LOC_Os01g47840.1	S-locus-like receptor protein kinase, putative, expressed
Sobic.003G059300	1	PF08263,PF00560,PF13855	PTHR27004,PTHR27004:SF9	KOG0472			GO:GO:0005515	AT2G15080.2	AtRLP19,RLP19	receptor like protein 19	LOC_Os04g28210.1	verticillium wilt disease resistance protein, putative, expressed
Sobic.003G061400	1	PF00010	PTHR12565,PTHR12565:SF130				GO:GO:0046983	AT2G40200.1		basic helix-loop-helix (bHLH) DNA-binding superfamily protein	LOC_Os01g06640.1	basic helix-loop-helix, putative, expressed
Sobic.003G061800	1	PF02770,PF00441,PF02771	PTHR10909,PTHR10909:SF331		1.3.3.6	K00232	GO:GO:0055114,GO:GO:0003995,GO:GO:0016627,GO:GO:0050660,GO:GO:0008152	AT3G51840.1	ACX4,ATG6,ATSCX	acyl-CoA oxidase 4	LOC_Os01g06600.1	glutaryl-CoA dehydrogenase, mitochondrial precursor, putative, expressed
Sobic.003G062400	1	PF00628,PF12165	PTHR12321,PTHR12321:SF37	KOG1632			GO:GO:0005515,GO:GO:0042393,GO:GO:0006355	AT5G05610.2	AL1	alfin-like 1	LOC_Os05g07040.1	PHD finger protein, putative, expressed
Sobic.003G064200	1	PF00249	PTHR12802,PTHR12802:SF50					AT3G09600.1		Homeodomain-like superfamily protein	LOC_Os01g06320.1	MYB family transcription factor, putative, expressed
Sobic.003G064901	1
Sobic.003G067600	1	PF08263,PF00560,PF00069,PF13855	PTHR27000,PTHR27000:SF187	KOG1187	2.7.11.1		GO:GO:0005515,GO:GO:0006468,GO:GO:0005524,GO:GO:0004672	AT3G47570.1		Leucine-rich repeat protein kinase family protein	LOC_Os01g05870.1	receptor kinase, putative, expressed
Sobic.003G068000	1		PTHR35162,PTHR35162:SF1								LOC_Os08g40500.1	expressed protein
Sobic.003G068200	1	PF08263,PF13855,PF00069	PTHR27000,PTHR27000:SF187	KOG1187	2.7.11.1		GO:GO:0005515,GO:GO:0006468,GO:GO:0005524,GO:GO:0004672	AT3G47570.1		Leucine-rich repeat protein kinase family protein	LOC_Os01g05870.1	receptor kinase, putative, expressed
Sobic.003G069500	1	PF03737	PTHR33254,PTHR33254:SF4		4.1.1.3			AT5G16450.1		Ribonuclease E inhibitor RraA/Dimethylmenaquinone methyltransferase	LOC_Os01g52460.2	regulator of ribonuclease, putative, expressed
Sobic.003G070400	1	PF07762	PTHR33074,PTHR33074:SF17								LOC_Os03g07750.1	expressed protein
Sobic.003G071000	1		PTHR33981,PTHR33981:SF4					AT2G37570.1	SLT1	HSP20-like chaperones superfamily protein	LOC_Os01g05790.1	SLT1 protein, putative, expressed
Sobic.003G071500	1	PF00432	PTHR11774	KOG0367	2.5.1.59	K11713	GO:GO:0003824	AT2G39550.1	ATGGT-IB,GGB,PGGT-I	Prenyltransferase family protein	LOC_Os01g05680.1	geranylgeranyl transferase type-1 subunit beta, putative, expressed
Sobic.003G073700	1	PF00319	PTHR11945,PTHR11945:SF213				GO:GO:0046983,GO:GO:0003677	AT4G11880.1	AGL14	AGAMOUS-like 14	LOC_Os01g69850.1	OsMADS65 - MADS-box family gene with MIKC* type-box, expressed
Sobic.003G074500	1	PF02450	PTHR11440,PTHR11440:SF52	KOG2369	2.3.1.43	K06129	GO:GO:0008374,GO:GO:0006629	AT1G27480.1		alpha/beta-Hydrolases superfamily protein	LOC_Os02g37654.1	lecithin:cholesterol acyltransferase, putative, expressed
Sobic.003G075800	1		PTHR34360,PTHR34360:SF3								LOC_Os02g20380.1	expressed protein
Sobic.003G076200	1	PF07690	PTHR11654,PTHR11654:SF125		3.6.3.43		GO:GO:0055085,GO:GO:0016021,GO:GO:0016020,GO:GO:0006810,GO:GO:0005215	AT3G54140.1	ATPTR1,PTR1	peptide transporter 1	LOC_Os01g04950.3	peptide transporter PTR2, putative, expressed
Sobic.003G076500	1	PF00249	PTHR24078,PTHR24078:SF279					AT2G38090.1		Duplicated homeodomain-like superfamily protein	LOC_Os01g04930.1	MYB family transcription factor, putative, expressed
Sobic.003G076900	1	PF13579,PF00534	PTHR12526,PTHR12526:SF372	KOG1111		K06119		AT5G01220.1	SQD2	sulfoquinovosyldiacylglycerol 2	LOC_Os01g04920.1	glycosyl transferase, group 1 domain containing protein, expressed
Sobic.003G077900	1	PF05496,PF04212,PF09336	PTHR23074,PTHR23074:SF93		3.6.4.6	K12196	GO:GO:0009378,GO:GO:0006310,GO:GO:0006281	AT2G27600.1	ATSKD1,SKD1,VPS4	AAA-type ATPase family protein	LOC_Os01g04814.1	vacuolar protein sorting-associating protein 4B, putative, expressed
Sobic.003G078800	1	PF00564	PTHR31066,PTHR31066:SF3				GO:GO:0005515	AT2G01190.1		Octicosapeptide/Phox/Bem1p family protein	LOC_Os01g04650.1	PB1 domain containing protein, expressed
Sobic.003G079200	1	PF00117	PTHR11922,PTHR11922:SF38		3.5.1.94			AT5G38200.1		Class I glutamine amidotransferase-like superfamily protein	LOC_Os01g04620.3	transposon protein, putative, unclassified, expressed
Sobic.003G079900	1	PF14380,PF13947,PF07714	PTHR27009,PTHR27009:SF10	KOG1187	3.1.4.46	K04730	GO:GO:0030247,GO:GO:0006468,GO:GO:0004672	AT1G66910.1		Protein kinase superfamily protein	LOC_Os01g04520.1	Ser/Thr protein kinase, putative, expressed
Sobic.003G080100	1	PF13947,PF00069	PTHR27009,PTHR27009:SF10	KOG1187	3.1.4.46		GO:GO:0030247,GO:GO:0006468,GO:GO:0005524,GO:GO:0004672	AT5G39020.1		Malectin/receptor-like protein kinase family protein	LOC_Os01g04570.1	Ser/Thr protein kinase, putative, expressed
Sobic.003G081100	1	PF14380,PF13947,PF00069	PTHR27005,PTHR27005:SF25	KOG1187	2.7.11.1,2.7.10.1		GO:GO:0030247,GO:GO:0006468,GO:GO:0005524,GO:GO:0004672	AT1G18390.2		Protein kinase superfamily protein	LOC_Os01g04450.1	OsWAK2 - OsWAK receptor-like cytoplasmic kinase OsWAK-RLCK, expressed
Sobic.003G082401	1	PF07714	PTHR27009,PTHR27009:SF10	KOG1187	3.1.4.46		GO:GO:0006468,GO:GO:0004672	AT5G39030.1		Protein kinase superfamily protein	LOC_Os01g04570.2	Ser/Thr protein kinase, putative, expressed
Sobic.003G083200	1	PF07887	PTHR31713,PTHR31713:SF15				GO:GO:0006950,GO:GO:0005516	AT5G57580.1		Calmodulin-binding protein	LOC_Os01g04280.1	calmodulin binding protein, putative, expressed
Sobic.003G084750	1		PTHR37385,PTHR37385:SF1					AT5G51545.1	LPA2	low psii accumulation2	LOC_Os02g03250.1	expressed protein
Sobic.003G085300	1		PTHR37378,PTHR37378:SF2								LOC_Os01g04050.1	BBTI12 - Bowman-Birk type bran trypsin inhibitor precursor, expressed
Sobic.003G085700	1		PTHR34539,PTHR34539:SF1					AT1G13360.1			LOC_Os01g04010.1	expressed protein
Sobic.003G086200	1	PF15699									LOC_Os01g03940.1	expressed protein
Sobic.003G086900	1	PF00168	PTHR10774,PTHR10774:SF1	KOG1030			GO:GO:0005515	AT3G18370.1	ATSYTF,NTMC2T3,NTMC2TYPE3,SYTF	C2 domain-containing protein	LOC_Os01g03820.1	C2 domain containing protein, putative, expressed
Sobic.003G087000	1	PF10151	PTHR13448	KOG4467				AT1G23170.2		Protein of unknown function DUF2359, transmembrane	LOC_Os01g03760.1	expressed protein
Sobic.003G087200	1	PF02265	PTHR33146,PTHR33146:SF2		3.1.30.1		GO:GO:0006308,GO:GO:0004519,GO:GO:0003676	AT4G21585.1	ENDO4	endonuclease 4	LOC_Os01g03730.1	nuclease PA3, putative, expressed
Sobic.003G087600	1	PF00249	PTHR10641,PTHR10641:SF510	KOG0048		K09422		AT1G68320.1	AtMYB62,BW62B,BW62C,MYB62	myb domain protein 62	LOC_Os01g03720.1	MYB family transcription factor, putative, expressed
Sobic.003G088100	1	PF07714	PTHR27002,PTHR27002:SF113	KOG1187	2.7.11.1	K04733	GO:GO:0006468,GO:GO:0004672	AT4G00970.1	CRK41	cysteine-rich RLK (RECEPTOR-like protein kinase) 41	LOC_Os02g48080.1	cysteine-rich receptor-like protein kinase 7 precursor, putative, expressed
Sobic.003G088400	1		PTHR37378								LOC_Os01g04040.1	BBTI11 - Bowman-Birk type bran trypsin inhibitor precursor, putative, expressed
Sobic.003G088600	1	PF03468,PF03469	PTHR21596,PTHR21596:SF26				GO:GO:0031047	AT1G15910.1		XH/XS domain-containing protein	LOC_Os01g03570.1	transcription factor X1, putative, expressed
Sobic.003G089000	1	PF00179	PTHR24067,PTHR24067:SF97		6.3.2.19	K10581		AT2G16920.1	PFU2,UBC23	ubiquitin-conjugating enzyme 23	LOC_Os01g03520.1	ubiquitin conjugating enzyme protein, putative, expressed
Sobic.003G093400	1		PTHR31414,PTHR31414:SF8					AT1G71110.1			LOC_Os01g03110.1	expressed protein
Sobic.003G095400	1	PF04577	PTHR20961,PTHR20961:SF28	KOG4698	2.4.1.255		GO:GO:0016757	AT3G18180.1		Glycosyltransferase family 61 protein	LOC_Os01g02920.1	glycosyltransferase protein, putative, expressed
Sobic.003G096500	1	PF00069	PTHR27009,PTHR27009:SF6	KOG1187	3.1.4.46		GO:GO:0006468,GO:GO:0005524,GO:GO:0004672	AT1G66910.1		Protein kinase superfamily protein	LOC_Os01g02390.1	protein kinase domain containing protein, expressed
Sobic.003G097000	1	PF00069,PF00314	PTHR27002,PTHR27002:SF38	KOG1187	2.7.11.1		GO:GO:0006468,GO:GO:0005524,GO:GO:0004672	AT5G38280.1	PR5K	PR5-like receptor kinase	LOC_Os01g02310.1	expressed protein
Sobic.003G098000	1	PF04826	PTHR23315,PTHR23315:SF65		6.3.2.19	K08332		AT3G03440.1		ARM repeat superfamily protein	LOC_Os01g02200.1	armadillo/beta-catenin repeat family protein, putative, expressed
Sobic.003G098700	1		PTHR33237,PTHR33237:SF10					AT1G49000.1			LOC_Os01g02130.1	expressed protein
Sobic.003G101300	1		PTHR12346,PTHR12346:SF3					AT1G70060.1	SNL4	SIN3-like 4	LOC_Os01g01970.2	expressed protein
Sobic.003G102600	1	PF01699	PTHR12266,PTHR12266:SF9	KOG2399		K13754	GO:GO:0055085,GO:GO:0016021	AT1G54115.1	ATCCX4,CCX4	cation calcium exchanger 4	LOC_Os03g08230.1	sodium/calcium exchanger protein, putative, expressed
Sobic.003G103000	1	PF14531	PTHR23257,PTHR23257:SF475	KOG0192	2.7.11.1			AT1G62400.1	HT1	Protein kinase superfamily protein	LOC_Os01g01740.1	protein kinase domain containing protein, expressed
Sobic.003G104000	1	PF10156	PTHR13114			K15133	GO:GO:0016592,GO:GO:0006357,GO:GO:0001104	AT5G20170.1		RNA polymerase II transcription mediators	LOC_Os12g44140.1	expressed protein
Sobic.003G105000	1	PF00294	PTHR10584,PTHR10584:SF153	KOG2854	2.7.1.11			AT1G19600.1		pfkB-like carbohydrate kinase family protein	LOC_Os01g01620.1	kinase, pfkB family, putative, expressed
Sobic.003G105101	1	PF01521	PTHR10072,PTHR10072:SF51	KOG1120		K13628		AT2G16710.1		Iron-sulphur cluster biosynthesis family protein	LOC_Os01g01610.1	IscA-like iron-sulfur assembly protein, mitochondrial precursor, putative, expressed
Sobic.003G105700	1	PF14200	PTHR31257,PTHR31257:SF5					AT2G39050.1		hydroxyproline-rich glycoprotein family protein	LOC_Os01g01450.1	stress responsive protein, putative, expressed
Sobic.003G105800	1	PF02365	PTHR31719,PTHR31719:SF26				GO:GO:0006355,GO:GO:0003677	AT3G04070.1	anac047,NAC047	NAC domain containing protein 47	LOC_Os03g21060.1	No apical meristem protein, putative, expressed
Sobic.003G105900	1	PF13176	PTHR14140,PTHR14140:SF31				GO:GO:0005515	AT3G54360.1		zinc ion binding	LOC_Os02g55200.2	expressed protein
Sobic.003G106000	1	PF00059,PF07714	PTHR27006,PTHR27006:SF5	KOG1187	2.7.10.1		GO:GO:0006468,GO:GO:0004672	AT1G52310.1		protein kinase family protein / C-type lectin domain-containing protein	LOC_Os01g01410.1	TKL_IRAK_C-LEC.1 - TKL_IRAK_C-LEC has homology to C-type lectin receptors, expressed
Sobic.003G106100	1		PTHR38390					AT5G07380.3			LOC_Os01g01400.1	expressed protein
Sobic.003G107600	1	PF05241	PTHR14207,PTHR14207:SF0	KOG4826		K01824	GO:GO:0047750,GO:GO:0016125,GO:GO:0016021	AT1G20050.1	HYD1	C-8,7 sterol isomerase	LOC_Os01g01369.1	3-beta-hydroxysteroid-Delta-isomerase, putative, expressed
Sobic.003G109900	1	PF08164,PF13339	PTHR15565,PTHR15565:SF0			K14782	GO:GO:0005634	AT5G61330.1		rRNA processing protein-related	LOC_Os01g34200.1	AATF, putative, expressed
Sobic.003G111100	1		PTHR31723,PTHR31723:SF1					AT1G78780.2		pathogenesis-related family protein	LOC_Os01g14590.1	pathogen-related protein, putative, expressed
Sobic.003G113700	1				5.2.1.8			AT3G66654.1		Cyclophilin-like peptidyl-prolyl cis-trans isomerase family protein	LOC_Os01g15029.1	expressed protein
Sobic.003G115100	1	PF16186,PF01749,PF00514	PTHR23316,PTHR23316:SF18				GO:GO:0008565,GO:GO:0006606,GO:GO:0005737,GO:GO:0005634,GO:GO:0005515	AT3G06720.1	AIMP ALPHA,AT-IMP,ATKAP ALPHA,IMPA-1,IMPA1	importin alpha isoform 1	LOC_Os01g14950.1	importin subunit alpha, putative, expressed
Sobic.003G115800	1	PF08477	PTHR11711,PTHR11711:SF203	KOG0077		K07953	GO:GO:0007264,GO:GO:0005525	AT4G02080.1	ASAR1,ATSAR2,ATSARA1C,SAR2	secretion-associated RAS super family 2	LOC_Os01g15010.1	miro, putative, expressed
Sobic.003G116900	1	PF01221	PTHR11886	KOG3430	3.6.4.2	K10418	GO:GO:0007017,GO:GO:0005875	AT4G15930.1		Dynein light chain type 1 family protein	LOC_Os01g15260.1	dynein light chain type 1 domain containing protein, expressed
Sobic.003G118000	1
Sobic.003G121300	1	PF11571	PTHR13130,PTHR13130:SF4			K15170		AT3G09180.1			LOC_Os01g15850.1	expressed protein
Sobic.003G124100	1	PF02567	PTHR13774,PTHR13774:SF17	KOG3033	5.3.3.17		GO:GO:0009058,GO:GO:0003824	AT4G02860.1		Phenazine biosynthesis PhzC/PhzF protein	LOC_Os01g16146.1	phenazine biosynthesis protein, putative, expressed
Sobic.003G124600	1	PF00271,PF04408,PF07717	PTHR18934,PTHR18934:SF117		3.6.4.13	K12813	GO:GO:0004386	AT1G32490.1	EMB2733,ESP3	RNA helicase family protein	LOC_Os08g24760.1	ATP-dependent RNA helicase, putative, expressed
Sobic.003G124800	1	PF14464,PF13012	PTHR10410,PTHR10410:SF5	KOG1555	3.4.25.1	K03030		AT5G23540.1		Mov34/MPN/PAD-1 family protein	LOC_Os05g30800.1	26S proteasome non-ATPase regulatory subunit 14, putative, expressed
Sobic.003G125500	1	PF00069	PTHR27001,PTHR27001:SF158	KOG1187	2.7.11.1		GO:GO:0006468,GO:GO:0005524,GO:GO:0004672	AT3G51990.1		Protein kinase superfamily protein	LOC_Os01g16230.1	TKL_IRAK_CR4L.2 - The CR4L subfamily has homology with Crinkly4, expressed
Sobic.003G126300	1	PF00627	PTHR12917,PTHR12917:SF20	KOG4463				AT3G56740.1		Ubiquitin-associated (UBA) protein	LOC_Os01g16330.1	OsRhmbd2 - Putative Rhomboid homologue, expressed
Sobic.003G126800	1	PF00031,PF16845	PTHR11413,PTHR11413:SF55				GO:GO:0004869	AT3G12490.2	ATCYS6,ATCYSB,CYSB	cystatin B	LOC_Os01g16430.1	cysteine proteinase inhibitor precursor protein, putative, expressed
Sobic.003G127300	1		PTHR13002	KOG4608				AT5G63000.1		Mitochondrial import inner membrane translocase subunit Tim17/Tim22/Tim23 family protein	LOC_Os01g16510.1	expressed protein
Sobic.003G127700	1	PF05160	PTHR16771,PTHR16771:SF2			K10881		AT1G64750.2	ATDSS1(I),DSS1(I)	deletion of SUV3 suppressor 1(I)	LOC_Os01g16640.1	split hand/foot malformation type 1, putative, expressed
Sobic.003G128100	1		PTHR31485					AT5G13500.1			LOC_Os01g16600.1	expressed protein
Sobic.003G128300	1	PF08825,PF00899	PTHR10953,PTHR10953:SF6	KOG2015		K10686	GO:GO:0045116,GO:GO:0016881,GO:GO:0005524,GO:GO:0008641,GO:GO:0019781	AT5G19180.1	ECR1	E1 C-terminal related 1	LOC_Os01g16540.1	NEDD8-activating enzyme E1 catalytic subunit, putative, expressed
Sobic.003G129400	1	PF03360	PTHR10896,PTHR10896:SF20		2.4.2.24	K00735	GO:GO:0016020,GO:GO:0015018	AT1G27600.1	I9H,IRX9-L	Nucleotide-diphospho-sugar transferases superfamily protein	LOC_Os10g13810.1	glycosyltransferase family 43 protein, putative, expressed
Sobic.003G133900	1	PF06839,PF00929	PTHR23044,PTHR23044:SF35	KOG0542	5.99.1.2	K18417	GO:GO:0008270	AT3G15140.1		Polynucleotidyl transferase, ribonuclease H-like superfamily protein	LOC_Os01g17279.1	exonuclease, putative, expressed
Sobic.003G134100	1	PF01912	PTHR10784,PTHR10784:SF1	KOG3185		K03264	GO:GO:0043022,GO:GO:0042256	AT3G55620.1	emb1624	Translation initiation factor IF6	LOC_Os01g17330.1	eukaryotic translation initiation factor 6, putative, expressed
Sobic.003G136200	1	PF07883	PTHR31238,PTHR31238:SF36					AT1G09560.1	GLP5	germin-like protein 5	LOC_Os01g18170.1	Cupin domain containing protein, expressed
Sobic.003G136500	1		PTHR31865,PTHR31865:SF2					AT2G46940.1			LOC_Os01g18220.1	expressed protein
Sobic.003G137600	1	PF00182	PTHR22595,PTHR22595:SF54	KOG4742	3.2.1.14		GO:GO:0016998,GO:GO:0006032,GO:GO:0004568	AT1G02360.1		Chitinase family protein	LOC_Os01g18400.1	CHIT10 - Chitinase family protein precursor, expressed
Sobic.003G138400	1	PF03106	PTHR31429,PTHR31429:SF14				GO:GO:0043565,GO:GO:0006355,GO:GO:0003700	AT4G04450.1	AtWRKY42,WRKY42	WRKY family transcription factor	LOC_Os01g18584.1	WRKY9, expressed
Sobic.003G138500	1	PF03489,PF05184,PF00026	PTHR13683,PTHR13683:SF344	KOG1340	3.4.23.40		GO:GO:0006629,GO:GO:0006508,GO:GO:0004190	AT1G62290.2		Saposin-like aspartyl protease family protein	LOC_Os05g04630.6	retrotransposon protein, putative, SINE subclass, expressed
Sobic.003G139000	1	PF00266	PTHR11601,PTHR11601:SF37	KOG1549	5.1.1.17			AT3G62130.1		Pyridoxal phosphate (PLP)-dependent transferases superfamily protein	LOC_Os01g18640.1	aminotransferase, putative, expressed
Sobic.003G139800	1	PF07714	PTHR27001,PTHR27001:SF177	KOG1187	2.7.11.1	K13436	GO:GO:0006468,GO:GO:0004672	AT2G47060.4		Protein kinase superfamily protein	LOC_Os05g04520.1	protein kinase, putative, expressed
Sobic.003G142700	1	PF09597	PTHR34955					AT5G26800.1			LOC_Os01g19400.1	expressed protein
Sobic.003G144800	1	PF14009	PTHR33052,PTHR33052:SF1					AT4G02090.1			LOC_Os01g19880.1	expressed protein
Sobic.003G146000	1	PF08241	PTHR10108,PTHR10108:SF692	KOG3010	2.1.1.145		GO:GO:0008168,GO:GO:0008152	AT2G41380.1		S-adenosyl-L-methionine-dependent methyltransferases superfamily protein	LOC_Os01g20206.1	methyltransferase, putative, expressed
Sobic.003G146100	1	PF08241	PTHR10108,PTHR10108:SF692	KOG3010	2.1.1.145		GO:GO:0008168,GO:GO:0008152	AT2G41380.1		S-adenosyl-L-methionine-dependent methyltransferases superfamily protein	LOC_Os01g20206.1	methyltransferase, putative, expressed
Sobic.003G146500	1	PF06405	PTHR34685,PTHR34685:SF2		1.3.1.80	K13545		AT4G37000.1	ACD2,ATRCCR	accelerated cell death 2 (ACD2)	LOC_Os10g25030.1	red chlorophyll catabolite reductase, putative, expressed
Sobic.003G146700	1	PF00403	PTHR22814,PTHR22814:SF89	KOG1603			GO:GO:0046872,GO:GO:0030001	AT3G56891.1		Heavy metal transport/detoxification superfamily protein	LOC_Os01g20830.1	heavy metal-associated domain containing protein, expressed
Sobic.003G147401	1	PF13639	PTHR14155,PTHR14155:SF147				GO:GO:0008270,GO:GO:0005515	AT5G17600.1		RING/U-box superfamily protein	LOC_Os05g29710.1	RING-H2 finger protein, putative, expressed
Sobic.003G148800	1	PF02817,PF00364,PF00198	PTHR23151,PTHR23151:SF71		2.3.1.168	K09699	GO:GO:0016746,GO:GO:0008152	AT3G06850.1	BCE2,DIN3,LTA1	2-oxoacid dehydrogenases acyltransferase family protein	LOC_Os01g21160.1	2-oxo acid dehydrogenases acyltransferase domain containing protein, expressed
Sobic.003G149200	1	PF03242	PTHR33509,PTHR33509:SF5				GO:GO:0006950	AT1G02820.1		Late embryogenesis abundant 3 (LEA3) family protein	LOC_Os01g21250.1	late embryogenesis abundant protein, putative, expressed
Sobic.003G149500	1	PF01073	PTHR10366,PTHR10366:SF379		4.1.1.35	K08678	GO:GO:0055114,GO:GO:0016616,GO:GO:0006694,GO:GO:0003854	AT2G47650.1	UXS4	UDP-xylose synthase 4	LOC_Os01g21320.1	NAD dependent epimerase/dehydratase family domain containing protein, expressed
Sobic.003G150100	1		PTHR34057,PTHR34057:SF2					AT4G37440.1			LOC_Os01g21450.1	expressed protein
Sobic.003G150900	1	PF00626,PF04810,PF04815,PF08033,PF04811	PTHR11141,PTHR11141:SF6				GO:GO:0030127,GO:GO:0008270,GO:GO:0006888,GO:GO:0006886	AT4G01810.1		Sec23/Sec24 protein transport family protein	LOC_Os01g21850.1	protein transport protein-related, putative, expressed
Sobic.003G151800	1										LOC_Os06g51480.1	expressed protein
Sobic.003G152100	1	PF00141	PTHR31235,PTHR31235:SF71		1.11.1.7		GO:GO:0055114,GO:GO:0020037,GO:GO:0006979,GO:GO:0004601	AT2G18150.1		Peroxidase superfamily protein	LOC_Os01g22352.1	peroxidase precursor, putative, expressed
Sobic.003G153700	1	PF05832	PTHR13019,PTHR13019:SF14	KOG3195			GO:GO:0016021	AT1G09330.1			LOC_Os01g22870.1	expressed protein
Sobic.003G153800	1	PF12899	PTHR31916,PTHR31916:SF14				GO:GO:0033926	AT1G56560.1		Plant neutral invertase family protein	LOC_Os01g22900.1	neutral/alkaline invertase, putative, expressed
Sobic.003G154700	1	PF13401	PTHR23155,PTHR23155:SF561	KOG4658				AT3G07040.1	RPM1,RPS3	NB-ARC domain-containing disease resistance protein	LOC_Os01g23380.1	stripe rust resistance protein Yr10, putative, expressed
Sobic.003G156400	1	PF13098,PF07749	PTHR18929,PTHR18929:SF91	KOG0191	5.3.4.1	K09584	GO:GO:0005783	AT2G47470.1	ATPDI11,ATPDIL2-1,MEE30,PDI11,UNE5	thioredoxin family protein	LOC_Os01g23740.1	OsPDIL2-2 protein disulfide isomerase PDIL2-2, expressed
Sobic.003G157600	1										LOC_Os01g24420.1	expressed protein
Sobic.003G158500	1	PF02496	PTHR33801,PTHR33801:SF2				GO:GO:0006950				LOC_Os01g72900.1	abscisic stress-ripening, putative, expressed
Sobic.003G158600	1	PF02496	PTHR33801,PTHR33801:SF2				GO:GO:0006950				LOC_Os01g72900.1	abscisic stress-ripening, putative, expressed
Sobic.003G161600	1	PF01121	PTHR10695	KOG3220	2.7.1.24	K00859	GO:GO:0015937,GO:GO:0005524,GO:GO:0004140	AT2G27490.2	ATCOAE	dephospho-CoA kinase family	LOC_Os01g25880.1	dephospho-CoA kinase, putative, expressed
Sobic.003G161700	1	PF07645,PF13947,PF00069	PTHR27005,PTHR27005:SF42	KOG1187	2.7.11.1		GO:GO:0005509,GO:GO:0030247,GO:GO:0006468,GO:GO:0005524,GO:GO:0004672	AT1G21230.1	WAK5	wall associated kinase 5	LOC_Os01g26174.1	OsWAK5 - OsWAK receptor-like protein kinase, expressed
Sobic.003G161800	1	PF08389	PTHR11223,PTHR11223:SF3			K14289		AT3G05040.1	HST,HST1	ARM repeat superfamily protein	LOC_Os01g26160.1	exportin 1, putative, expressed
Sobic.003G162700	1										ChrUn.fgenesh.mRNA.73	expressed protein
Sobic.003G164800	1	PF00043,PF02798	PTHR11260,PTHR11260:SF235	KOG0867	2.5.1.18	K00799	GO:GO:0005515	AT3G62760.1	ATGSTF13	Glutathione S-transferase family protein	LOC_Os01g27210.1	glutathione S-transferase, putative, expressed
Sobic.003G183000	1	PF00170	PTHR22952,PTHR22952:SF120				GO:GO:0043565,GO:GO:0006355,GO:GO:0003700	AT1G75390.1	AtbZIP44,bZIP44	basic leucine-zipper 44	LOC_Os01g36220.1	bZIP transcription factor domain containing protein, expressed
Sobic.003G184900	1	PF12697	PTHR10992,PTHR10992:SF848	KOG1454				AT2G23560.1	ATMES7,MES7	methyl esterase 7	LOC_Os01g37630.1	esterase, putative, expressed
Sobic.003G188000	1	PF01657,PF07714	PTHR27002,PTHR27002:SF15	KOG1187	2.7.11.1		GO:GO:0006468,GO:GO:0004672	AT1G70520.1	CRK2	cysteine-rich RLK (RECEPTOR-like protein kinase) 2	LOC_Os01g36790.1	TKL_IRAK_DUF26-lf.2 - DUF26 kinases have homology to DUF26 containing loci, expressed
Sobic.003G188500	1	PF05773	PTHR12292	KOG4018			GO:GO:0005515	AT1G51730.1		Ubiquitin-conjugating enzyme family protein	LOC_Os01g37770.1	RWD domain containing protein, expressed
Sobic.003G188900	1	PF00855	PTHR33697,PTHR33697:SF1					AT3G21295.1		Tudor/PWWP/MBT superfamily protein	LOC_Os01g37790.1	expressed protein
Sobic.003G189000	1	PF00025	PTHR24073,PTHR24073:SF525	KOG0084		K07874	GO:GO:0005525	AT4G17530.1	ATRAB1C,ATRABD2C,RAB1C	RAB GTPase homolog 1C	LOC_Os01g37800.1	ras-related protein, putative, expressed
Sobic.003G189700	1	PF06201	PTHR12175	KOG1730				AT2G25950.1		Protein of unknown function (DUF1000)	LOC_Os01g37832.1	thioredoxin, putative, expressed
Sobic.003G189900	1		PTHR36784,PTHR36784:SF1					AT4G26240.1			LOC_Os01g37850.1	expressed protein
Sobic.003G190500	1	PF07687,PF01546	PTHR11014,PTHR11014:SF55			K14664	GO:GO:0016787,GO:GO:0008152	AT1G51760.1	IAR3,JR3	peptidase M20/M25/M40 family protein	LOC_Os01g37960.1	hydrolase, putative, expressed
Sobic.003G192100	1	PF12023	PTHR33193,PTHR33193:SF6					AT5G11970.1		Protein of unknown function (DUF3511)	LOC_Os01g38660.1	expressed protein
Sobic.003G192400	1	PF00069	PTHR27009,PTHR27009:SF20	KOG1187	3.1.4.46		GO:GO:0006468,GO:GO:0005524,GO:GO:0004672	AT1G70250.1		receptor serine/threonine kinase, putative	LOC_Os01g02810.1	resistance-related receptor-like kinase, putative, expressed
Sobic.003G192600	1	PF00069	PTHR27009,PTHR27009:SF6	KOG1187	3.1.4.46		GO:GO:0006468,GO:GO:0005524,GO:GO:0004672	AT5G38280.1	PR5K	PR5-like receptor kinase	LOC_Os01g02800.1	receptor-like kinase ARK1AS, putative, expressed
Sobic.003G193500	1	PF00069	PTHR11909,PTHR11909:SF162	KOG1163	2.7.11.1	K02218	GO:GO:0006468,GO:GO:0005524,GO:GO:0004672	AT4G26100.1	CK1,CKL1	casein kinase 1	LOC_Os01g38950.1	CK1_CaseinKinase_1.2 - CK1 includes the casein kinase 1 kinases, expressed
Sobic.003G195000	1	PF07728,PF01434	PTHR23076,PTHR23076:SF73			K08955	GO:GO:0016887,GO:GO:0005524,GO:GO:0006508,GO:GO:0004222	AT2G26140.1	ftsh4	FTSH protease 4	LOC_Os01g39260.1	OsFtsH5 FtsH protease, homologue of AtFtsH4, expressed
Sobic.003G196600	1		PTHR34364,PTHR34364:SF2					AT1G55160.2			LOC_Os01g39780.1	expressed protein
Sobic.003G201900	1	PF04502	PTHR12111,PTHR12111:SF1	KOG2989				AT1G17130.1		Family of unknown function (DUF572)	LOC_Os01g40610.1	coiled-coil domain-containing protein, putative, expressed
Sobic.003G202500	1	PF08241	PTHR10108,PTHR10108:SF725	KOG3010	2.1.1.145		GO:GO:0008168,GO:GO:0008152	AT4G22530.1		S-adenosyl-L-methionine-dependent methyltransferases superfamily protein	LOC_Os01g40660.1	methyltransferase, putative, expressed
Sobic.003G203600	1	PF00171	PTHR11699,PTHR11699:SF178			K12355	GO:GO:0055114,GO:GO:0016491,GO:GO:0008152	AT3G24503.1	ALDH1A,ALDH2C4,REF1	aldehyde dehydrogenase 2C4	LOC_Os01g40870.1	aldehyde dehydrogenase, putative, expressed
Sobic.003G204900	1	PF06376	PTHR33374,PTHR33374:SF5								LOC_Os01g40880.1	hypothetical protein
Sobic.003G205900	1	PF00657	PTHR22835,PTHR22835:SF116		3.1.1.3		GO:GO:0016788	AT5G37690.1		SGNH hydrolase-type esterase superfamily protein	LOC_Os06g50950.1	GDSL-like lipase/acylhydrolase, putative, expressed
Sobic.003G206600	1	PF09405	PTHR22814,PTHR22814:SF97					AT1G80000.2		CASC3/Barentsz eIF4AIII binding	LOC_Os01g41190.2	glycine-rich protein, putative, expressed
Sobic.003G206800	1	PF04398	PTHR31676,PTHR31676:SF3					AT5G19590.1		Protein of unknown function, DUF538	LOC_Os01g41220.1	DUF538 domain containing protein, putative, expressed
Sobic.003G206900	1	PF00561	PTHR10992,PTHR10992:SF841					AT3G24420.1		alpha/beta-Hydrolases superfamily protein	LOC_Os01g41240.1	hydrolase, alpha/beta fold family domain containing protein, expressed
Sobic.003G208400	1	PF13499,PF13202	PTHR23056,PTHR23056:SF45	KOG0034		K06268	GO:GO:0005509	AT5G24270.2	ATSOS3,CBL4,SOS3	Calcium-binding EF-hand family protein	LOC_Os01g41510.1	calcineurin B, putative, expressed
Sobic.003G208500	1	PF00646	PTHR32212,PTHR32212:SF113				GO:GO:0005515	AT1G13570.1		F-box/RNI-like superfamily protein	LOC_Os01g41530.1	OsFBL2 - F-box domain and LRR containing protein, expressed
Sobic.003G210601	1	PF08263,PF00560,PF13855	PTHR27004,PTHR27004:SF36	KOG0472	2.7.11.1		GO:GO:0005515	AT2G34930.1		disease resistance family protein / LRR family protein	LOC_Os01g41780.1	expressed protein
Sobic.003G212900	1	PF07967	PTHR15835,PTHR15835:SF2	KOG4765			GO:GO:0008270,GO:GO:0005634	AT1G48950.1		C3HC zinc finger-like	LOC_Os01g42080.1	zinc ion binding protein, putative, expressed
Sobic.003G213000	1	PF03083	PTHR10791,PTHR10791:SF62	KOG1623		K15382		AT5G62850.1	AtVEX1	Nodulin MtN3 family protein	LOC_Os01g42090.1	nodulin MtN3 family protein, putative, expressed
Sobic.003G214400	1	PF00324	PTHR11785,PTHR11785:SF367	KOG1289			GO:GO:0055085,GO:GO:0016020,GO:GO:0006810,GO:GO:0015171,GO:GO:0003333	AT2G01170.1	BAT1	bidirectional amino acid transporter 1	LOC_Os01g42234.1	amino acid permease family protein, putative, expressed
Sobic.003G215200	1	PF05078	PTHR31621,PTHR31621:SF7					AT4G24310.1		Protein of unknown function (DUF679)	LOC_Os07g22510.1	expressed protein
Sobic.003G215800	1	PF14510,PF08370,PF00005,PF01061	PTHR19241,PTHR19241:SF273		3.6.3.34		GO:GO:0016887,GO:GO:0005524,GO:GO:0016020	AT1G15520.1	ABCG40,ATABCG40,ATPDR12,PDR12	pleiotropic drug resistance 12	LOC_Os01g42380.1	pleiotropic drug resistance protein, putative, expressed
Sobic.003G216000	1	PF14510,PF08370,PF00005,PF01061	PTHR19241,PTHR19241:SF273		3.6.3.34		GO:GO:0016887,GO:GO:0005524,GO:GO:0016020	AT1G15520.1	ABCG40,ATABCG40,ATPDR12,PDR12	pleiotropic drug resistance 12	LOC_Os01g42380.1	pleiotropic drug resistance protein, putative, expressed
Sobic.003G216166	1	PF00005,PF01061	PTHR19241,PTHR19241:SF273	KOG0061	3.6.3.34		GO:GO:0016887,GO:GO:0005524,GO:GO:0016020	AT1G15520.1	ABCG40,ATABCG40,ATPDR12,PDR12	pleiotropic drug resistance 12	LOC_Os01g42380.1	pleiotropic drug resistance protein, putative, expressed
Sobic.003G216232	1	PF14510,PF08370,PF00005,PF01061	PTHR19241,PTHR19241:SF273		3.6.3.34		GO:GO:0016887,GO:GO:0005524,GO:GO:0016020	AT1G15520.1	ABCG40,ATABCG40,ATPDR12,PDR12	pleiotropic drug resistance 12	LOC_Os01g42380.1	pleiotropic drug resistance protein, putative, expressed
Sobic.003G217400	1	PF12906	PTHR23012,PTHR23012:SF54	KOG1609	6.3.2.19		GO:GO:0008270	AT1G11020.1		RING/FYVE/PHD zinc finger superfamily protein	LOC_Os01g42500.1	zinc finger, C3HC4 type family protein, expressed
Sobic.003G218500	1	PF12695	PTHR10655,PTHR10655:SF28	KOG2112	3.1.1.5			AT1G52700.1		alpha/beta-Hydrolases superfamily protein	LOC_Os01g42690.1	OsPOP2 - Putative Prolyl Oligopeptidase homologue, expressed
Sobic.003G218900	1	PF00657	PTHR22835,PTHR22835:SF210		3.1.1.49		GO:GO:0016788	AT2G27360.1		GDSL-like Lipase/Acylhydrolase superfamily protein	LOC_Os01g42730.1	GDSL-like lipase/acylhydrolase, putative, expressed
Sobic.003G219600	1	PF00899,PF16420	PTHR10953,PTHR10953:SF3		2.7.7.73	K08337	GO:GO:0008641,GO:GO:0006914,GO:GO:0005737	AT5G45900.1	APG7,ATAPG7,ATATG7,ATG7	ThiF family protein	LOC_Os01g42850.2	ThiF family domain containing protein, putative, expressed
Sobic.003G220600	1	PF03357	PTHR22761,PTHR22761:SF8	KOG1656		K12194	GO:GO:0007034	AT2G19830.1	SNF7.2,VPS32	SNF7 family protein	LOC_Os09g09480.1	SNF7 domain containing protein, putative, expressed
Sobic.003G220800	1	PF00076	PTHR24012,PTHR24012:SF458	KOG4205		K12741	GO:GO:0003676	AT3G13224.2		RNA-binding (RRM/RBD/RNP motifs) family protein	LOC_Os08g23120.1	RNA recognition motif containing protein, putative, expressed
Sobic.003G220900	1		PTHR23058,PTHR23058:SF3				GO:GO:0016560,GO:GO:0005778,GO:GO:0005515	AT5G62810.1	ATPEX14,PED2,PEX14	peroxin 14	LOC_Os05g01090.1	pex14, putative, expressed
Sobic.003G221800	1	PF00248	PTHR11732,PTHR11732:SF253	KOG1575	1.1.1.317			AT1G60690.1		NAD(P)-linked oxidoreductase superfamily protein	LOC_Os01g43090.1	oxidoreductase, aldo/keto reductase family protein, putative, expressed
Sobic.003G221900	1	PF00010	PTHR23042,PTHR23042:SF59				GO:GO:0046983	AT3G19860.1	bHLH121	basic helix-loop-helix (bHLH) DNA-binding superfamily protein	LOC_Os02g23823.1	helix-loop-helix DNA-binding domain containing protein, expressed
Sobic.003G223500	1	PF00400	PTHR11024	KOG2445		K14299	GO:GO:0005515	AT1G64350.1	SEH1H	Transducin/WD40 repeat-like superfamily protein	LOC_Os01g43250.1	WD domain, G-beta repeat domain containing protein, expressed
Sobic.003G225300	1		PTHR10460,PTHR10460:SF13					AT2G46225.2	ABIL1	ABI-1-like 1	LOC_Os01g43420.1	expressed protein
Sobic.003G226500	1	PF13414,PF04969,PF05002	PTHR22904,PTHR22904:SF344	KOG1309		K12795		AT4G11260.1	ATSGT1B,EDM1,ETA3,RPR1,SGT1B	phosphatase-related	LOC_Os01g43540.1	suppressor of G2 allele of SKP1, putative, expressed
Sobic.003G226600	1	PF03106	PTHR32096,PTHR32096:SF23				GO:GO:0043565,GO:GO:0006355,GO:GO:0003700	AT4G01250.1	AtWRKY22,WRKY22	WRKY family transcription factor	LOC_Os01g43550.2	WRKY12, expressed
Sobic.003G227300	1	PF03106	PTHR31221,PTHR31221:SF37				GO:GO:0043565,GO:GO:0006355,GO:GO:0003700	AT4G18170.1	ATWRKY28,WRKY28	WRKY DNA-binding protein 28	LOC_Os01g43650.2	WRKY11, expressed
Sobic.003G228000	1	PF00067	PTHR24282,PTHR24282:SF16	KOG0157	1.3.3.9		GO:GO:0055114,GO:GO:0020037,GO:GO:0016705,GO:GO:0005506	AT3G14690.1	CYP72A15	cytochrome P450, family 72, subfamily A, polypeptide 15	LOC_Os01g43710.1	cytochrome P450 72A1, putative, expressed
Sobic.003G228100	1	PF00067	PTHR24282,PTHR24282:SF16	KOG0157	1.14.13.173		GO:GO:0055114,GO:GO:0020037,GO:GO:0016705,GO:GO:0005506	AT3G14690.1	CYP72A15	cytochrome P450, family 72, subfamily A, polypeptide 15	LOC_Os01g43710.1	cytochrome P450 72A1, putative, expressed
Sobic.003G228200	1	PF00067	PTHR24282,PTHR24282:SF35	KOG0157	1.14.13.173		GO:GO:0055114,GO:GO:0020037,GO:GO:0016705,GO:GO:0005506	AT3G14690.1	CYP72A15	cytochrome P450, family 72, subfamily A, polypeptide 15	LOC_Os01g43750.1	cytochrome P450 72A1, putative, expressed
Sobic.003G228300	1	PF00067	PTHR24282,PTHR24282:SF19	KOG0157	1.14.13.173		GO:GO:0055114,GO:GO:0020037,GO:GO:0016705,GO:GO:0005506	AT3G14680.1	CYP72A14	cytochrome P450, family 72, subfamily A, polypeptide 14	LOC_Os01g43740.1	cytochrome P450 72A1, putative, expressed
Sobic.003G228400	1	PF00067	PTHR24282,PTHR24282:SF19	KOG0157	1.14.13.173		GO:GO:0055114,GO:GO:0020037,GO:GO:0016705,GO:GO:0005506	AT3G14680.1	CYP72A14	cytochrome P450, family 72, subfamily A, polypeptide 14	LOC_Os01g43740.1	cytochrome P450 72A1, putative, expressed
Sobic.003G228500	1	PF00067	PTHR24282,PTHR24282:SF19	KOG0157	1.3.3.9		GO:GO:0055114,GO:GO:0020037,GO:GO:0016705,GO:GO:0005506	AT3G14680.1	CYP72A14	cytochrome P450, family 72, subfamily A, polypeptide 14	LOC_Os01g43740.1	cytochrome P450 72A1, putative, expressed
Sobic.003G228600	1	PF00067	PTHR24282,PTHR24282:SF34	KOG0157	1.14.13.173		GO:GO:0055114,GO:GO:0020037,GO:GO:0016705,GO:GO:0005506	AT3G14690.1	CYP72A15	cytochrome P450, family 72, subfamily A, polypeptide 15	LOC_Os01g43750.1	cytochrome P450 72A1, putative, expressed
Sobic.003G229200	1	PF00067	PTHR24282,PTHR24282:SF37	KOG0157	1.3.3.9	K07424	GO:GO:0055114,GO:GO:0020037,GO:GO:0016705,GO:GO:0005506	AT3G14680.1	CYP72A14	cytochrome P450, family 72, subfamily A, polypeptide 14	LOC_Os01g43851.1	cytochrome P450 72A1, putative, expressed
Sobic.003G232900	1	PF00201	PTHR11926,PTHR11926:SF152		2.4.1.128		GO:GO:0016758,GO:GO:0008152	AT2G15480.2	UGT73B5	UDP-glucosyl transferase 73B5	LOC_Os01g45110.1	anthocyanin 3-O-beta-glucosyltransferase, putative, expressed
Sobic.003G233000	1	PF00201	PTHR11926,PTHR11926:SF152		2.4.1.128		GO:GO:0016758,GO:GO:0008152	AT2G15480.2	UGT73B5	UDP-glucosyl transferase 73B5	LOC_Os01g45110.1	anthocyanin 3-O-beta-glucosyltransferase, putative, expressed
Sobic.003G233600	1	PF02127	PTHR28570,PTHR28570:SF1		3.4.11.21	K01267	GO:GO:0008270,GO:GO:0006508,GO:GO:0004177	AT5G60160.1		Zn-dependent exopeptidases superfamily protein	LOC_Os12g13390.1	aspartyl aminopeptidase, putative, expressed
Sobic.003G234000	1	PF07816	PTHR33095,PTHR33095:SF18					AT1G70420.1		Protein of unknown function (DUF1645)	LOC_Os01g45250.1	DUF1645 domain containing protein, putative, expressed
Sobic.003G235100	1	PF01966	PTHR11845,PTHR11845:SF15	KOG3197		K07023		AT1G26160.1		Metal-dependent phosphohydrolase	LOC_Os01g45390.2	HD domain containing protein 2, putative, expressed
Sobic.003G235500	1		PTHR35831,PTHR35831:SF2								LOC_Os01g45470.1	expressed protein
Sobic.003G236800	1	PF13593	PTHR10361,PTHR10361:SF35	KOG2718		K03453	GO:GO:0016020	AT2G26900.1		Sodium Bile acid symporter family	LOC_Os01g45750.1	bile acid sodium symporter family protein, putative, expressed
Sobic.003G237201	1	PF03514	PTHR31636,PTHR31636:SF7				GO:GO:0005634,GO:GO:0000989	AT1G14920.1	GAI,RGA2	GRAS family transcription factor family protein	LOC_Os01g45860.1	GRAS family transcription factor domain containing protein, expressed
Sobic.003G244100	1	PF16596,PF00170,PF07777	PTHR22952,PTHR22952:SF156				GO:GO:0043565,GO:GO:0006355,GO:GO:0003700	AT2G46270.1	GBF3	G-box binding factor 3	LOC_Os01g46970.2	transcription factor, putative, expressed
Sobic.003G244600	1	PF00704	PTHR11177,PTHR11177:SF165		3.2.1.14	K01183	GO:GO:0005975,GO:GO:0004553	AT5G24090.1	ATCHIA,CHIA	chitinase A	LOC_Os01g47070.1	glycosyl hydrolase, putative, expressed
Sobic.003G244700	1	PF02887,PF00224	PTHR11817,PTHR11817:SF2		2.7.1.40	K00873	GO:GO:0030955,GO:GO:0006096,GO:GO:0004743,GO:GO:0000287	AT5G52920.1	PKP-BETA1,PKP1,PKP2	plastidic pyruvate kinase beta subunit 1	LOC_Os01g47080.1	pyruvate kinase, putative, expressed
Sobic.003G246100	1	PF01398	PTHR12947,PTHR12947:SF9		3.4.19.12	K11866	GO:GO:0005515	AT1G10600.1	AMSH2	associated molecule with the SH3 domain of STAM 2	LOC_Os01g47262.2	AMSH-like protease, putative, expressed
Sobic.003G246700	1	PF01592	PTHR10093	KOG3361			GO:GO:0051536,GO:GO:0016226,GO:GO:0005506	AT4G22220.1	ATISU1,ISU1	SufE/NifU family protein	LOC_Os01g47340.1	iron-sulfur cluster assembly enzyme ISCU, mitochondrial precursor, putative, expressed
Sobic.003G247200	1	PF01329	PTHR12599,PTHR12599:SF2	KOG4073			GO:GO:0008124,GO:GO:0006729	AT1G29810.1		Transcriptional coactivator/pterin dehydratase	LOC_Os01g47420.1	pterin-4-alpha-carbinolamine dehydratase, putative, expressed
Sobic.003G248400	1	PF03106	PTHR31221,PTHR31221:SF13				GO:GO:0043565,GO:GO:0006355,GO:GO:0003700	AT4G18170.1	ATWRKY28,WRKY28	WRKY DNA-binding protein 28	LOC_Os01g47560.1	WRKY16, expressed
Sobic.003G248600	1	PF07724	PTHR23073		3.4.25.1	K03061	GO:GO:0005524	AT1G53750.1	RPT1A	regulatory particle triple-A 1A	LOC_Os02g54340.1	26S protease regulatory subunit 7, putative, expressed
Sobic.003G249000	1	PF01569	PTHR10165,PTHR10165:SF96	KOG3030	3.1.3.4			AT3G02600.1	ATLPP3,LPP3	lipid phosphate phosphatase 3	LOC_Os01g47580.1	lipid phosphatase protein, putative, expressed
Sobic.003G250600	1	PF00462	PTHR10168,PTHR10168:SF107	KOG1752			GO:GO:0045454,GO:GO:0015035,GO:GO:0009055	AT1G28480.1	GRX480,roxy19	Thioredoxin superfamily protein	LOC_Os01g47760.1	OsGrx_I1 - glutaredoxin subgroup III, expressed
Sobic.003G251200	1	PF00954,PF01453,PF00069	PTHR27002,PTHR27002:SF11	KOG1187	2.7.11.1		GO:GO:0048544,GO:GO:0006468,GO:GO:0005524,GO:GO:0004672	AT1G34300.1		lectin protein kinase family protein	LOC_Os01g47820.1	S-locus-like receptor protein kinase, putative, expressed
Sobic.003G251600	1	PF08276,PF00954,PF01453,PF00069	PTHR27002,PTHR27002:SF22	KOG1187	2.7.11.1		GO:GO:0048544,GO:GO:0006468,GO:GO:0005524,GO:GO:0004672	AT1G34300.1		lectin protein kinase family protein	LOC_Os01g48000.1	S-locus-like receptor protein kinase, putative, expressed
Sobic.003G253000	1	PF00179	PTHR24067,PTHR24067:SF159	KOG0417	6.3.2.19	K10580		AT1G16890.2	UBC13B,UBC36	ubiquitin-conjugating enzyme 36	LOC_Os01g48280.1	ubiquitin-conjugating enzyme, putative, expressed
Sobic.003G253700	1										LOC_Os01g48360.2	expressed protein
Sobic.003G254900	1	PF02365	PTHR31989,PTHR31989:SF52				GO:GO:0006355,GO:GO:0003677	AT3G04070.2	anac047,NAC047	NAC domain containing protein 47	LOC_Os01g48446.1	no apical meristem protein, putative, expressed
Sobic.003G255700	1	PF00179	PTHR24067,PTHR24067:SF100	KOG0417	6.3.2.19			AT1G53025.1		Ubiquitin-conjugating enzyme family protein	LOC_Os05g48380.1	ubiquitin-conjugating enzyme domain containing protein, expressed
Sobic.003G255800	1	PF11145	PTHR33389,PTHR33389:SF5					AT4G21700.1		Protein of unknown function (DUF2921)	LOC_Os01g48610.1	expressed protein
Sobic.003G255900	1	PF11145	PTHR33389,PTHR33389:SF7					AT4G21700.1		Protein of unknown function (DUF2921)	LOC_Os01g48620.1	expressed protein
Sobic.003G256000	1	PF11145	PTHR33389,PTHR33389:SF7					AT4G21700.1		Protein of unknown function (DUF2921)	LOC_Os01g48620.1	expressed protein
Sobic.003G259100	1	PF04114	PTHR13304,PTHR13304:SF0	KOG3566		K05289	GO:GO:0042765,GO:GO:0016021	AT5G19130.2		GPI transamidase component family protein / Gaa1-like family protein	LOC_Os01g48980.1	GPI transamidase component family protein, putative, expressed
Sobic.003G259200	1		PTHR10285,PTHR10285:SF78	KOG2878	2.7.1.31	K15918		AT1G80380.2		P-loop containing nucleoside triphosphate hydrolases superfamily protein	LOC_Os01g48990.1	uncharacterized kinase mug58, putative, expressed
Sobic.003G260100	1
Sobic.003G260300	1	PF00249	PTHR10641,PTHR10641:SF549	KOG0048		K09422		AT3G49690.1	ATMYB84,MYB84,RAX3	myb domain protein 84	LOC_Os01g49160.1	MYB family transcription factor, putative, expressed
Sobic.003G261400	1	PF03398	PTHR12161,PTHR12161:SF5					AT1G25420.1		Regulator of Vps4 activity in the MVB pathway protein	LOC_Os01g49350.1	DUF292 domain containing protein, expressed
Sobic.003G261500	1	PF12695	PTHR11614,PTHR11614:SF94	KOG1455	2.3.1.22			AT1G77420.1		alpha/beta-Hydrolases superfamily protein	LOC_Os01g49380.1	lipase, putative, expressed
Sobic.003G263100	1	PF13947,PF14380	PTHR33138,PTHR33138:SF8				GO:GO:0030247	AT1G18390.2		Protein kinase superfamily protein	LOC_Os01g49614.1	Protein kinase domain containing protein, expressed
Sobic.003G263400	1	PF14380,PF07714	PTHR27009,PTHR27009:SF3	KOG1187	3.1.4.46		GO:GO:0006468,GO:GO:0004672	AT5G38260.1		Protein kinase superfamily protein	LOC_Os01g49580.1	Protein kinase domain containing protein, expressed
Sobic.003G263500	1	PF13947,PF14380,PF00069	PTHR27009,PTHR27009:SF3	KOG1187	3.1.4.46		GO:GO:0030247,GO:GO:0006468,GO:GO:0005524,GO:GO:0004672	AT1G66920.2		Protein kinase superfamily protein	LOC_Os01g49614.1	Protein kinase domain containing protein, expressed
Sobic.003G264100	1	PF00271,PF04851,PF13625	PTHR11274,PTHR11274:SF0		3.6.4.12	K10843	GO:GO:0016787,GO:GO:0005524,GO:GO:0003677	AT5G41360.1	ATXPB2,XPB2	homolog of Xeroderma pigmentosum complementation group B 2	LOC_Os01g49680.1	DNA repair helicase XPB2, putative, expressed
Sobic.003G264500	1	PF13410,PF13417	PTHR11260,PTHR11260:SF318	KOG0406	2.5.1.18	K00799	GO:GO:0005515	AT1G10370.1	ATGSTU17,ERD9,GST30,GST30B	Glutathione S-transferase family protein	LOC_Os01g49720.1	glutathione S-transferase, putative, expressed
Sobic.003G265100	1	PF01569	PTHR10165,PTHR10165:SF99	KOG3030	3.1.3.4			AT1G15080.1	ATLPP2,ATPAP2,LPP2	lipid phosphate phosphatase 2	LOC_Os01g49820.1	lipid phosphatase protein, putative, expressed
Sobic.003G265150	1
Sobic.003G265600	1	PF08263,PF13855	PTHR27000,PTHR27000:SF30		2.7.11.1		GO:GO:0005515	AT5G20480.1	EFR	EF-TU receptor	LOC_Os11g47290.1	receptor kinase, putative, expressed
Sobic.003G265701	1	PF00069	PTHR27000,PTHR27000:SF30		2.7.11.1		GO:GO:0006468,GO:GO:0005524,GO:GO:0004672	AT2G24130.1		Leucine-rich receptor-like protein kinase family protein	LOC_Os01g49910.1	expressed protein
Sobic.003G266900	1	PF02485	PTHR31042,PTHR31042:SF2				GO:GO:0016020,GO:GO:0008375	AT1G62305.1		Core-2/I-branching beta-1,6-N-acetylglucosaminyltransferase family protein	LOC_Os01g50040.1	DNA binding protein, putative, expressed
Sobic.003G267300	1	PF00005,PF00664	PTHR24221,PTHR24221:SF272		3.6.3.44	K05658	GO:GO:0016887,GO:GO:0005524,GO:GO:0055085,GO:GO:0042626,GO:GO:0016021,GO:GO:0006810	AT1G02520.1	PGP11	P-glycoprotein 11	LOC_Os01g50100.1	ABC transporter, ATP-binding protein, putative, expressed
Sobic.003G267700	1	PF00005,PF00664	PTHR24221,PTHR24221:SF199		3.6.3.44	K05658	GO:GO:0016887,GO:GO:0005524,GO:GO:0055085,GO:GO:0042626,GO:GO:0016021,GO:GO:0006810	AT2G47000.1	ABCB4,ATPGP4,MDR4,PGP4	ATP binding cassette subfamily B4	LOC_Os01g50160.1	MDR-like ABC transporter, putative, expressed
Sobic.003G268700	1	PF00069	PTHR24361,PTHR24361:SF407	KOG0198	2.7.11.25		GO:GO:0006468,GO:GO:0005524,GO:GO:0004672	AT4G26890.1	MAPKKK16	mitogen-activated protein kinase kinase kinase 16	LOC_Os01g50370.1	STE_MEKK_ste11_MAP3K.4 - STE kinases include homologs to sterile 7, sterile 11 and sterile 20 from yeast, expressed
Sobic.003G268800	1	PF00069	PTHR24361,PTHR24361:SF416	KOG0198	2.7.11.25		GO:GO:0006468,GO:GO:0005524,GO:GO:0004672	AT2G32510.1	MAPKKK17	mitogen-activated protein kinase kinase kinase 17	LOC_Os01g50400.1	STE_MEKK_ste11_MAP3K.5 - STE kinases include homologs to sterile 7, sterile 11 and sterile 20 from yeast, expressed
Sobic.003G269700	1	PF03492	PTHR31009,PTHR31009:SF9		2.1.1.274		GO:GO:0008168	AT4G36470.1		S-adenosyl-L-methionine-dependent methyltransferases superfamily protein	LOC_Os01g50610.1	SAM dependent carboxyl methyltransferase, putative, expressed
Sobic.003G269800	1	PF03765,PF00650	PTHR23324,PTHR23324:SF69	KOG1471				AT4G39170.1		Sec14p-like phosphatidylinositol transfer family protein	LOC_Os01g50616.1	phosphatidylinositol transfer, putative, expressed
Sobic.003G270500	1	PF00348	PTHR11525,PTHR11525:SF5	KOG0711	2.5.1.29,2.5.1.10	K00787	GO:GO:0008299	AT5G47770.1	FPS1	farnesyl diphosphate synthase 1	LOC_Os01g50760.1	polyprenyl synthetase, putative, expressed
Sobic.003G273200	1		PTHR12565,PTHR12565:SF93					AT3G21330.1		basic helix-loop-helix (bHLH) DNA-binding superfamily protein	LOC_Os01g51140.2	helix-loop-helix DNA-binding domain containing protein, expressed
Sobic.003G273600	1	PF00069	PTHR11909,PTHR11909:SF154		2.7.11.1	K02218	GO:GO:0006468,GO:GO:0005524,GO:GO:0004672	AT1G72710.1	CKL2	casein kinase 1-like protein 2	LOC_Os01g51200.1	CK1_CaseinKinase_1.3 - CK1 includes the casein kinase 1 kinases, expressed
Sobic.003G273700	1	PF03641	PTHR31223,PTHR31223:SF4			K06966		AT5G11950.1		Putative lysine decarboxylase family protein	LOC_Os01g51210.1	uncharacterized protein PA4923, putative, expressed
Sobic.003G275900	1		PTHR33120,PTHR33120:SF7								LOC_Os01g51670.1	expressed protein
Sobic.003G276000	1	PF03106	PTHR31221,PTHR31221:SF40				GO:GO:0043565,GO:GO:0006355,GO:GO:0003700	AT5G64810.1	ATWRKY51,WRKY51	WRKY DNA-binding protein 51	LOC_Os01g51690.1	WRKY26, expressed
Sobic.003G276901	1	PF00013	PTHR10288,PTHR10288:SF145			K13210	GO:GO:0003723	AT4G10070.1		KH domain-containing protein	LOC_Os08g01930.1	KH domain-containing protein, putative, expressed
Sobic.003G277500	1	PF08241	PTHR10108,PTHR10108:SF898	KOG3010	2.1.1.145		GO:GO:0008168,GO:GO:0008152	AT5G10830.1		S-adenosyl-L-methionine-dependent methyltransferases superfamily protein	LOC_Os01g51870.1	methyltransferase, putative, expressed
Sobic.003G277700	1	PF01636	PTHR22603,PTHR22603:SF34	KOG2686	2.7.1.82,2.7.1.32	K14156		AT1G74320.1		Protein kinase superfamily protein	LOC_Os01g51920.1	phosphotransferase, putative, expressed
Sobic.003G279300	1	PF06888	PTHR20889,PTHR20889:SF4	KOG3120	3.1.3.2	K06124	GO:GO:0016791,GO:GO:0008152	AT1G73010.1	ATPS2,PS2	phosphate starvation-induced gene 2	LOC_Os01g52230.1	phosphoethanolamine/phosphocholine phosphatase, putative, expressed
Sobic.003G279700	1	PF00931	PTHR23155,PTHR23155:SF629				GO:GO:0043531	AT3G14460.1		LRR and NB-ARC domains-containing disease resistance protein	LOC_Os01g52290.1	expressed protein
Sobic.003G280200	1		PTHR34278,PTHR34278:SF2								LOC_Os01g32670.1	expressed protein
Sobic.003G280300	1	PF14531	PTHR24361,PTHR24361:SF336	KOG0581	2.7.12.2	K04368		AT5G56580.1	ANQ1,ATMKK6,MKK6	MAP kinase kinase 6	LOC_Os01g32660.1	STE_MEK_ste7_MAP2K.2 - STE kinases include homologs to sterile 7, sterile 11 and sterile 20 from yeast, expressed
Sobic.003G280500	1	PF14492,PF03144,PF00679,PF03764,PF00009	PTHR23115,PTHR23115:SF139		3.6.5.3	K03234	GO:GO:0005525	AT1G56070.1	LOS1	Ribosomal protein S5/Elongation factor G/III/V family protein	LOC_Os02g32030.1	elongation factor, putative, expressed
Sobic.003G280600	1	PF06911	PTHR21068,PTHR21068:SF5					AT3G21600.2		Senescence/dehydration-associated protein-related	LOC_Os01g52480.1	senescence-associated protein, putative, expressed
Sobic.003G285500	1	PF03106	PTHR31282,PTHR31282:SF9				GO:GO:0043565,GO:GO:0006355,GO:GO:0003700	AT3G58710.1	ATWRKY69,WRKY69	WRKY DNA-binding protein 69	LOC_Os01g53040.1	WRKY14, expressed
Sobic.003G286600	1	PF04116	PTHR11863,PTHR11863:SF50	KOG0874	1.14.13.169	K04713	GO:GO:0055114,GO:GO:0016491,GO:GO:0006633,GO:GO:0005506	AT1G14290.1	SBH2	sphingoid base hydroxylase 2	LOC_Os01g46940.1	sphingolipid C4-hydroxylase SUR2, putative, expressed
Sobic.003G287600	1	PF00201	PTHR11926,PTHR11926:SF337	KOG1192			GO:GO:0016758,GO:GO:0008152	AT3G16520.3	UGT88A1	UDP-glucosyl transferase 88A1	LOC_Os01g53350.1	anthocyanidin 5,3-O-glucosyltransferase, putative, expressed
Sobic.003G288100	1	PF00201	PTHR11926,PTHR11926:SF358				GO:GO:0016758,GO:GO:0008152	AT3G16520.3	UGT88A1	UDP-glucosyl transferase 88A1	LOC_Os01g53420.1	anthocyanidin 5,3-O-glucosyltransferase, putative, expressed
Sobic.003G289500	1	PF01535,PF14432	PTHR24015,PTHR24015:SF583					AT2G25580.1		Tetratricopeptide repeat (TPR)-like superfamily protein	LOC_Os01g53610.1	selenium-binding protein, related, putative, expressed
Sobic.003G289900	1	PF01417	PTHR12276,PTHR12276:SF59	KOG2056		K12471		AT5G11710.1		ENTH/VHS family protein	LOC_Os01g53670.2	ENTH domain containing protein, expressed
Sobic.003G291600	1	PF08263,PF13855,PF07714	PTHR27000,PTHR27000:SF147	KOG1187	2.7.11.1		GO:GO:0005515,GO:GO:0006468,GO:GO:0004672	AT5G25930.1		Protein kinase family protein with leucine-rich repeat domain	LOC_Os01g53920.1	receptor-like protein kinase 5 precursor, putative, expressed
Sobic.003G291700	1	PF08263,PF07714,PF13855	PTHR27000,PTHR27000:SF147	KOG1187	2.7.11.1		GO:GO:0006468,GO:GO:0004672,GO:GO:0005515	AT5G25930.1		Protein kinase family protein with leucine-rich repeat domain	LOC_Os01g53920.1	receptor-like protein kinase 5 precursor, putative, expressed
Sobic.003G293700	1	PF00201	PTHR11926,PTHR11926:SF337	KOG1192			GO:GO:0016758,GO:GO:0008152	AT3G16520.3	UGT88A1	UDP-glucosyl transferase 88A1	LOC_Os01g53350.1	anthocyanidin 5,3-O-glucosyltransferase, putative, expressed
Sobic.003G294400	1	PF05678	PTHR33402,PTHR33402:SF5					AT1G28280.2		VQ motif-containing protein	LOC_Os01g54400.1	VQ domain containing protein, putative, expressed
Sobic.003G295200	1	PF12796,PF07714	PTHR23257,PTHR23257:SF378	KOG0192	2.7.11.1		GO:GO:0006468,GO:GO:0004672	AT3G58760.1		Integrin-linked protein kinase family	LOC_Os01g54480.1	serine/threonine protein kinase, putative, expressed
Sobic.003G296300	1	PF03106	PTHR32096,PTHR32096:SF19				GO:GO:0043565,GO:GO:0006355,GO:GO:0003700	AT1G29280.1	ATWRKY65,WRKY65	WRKY DNA-binding protein 65	LOC_Os01g54600.1	WRKY13, expressed
Sobic.003G296700	1	PF07714	PTHR27001,PTHR27001:SF106	KOG1187	2.7.11.1		GO:GO:0006468,GO:GO:0004672	AT3G24550.1	ATPERK1,PERK1	proline extensin-like receptor kinase 1	LOC_Os01g54700.1	retrotransposon protein, putative, unclassified, expressed
Sobic.003G297300	1	PF00646	PTHR32212,PTHR32212:SF57				GO:GO:0005515	AT3G44060.1		F-box/RNI-like superfamily protein	LOC_Os01g54850.1	OsFBX24 - F-box domain containing protein, expressed
Sobic.003G297600	1	PF00847	PTHR31190,PTHR31190:SF20				GO:GO:0006355,GO:GO:0003700	AT2G44840.1	ATERF13,EREBP,ERF13	ethylene-responsive element binding factor 13	LOC_Os01g54890.1	ethylene-responsive transcription factor 2, putative, expressed
Sobic.003G297900	1	PF10252	PTHR22055,PTHR22055:SF2	KOG3375				AT5G46020.1			LOC_Os01g54920.1	heat- and acid-stable phosphoprotein, putative, expressed
Sobic.003G298500	1	PF08100,PF00891	PTHR11746,PTHR11746:SF85	KOG3178	2.1.1.240		GO:GO:0046983,GO:GO:0008171	AT4G35160.1		O-methyltransferase family protein	LOC_Os01g54969.1	O-methyltransferase, putative, expressed
Sobic.003G299000	1	PF07223	PTHR31805,PTHR31805:SF3		2.7.11.1			AT4G28300.1		Protein of unknown function (DUF1421)	LOC_Os01g55050.2	protein of unknown function DUF1421 domain containing protein, expressed
Sobic.003G303300	1	PF00155	PTHR11879,PTHR11879:SF16		2.6.1.1	K14454	GO:GO:0030170,GO:GO:0009058,GO:GO:0008483,GO:GO:0006520	AT5G11520.1	ASP3,YLS4	aspartate aminotransferase 3	LOC_Os01g55540.1	aminotransferase, classes I and II, domain containing protein, expressed
Sobic.003G304100	1	PF00854	PTHR11654,PTHR11654:SF58	KOG1237			GO:GO:0016020,GO:GO:0006810,GO:GO:0005215	AT1G52190.1		Major facilitator superfamily protein	LOC_Os01g55610.1	peptide transporter PTR2, putative, expressed
Sobic.003G304200	1	PF01734,PF11815	PTHR14226,PTHR14226:SF30		3.1.1.3	K14674	GO:GO:0006629,GO:GO:0004806	AT5G04040.1	SDP1	Patatin-like phospholipase family protein	LOC_Os01g55650.1	phospholipase, patatin family, putative, expressed
Sobic.003G305200	1	PF03009	PTHR23344,PTHR23344:SF19	KOG2258	3.1.4.46	K01126	GO:GO:0008081,GO:GO:0006629,GO:GO:0008889	AT5G08030.1		PLC-like phosphodiesterases superfamily protein	LOC_Os01g55780.1	glycerophosphoryl diester phosphodiesterase family protein, putative, expressed
Sobic.003G305400	1	PF03081	PTHR12542,PTHR12542:SF20	KOG2344		K07195	GO:GO:0006887,GO:GO:0000145	AT3G29400.1	ATEXO70E1,EXO70E1	exocyst subunit exo70 family protein E1	LOC_Os01g55799.3	exo70 exocyst complex subunit domain containing protein, expressed
Sobic.003G306600	1	PF03069	PTHR31891,PTHR31891:SF1		3.5.1.49	K01455	GO:GO:0016811	AT4G37560.1		Acetamidase/Formamidase family protein	LOC_Os01g55950.1	acetamidase, putative, expressed
Sobic.003G308700	1	PF00651,PF11900,PF12313	PTHR24413,PTHR24413:SF78	KOG0512		K14508	GO:GO:0005515	AT5G45110.1	ATNPR3,NPR3	NPR1-like protein 3	LOC_Os01g56200.1	BTBA2 - Bric-a-Brac,Tramtrack, Broad Complex BTB domain with Ankyrin repeat region, expressed
Sobic.003G308800	1	PF03798	PTHR13439,PTHR13439:SF18	KOG4561			GO:GO:0016021	AT1G31300.1		TRAM, LAG1 and CLN8 (TLC) lipid-sensing domain containing protein	LOC_Os01g56230.1	transmembrane protein 56, putative, expressed
Sobic.003G310900	1	PF00917,PF13423,PF14533,PF12436	PTHR24006,PTHR24006:SF445		3.4.19.12	K11838	GO:GO:0005515	AT5G06600.1	UBP12	ubiquitin-specific protease 12	LOC_Os01g56490.1	ubiquitin carboxyl-terminal hydrolase, putative, expressed
Sobic.003G312200	1	PF02492,PF02881,PF02978	PTHR11564,PTHR11564:SF5		3.6.5.4	K03106	GO:GO:0006614,GO:GO:0005525,GO:GO:0048500,GO:GO:0008312	AT1G48900.1		Signal recognition particle, SRP54 subunit protein	LOC_Os01g56600.1	signal recognition particle 54 kDa protein, putative, expressed
Sobic.003G312300	1	PF02574	PTHR21091,PTHR21091:SF126	KOG1579	2.1.1.10	K00547		AT3G63250.2	ATHMT-2,HMT-2,HMT2	homocysteine methyltransferase 2	LOC_Os12g41390.1	homocysteine S-methyltransferase protein, putative, expressed
Sobic.003G313700	1	PF00931	PTHR23155,PTHR23155:SF443	KOG4658		K13457	GO:GO:0043531	AT3G07040.1	RPM1,RPS3	NB-ARC domain-containing disease resistance protein	LOC_Os08g32880.1	disease resistance protein RPM1, putative, expressed
Sobic.003G313900	1	PF01419	PTHR23244,PTHR23244:SF249				GO:GO:0080028,GO:GO:0019762	AT1G19715.3		Mannose-binding lectin superfamily protein	LOC_Os05g43240.3	jacalin-like lectin domain containing protein, expressed
Sobic.003G315500	1	PF12734	PTHR31568,PTHR31568:SF15								LOC_Os01g57004.1	adhesive/proline-rich protein, putative, expressed
Sobic.003G316200	1	PF09335	PTHR10281,PTHR10281:SF44	KOG1109				AT4G14950.1		SNARE associated Golgi protein family	LOC_Os01g57066.1	transmembrane protein 49, putative, expressed
Sobic.003G316300	1	PF05193,PF00675,PF16187	PTHR11851,PTHR11851:SF155		3.4.24.56	K01408		AT2G41790.1		Insulinase (Peptidase family M16) family protein	LOC_Os01g57073.1	insulin-degrading enzyme, putative, expressed
Sobic.003G316850	1	PF04144	PTHR10687,PTHR10687:SF19	KOG3088			GO:GO:0016021,GO:GO:0015031	AT1G61250.1	SC3	secretory carrier 3	LOC_Os01g57220.1	secretory carrier-associated membrane protein, putative, expressed
Sobic.003G319300	1	PF08276,PF00954,PF01453,PF07714	PTHR27002,PTHR27002:SF24	KOG1187	2.7.11.1		GO:GO:0048544,GO:GO:0006468,GO:GO:0004672	AT4G21390.1	B120	S-locus lectin protein kinase family protein	LOC_Os01g57480.1	serine/threonine-protein kinase receptor precursor, putative, expressed
Sobic.003G320700	1	PF12490	PTHR13268,PTHR13268:SF1	KOG2109				AT5G54730.1	ATATG18F,ATG18F,G18F	homolog of yeast autophagy 18 (ATG18) F	LOC_Os01g57720.1	expressed protein
Sobic.003G321300	1	PF13855,PF00931	PTHR23155,PTHR23155:SF512	KOG4658		K13459	GO:GO:0005515,GO:GO:0043531	AT4G26090.1	RPS2	NB-ARC domain-containing disease resistance protein	LOC_Os01g57870.1	disease resistance protein RPS2, putative, expressed
Sobic.003G322700	1		PTHR31354,PTHR31354:SF0					AT4G27020.1			LOC_Os01g58114.1	expressed protein
Sobic.003G323100	1		PTHR33647,PTHR33647:SF5								LOC_Os01g58130.1	expressed protein
Sobic.003G323201	1		PTHR33647,PTHR33647:SF2								LOC_Os01g58150.1	expressed protein
Sobic.003G323500	1	PF13905	PTHR13871,PTHR13871:SF48	KOG2501	1.8.1.8	K17609		AT1G60420.1		DC1 domain-containing protein	LOC_Os01g58194.1	protein disulfide isomerase, putative, expressed
Sobic.003G323600	1	PF01253	PTHR10388,PTHR10388:SF19	KOG1770		K03113	GO:GO:0006413,GO:GO:0003743	AT1G54290.1		Translation initiation factor SUI1 family protein	LOC_Os01g58220.2	translation initiation factor SUI1, putative, expressed
Sobic.003G325000	1	PF04578,PF13968	PTHR31325,PTHR31325:SF11					AT5G45480.1		Protein of unknown function (DUF594)	LOC_Os01g58500.1	expressed protein
Sobic.003G325300	1	PF00931	PTHR23155,PTHR23155:SF573	KOG4658			GO:GO:0043531	AT1G12220.1	RPS5	Disease resistance protein (CC-NBS-LRR class) family	LOC_Os01g58530.1	NB-ARC/LRR disease resistance protein, putative, expressed
Sobic.003G327700	1	PF16845	PTHR11413,PTHR11413:SF56				GO:GO:0004869	AT3G12490.2	ATCYS6,ATCYSB,CYSB	cystatin B	LOC_Os01g58890.1	cysteine proteinase inhibitor precursor protein, putative, expressed
Sobic.003G329400	1	PF01979	PTHR11647,PTHR11647:SF1		3.5.2.2	K01464	GO:GO:0016787	AT5G12200.1	PYD2	pyrimidine 2	LOC_Os01g59340.1	dihydropyrimidinase, putative, expressed
Sobic.003G331300	1	PF13489	PTHR12315	KOG2899		K15190		AT5G51130.1		S-adenosyl-L-methionine-dependent methyltransferases superfamily protein	LOC_Os08g42760.1	methyltransferase domain containing protein, expressed
Sobic.003G332000	1	PF11891	PTHR31620,PTHR31620:SF5					AT3G08640.1		Protein of unknown function (DUF3411)	LOC_Os01g59740.1	expressed protein
Sobic.003G334200	1	PF12854,PF13041,PF01535	PTHR24015,PTHR24015:SF633					AT2G22410.1	SLO1	SLOW GROWTH 1	LOC_Os01g60000.1	pentatricopeptide, putative, expressed
Sobic.003G334400	1	PF08263,PF00560,PF13855	PTHR27004,PTHR27004:SF9	KOG0472			GO:GO:0005515	AT1G47890.1	AtRLP7,RLP7	receptor like protein 7	LOC_Os04g40440.1	expressed protein
Sobic.003G334600	1	PF02365	PTHR31719,PTHR31719:SF31				GO:GO:0006355,GO:GO:0003677	AT5G08790.1	anac081,ATAF2	NAC (No Apical Meristem) domain transcriptional regulator superfamily protein	LOC_Os01g60020.1	NAC domain transcription factor, putative, expressed
Sobic.003G336100	1	PF03547	PTHR31419,PTHR31419:SF1	KOG2722			GO:GO:0055085,GO:GO:0016021	AT5G01990.1		Auxin efflux carrier family protein	LOC_Os01g60230.4	auxin efflux carrier component, putative, expressed
Sobic.003G336700	1	PF08263,PF13855,PF07714	PTHR27003,PTHR27003:SF96	KOG1187	2.7.11.1		GO:GO:0005515,GO:GO:0006468,GO:GO:0004672	AT1G06840.1		Leucine-rich repeat protein kinase family protein	LOC_Os05g40270.4	expressed protein
Sobic.003G338400	1	PF07714	PTHR27001,PTHR27001:SF4	KOG1187	2.7.11.1		GO:GO:0006468,GO:GO:0004672	AT3G08760.1	ATSIK	Protein kinase superfamily protein	LOC_Os01g60700.1	serine/threonine-protein kinase NAK, putative, expressed
Sobic.003G339500	1	PF00514,PF04564	PTHR23315,PTHR23315:SF63		6.3.2.19		GO:GO:0005515,GO:GO:0016567,GO:GO:0004842	AT5G01830.1		ARM repeat superfamily protein	LOC_Os01g60860.1	spotted leaf 11, putative, expressed
Sobic.003G339800	1										LOC_Os05g39860.1	expressed protein
Sobic.003G339900	1										LOC_Os01g60930.1	expressed protein
Sobic.003G340700	1	PF14290	PTHR36139,PTHR36139:SF1					AT1G47420.1	SDH5	succinate dehydrogenase 5	LOC_Os04g34100.1	expressed protein
Sobic.003G341000	1	PF00403	PTHR22814,PTHR22814:SF60	KOG1603			GO:GO:0046872,GO:GO:0030001	AT5G05365.1		Heavy metal transport/detoxification superfamily protein	LOC_Os01g61070.1	heavy metal-associated domain containing protein, expressed
Sobic.003G343600	1	PF13920	PTHR12313,PTHR12313:SF8	KOG4172	6.3.2.19			AT2G44410.1		RING/U-box superfamily protein	LOC_Os01g61420.1	zinc finger, C3HC4 type domain containing protein, expressed
Sobic.003G346500	1	PF00808	PTHR11064,PTHR11064:SF27	KOG0869		K08065		AT2G37060.1	NF-YB8	nuclear factor Y, subunit B8	LOC_Os01g61810.2	histone-like transcription factor and archaeal histone, putative, expressed
Sobic.003G348400	1	PF13962,PF12796	PTHR24177,PTHR24177:SF10	KOG0502,KOG4412				AT3G12360.1	ITN1	Ankyrin repeat family protein	LOC_Os01g61990.1	ankyrin repeat-containing protein, putative, expressed
Sobic.003G349600	1	PF13912	PTHR26374,PTHR26374:SF196					AT3G53600.1		C2H2-type zinc finger family protein	LOC_Os01g62130.1	ZOS1-14 - C2H2 zinc finger protein, expressed
Sobic.003G350600	1	PF03134	PTHR12300,PTHR12300:SF60	KOG1725		K17279		AT4G36720.1	HVA22K	HVA22-like protein K	LOC_Os07g38100.1	HVA22, putative, expressed
Sobic.003G351701	1	PF01417	PTHR12276,PTHR12276:SF10					AT3G46540.1		ENTH/VHS family protein	LOC_Os01g62370.1	ENTH domain containing protein, expressed
Sobic.003G352200	1	PF00249	PTHR10641,PTHR10641:SF492	KOG0048		K09422		AT5G02320.2	ATMYB3R5,MYB3R-5	myb domain protein 3r-5	LOC_Os01g62410.1	MYB family transcription factor, putative, expressed
Sobic.003G352600	1	PF03514	PTHR31636,PTHR31636:SF33					AT2G37650.1		GRAS family transcription factor	LOC_Os01g62460.1	ZOS1-16 - C2H2 zinc finger protein, expressed
Sobic.003G354400	1	PF00441,PF02770,PF01756	PTHR10909,PTHR10909:SF11		1.3.3.6	K00232	GO:GO:0055114,GO:GO:0016627,GO:GO:0003995,GO:GO:0006635,GO:GO:0005777,GO:GO:0003997	AT1G06290.1	ACX3,ATACX3	acyl-CoA oxidase 3	LOC_Os06g24704.1	acyl-coenzyme A oxidase, putative, expressed
Sobic.003G355600	1	PF00248	PTHR11732,PTHR11732:SF251	KOG1577	1.1.1.21			AT2G37770.2		NAD(P)-linked oxidoreductase superfamily protein	LOC_Os01g62880.1	oxidoreductase, aldo/keto reductase family protein, putative, expressed
Sobic.003G356000	1	PF00171,PF00696	PTHR11063,PTHR11063:SF13		1.2.1.41,2.7.2.11	K12657	GO:GO:0055114,GO:GO:0016491,GO:GO:0008152	AT3G55610.1	P5CS2	delta 1-pyrroline-5-carboxylate synthase 2	LOC_Os01g62900.1	amino acid kinase, putative, expressed
Sobic.003G358100	1	PF10250	PTHR31741,PTHR31741:SF20					AT2G37980.1		O-fucosyltransferase family protein	LOC_Os01g63230.1	growth regulator related protein, putative, expressed
Sobic.003G359600	1	PF12937	PTHR24006,PTHR24006:SF428	KOG1947		K13463	GO:GO:0005515	AT2G39940.1	COI1	RNI-like superfamily protein	LOC_Os01g63420.1	OsFBL4 - F-box domain and LRR containing protein, expressed
Sobic.003G360900	1	PF00067	PTHR24298,PTHR24298:SF61	KOG0156	1.14.13.89		GO:GO:0055114,GO:GO:0020037,GO:GO:0016705,GO:GO:0005506	AT4G37330.1	CYP81D4	cytochrome P450, family 81, subfamily D, polypeptide 4	LOC_Os03g55240.1	cytochrome P450, putative, expressed
Sobic.003G362400	1	PF01125	PTHR19411,PTHR19411:SF2	KOG3404		K12873	GO:GO:0005634	AT4G21110.1		G10 family protein	LOC_Os04g55290.5	G10 protein, putative, expressed
Sobic.003G363100	1	PF00777	PTHR13713,PTHR13713:SF54		2.4.99.4		GO:GO:0008373,GO:GO:0006486	AT1G08280.1		Glycosyltransferase family 29 (sialyltransferase) family protein	LOC_Os01g63970.1	sialyltransferase family domain containing protein, expressed
Sobic.003G363200	1		PTHR10593,PTHR10593:SF27					AT3G20880.1	WIP4	WIP domain protein 4	LOC_Os01g63980.1	ZOS1-17 - C2H2 zinc finger protein, expressed
Sobic.003G364200	1	PF00704	PTHR11177		3.2.1.14	K01183	GO:GO:0005975,GO:GO:0004553	AT5G24090.1	ATCHIA,CHIA	chitinase A	LOC_Os01g64100.1	glycosyl hydrolase, putative, expressed
Sobic.003G365300	1	PF09325,PF00787	PTHR10555,PTHR10555:SF122	KOG2273		K17917	GO:GO:0035091	AT5G06140.1	ATSNX1,SNX1	sorting nexin 1	LOC_Os01g64280.1	sorting nexin 1, putative, expressed
Sobic.003G366100	1										LOC_Os01g64440.1	expressed protein
Sobic.003G366200	1	PF03168	PTHR31415,PTHR31415:SF4					AT2G35460.1		Late embryogenesis abundant (LEA) hydroxyproline-rich glycoprotein family	LOC_Os01g64450.1	harpin-induced protein 1 domain containing protein, expressed
Sobic.003G366400	1	PF01014	PTHR10395,PTHR10395:SF13	KOG1599	1.7.3.3	K00365		AT2G26230.1		uricase / urate oxidase / nodulin 35, putative	LOC_Os01g64520.1	uricase, putative, expressed
Sobic.003G366700	1	PF00201	PTHR11926,PTHR11926:SF360		2.4.1.273		GO:GO:0016758,GO:GO:0008152	AT5G49690.1		UDP-Glycosyltransferase superfamily protein	LOC_Os01g64540.1	anthocyanidin 3-O-glucosyltransferase, putative, expressed
Sobic.003G367300	1	PF00022	PTHR11937,PTHR11937:SF205			K10355		AT5G09810.1	ACT7	actin 7	LOC_Os01g64630.1	actin, putative, expressed
Sobic.003G367451	1	PF13774,PF00957	PTHR21136,PTHR21136:SF106	KOG0861		K08516	GO:GO:0016192,GO:GO:0016021	AT5G58060.1	ATGP1,ATYKT61,YKT61	SNARE-like superfamily protein	LOC_Os01g64650.2	VAMP-like protein YKT62, putative, expressed
Sobic.003G368000	1	PF00646,PF01167	PTHR16517,PTHR16517:SF39	KOG2502			GO:GO:0005515	AT1G25280.1	AtTLP10,TLP10	tubby like protein 10	LOC_Os01g64700.1	OsFBT3 - F-box and tubby domain containing protein, expressed
Sobic.003G368300	1	PF00170	PTHR22952,PTHR22952:SF175			K14432	GO:GO:0043565,GO:GO:0006355,GO:GO:0003700	AT1G03970.1	GBF4	G-box binding factor 4	LOC_Os01g64730.1	bZIP transcription factor domain containing protein, expressed
Sobic.003G370500	1	PF00561	PTHR10794,PTHR10794:SF40	KOG1838	2.3.1.84	K07019		AT1G34340.1		alpha/beta-Hydrolases superfamily protein	LOC_Os01g65070.1	hydrolase, alpha/beta fold family domain containing protein, expressed
Sobic.003G372000	1	PF00854	PTHR11654,PTHR11654:SF179	KOG1237			GO:GO:0016020,GO:GO:0006810,GO:GO:0005215	AT1G22540.1		Major facilitator superfamily protein	LOC_Os01g65200.3	proton-dependent oligopeptide transport, putative, expressed
Sobic.003G376000	1	PF01490	PTHR22950,PTHR22950:SF274	KOG1303				AT1G10010.1	AAP8,ATAAP8	amino acid permease 8	LOC_Os01g65670.1	amino acid transporter, putative, expressed
Sobic.003G376400	1	PF04616	PTHR22925,PTHR22925:SF32		3.2.1.145		GO:GO:0005975,GO:GO:0004553	AT5G67540.1		Arabinanase/levansucrase/invertase	LOC_Os01g65720.1	expressed protein
Sobic.003G377900	1	PF03514	PTHR31636,PTHR31636:SF10					AT1G21450.1	SCL1	SCARECROW-like 1	LOC_Os01g65900.1	chitin-inducible gibberellin-responsive protein, putative, expressed
Sobic.003G378000	1	PF00646,PF13516	PTHR24006			K03875	GO:GO:0005515	AT1G21410.1	SKP2A	F-box/RNI-like superfamily protein	LOC_Os01g65920.1	F-box/LRR-repeat protein 2, putative, expressed
Sobic.003G379700	1	PF02365	PTHR31719,PTHR31719:SF3				GO:GO:0006355,GO:GO:0003677	AT1G01720.1	ANAC002,ATAF1	NAC (No Apical Meristem) domain transcriptional regulator superfamily protein	LOC_Os01g66120.1	No apical meristem protein, putative, expressed
Sobic.003G379800	1	PF04564,PF00514	PTHR23315,PTHR23315:SF117		6.3.2.19		GO:GO:0016567,GO:GO:0004842,GO:GO:0005515	AT2G23140.1		RING/U-box superfamily protein with ARM repeat domain	LOC_Os01g66130.1	armadillo/beta-catenin repeat family protein, putative, expressed
Sobic.003G381000	1	PF02622	PTHR31984,PTHR31984:SF4					AT1G33780.1		Protein of unknown function (DUF179)	LOC_Os01g66280.1	transcriptional regulator, putative, expressed
Sobic.003G381400	1	PF00847	PTHR31190,PTHR31190:SF11				GO:GO:0006355,GO:GO:0003700	AT4G27950.1	CRF4	cytokinin response factor 4	LOC_Os05g25260.1	AP2 domain containing protein, expressed
Sobic.003G382800	1		PTHR35485,PTHR35485:SF2					AT2G44010.1			LOC_Os01g66544.1	expressed protein
Sobic.003G382900	1	PF17004,PF08492	PTHR14094,PTHR14094:SF9	KOG2376		K03108	GO:GO:0048500,GO:GO:0008312,GO:GO:0006614	AT1G67680.1		SRP72 RNA-binding domain	LOC_Os01g66560.1	signal recognition particle 72 kDa protein, putative, expressed
Sobic.003G386100	1	PF08806	PTHR13077,PTHR13077:SF6	KOG3384				AT1G05720.1		selenoprotein family protein	LOC_Os01g66960.1	selenoprotein precursor, putative, expressed
Sobic.003G386600	1	PF00262	PTHR11073,PTHR11073:SF6	KOG0674		K08057	GO:GO:0051082,GO:GO:0006457,GO:GO:0005783,GO:GO:0005509	AT1G08450.1	AtCRT3,CRT3,EBS2,PSL1	calreticulin 3	LOC_Os01g67054.1	calreticulin precursor protein, putative, expressed
Sobic.003G387200	1
Sobic.003G388251	1	PF00445	PTHR11240,PTHR11240:SF16	KOG1642	3.1.27.1	K01166	GO:GO:0033897,GO:GO:0003723	AT2G39780.1	RNS2	ribonuclease 2	LOC_Os01g67180.1	ribonuclease T2 family domain containing protein, expressed
Sobic.003G394600	1	PF01370	PTHR10366,PTHR10366:SF441				GO:GO:0050662,GO:GO:0003824	AT4G39230.1		NmrA-like negative transcriptional regulator family protein	LOC_Os06g27770.1	isoflavone reductase homolog IRL, putative, expressed
Sobic.003G395100	1	PF13414	PTHR22904,PTHR22904:SF356	KOG4555				AT4G30480.2		Tetratricopeptide repeat (TPR)-like superfamily protein	LOC_Os10g34540.1	tetratricopeptide repeat protein 1, putative, expressed
Sobic.003G396300	1	PF13812,PF01535,PF13041	PTHR24015					AT2G36240.1		pentatricopeptide (PPR) repeat-containing protein	LOC_Os01g68070.1	PPR repeat containing protein, expressed
Sobic.003G397200	1
Sobic.003G397400	1										LOC_Os01g68290.1	expressed protein
Sobic.003G397500	1										LOC_Os01g68300.1	expressed protein
Sobic.003G401500	1										LOC_Os01g68800.1	expressed protein
Sobic.003G402600	1	PF11976	PTHR10562,PTHR10562:SF26	KOG1769		K12160		AT4G26840.1	ATSUMO1,SUM1,SUMO 1,SUMO1	small ubiquitin-like modifier 1	LOC_Os01g68950.1	ubiquitin family domain containing protein, expressed
Sobic.003G403500	1	PF05212	PTHR31210,PTHR31210:SF4					AT4G12840.2		Protein of unknown function (DUF707)	LOC_Os01g69050.1	lysine ketoglutarate reductase trans-splicing related 1, putative, expressed
Sobic.003G405700	1	PF03081	PTHR12542,PTHR12542:SF22			K07195	GO:GO:0006887,GO:GO:0000145	AT5G50380.1	ATEXO70F1,EXO70F1	exocyst subunit exo70 family protein F1	LOC_Os01g69230.1	exo70 exocyst complex subunit domain containing protein, expressed
Sobic.003G406700	1										LOC_Os01g69840.1	expressed protein
Sobic.003G406900	1		PTHR34781,PTHR34781:SF1					AT1G27290.1			LOC_Os01g69870.1	expressed protein
Sobic.003G407200	1	PF01833,PF00612,PF13637,PF03859	PTHR23335,PTHR23335:SF8	KOG0520			GO:GO:0005515,GO:GO:0005634,GO:GO:0003677	AT1G67310.1		Calmodulin-binding transcription activator protein with CG-1 and Ankyrin domains	LOC_Os01g69910.1	calmodulin-binding transcription activator, putative, expressed
Sobic.003G408200	1	PF14364	PTHR35762,PTHR35762:SF2					AT5G50710.1			LOC_Os01g69960.1	expressed protein
Sobic.003G409300	1	PF00931	PTHR23155,PTHR23155:SF582	KOG4658			GO:GO:0043531	AT3G46530.1	RPP13	NB-ARC domain-containing disease resistance protein	LOC_Os01g70080.1	NB-ARC domain containing protein, expressed
Sobic.003G410100	1	PF00069	PTHR24056,PTHR24056:SF210		2.7.11.22,2.7.11.23	K08819	GO:GO:0006468,GO:GO:0005524,GO:GO:0004672	AT5G50860.1		Protein kinase superfamily protein	LOC_Os01g70130.1	protein kinase domain containing protein, expressed
Sobic.003G413100	1	PF00106	PTHR24322,PTHR24322:SF457	KOG1208			GO:GO:0016491,GO:GO:0008152	AT5G51030.1		NAD(P)-binding Rossmann-fold superfamily protein	LOC_Os01g70430.1	oxidoreductase, short chain dehydrogenase/reductase family domain containing protein, expressed
Sobic.003G413500	1										LOC_Os01g70470.1	expressed protein
Sobic.003G413600	1	PF02705	PTHR30540,PTHR30540:SF7			K03549	GO:GO:0071805,GO:GO:0016020,GO:GO:0015079	AT4G13420.1	ATHAK5,HAK5	high affinity K+ transporter 5	LOC_Os01g70490.1	potassium transporter, putative, expressed
Sobic.003G413700	1	PF02705	PTHR30540,PTHR30540:SF7			K03549	GO:GO:0071805,GO:GO:0016020,GO:GO:0015079	AT4G13420.1	ATHAK5,HAK5	high affinity K+ transporter 5	LOC_Os01g70490.1	potassium transporter, putative, expressed
Sobic.003G413800	1	PF00067	PTHR24298,PTHR24298:SF95	KOG0156			GO:GO:0055114,GO:GO:0020037,GO:GO:0016705,GO:GO:0005506	AT1G64940.1	CYP89A6	cytochrome P450, family 87, subfamily A, polypeptide 6	LOC_Os08g05620.1	cytochrome P450, putative, expressed
Sobic.003G415900	1	PF00403	PTHR22814,PTHR22814:SF124	KOG1603			GO:GO:0046872,GO:GO:0030001	AT5G19090.1		Heavy metal transport/detoxification superfamily protein	LOC_Os01g70710.1	heavy metal-associated domain containing protein, expressed
Sobic.003G416100	1		PTHR33433,PTHR33433:SF1					AT5G10625.1			LOC_Os01g70730.1	flowering promoting factor-like 1, putative, expressed
Sobic.003G416400	1		PTHR11227,PTHR11227:SF18	KOG2111				AT3G62770.1	AtATG18a	Transducin/WD40 repeat-like superfamily protein	LOC_Os01g70780.1	WD40-like domain containing protein, putative, expressed
Sobic.003G417350	1	PF12697	PTHR10992,PTHR10992:SF857	KOG1454	3.1.1.78			AT2G23610.1	ATMES3,MES3	methyl esterase 3	LOC_Os01g70860.1	esterase, putative, expressed
Sobic.003G417500	1		PTHR10593,PTHR10593:SF44					AT1G03840.1	MGP	C2H2 and C2HC zinc fingers superfamily protein	LOC_Os01g70870.1	ZOS1-23 - C2H2 zinc finger protein, expressed
Sobic.003G421100	1	PF01565,PF09265	PTHR13878,PTHR13878:SF61		1.5.99.12	K00279	GO:GO:0055114,GO:GO:0050660,GO:GO:0016491,GO:GO:0019139,GO:GO:0009690	AT2G41510.1	ATCKX1,CKX1	cytokinin oxidase/dehydrogenase 1	LOC_Os01g71310.1	cytokinin dehydrogenase precursor, putative, expressed
Sobic.003G422000	1	PF00332	PTHR32227,PTHR32227:SF94		3.2.1.39		GO:GO:0005975,GO:GO:0004553	AT4G16260.1		Glycosyl hydrolase superfamily protein	LOC_Os01g71670.1	glycosyl hydrolases family 17, putative, expressed
Sobic.003G422200	1	PF00332	PTHR32227,PTHR32227:SF86		3.2.1.39		GO:GO:0005975,GO:GO:0004553	AT3G57260.1	BG2,BGL2,PR-2,PR2	beta-1,3-glucanase 2	LOC_Os01g71690.3	recA protein, expressed
Sobic.003G422600	1	PF00324	PTHR11785,PTHR11785:SF321	KOG1289			GO:GO:0055085,GO:GO:0016020,GO:GO:0006810,GO:GO:0015171,GO:GO:0003333	AT2G01170.1	BAT1	bidirectional amino acid transporter 1	LOC_Os01g71740.1	amino acid permease family protein, putative, expressed
Sobic.003G422700	1	PF00324	PTHR11785,PTHR11785:SF356	KOG1289			GO:GO:0055085,GO:GO:0016020,GO:GO:0006810,GO:GO:0015171,GO:GO:0003333	AT2G01170.1	BAT1	bidirectional amino acid transporter 1	LOC_Os01g71740.1	amino acid permease family protein, putative, expressed
Sobic.003G423500	1	PF00332	PTHR32227,PTHR32227:SF86		3.2.1.39		GO:GO:0005975,GO:GO:0004553	AT4G16260.1		Glycosyl hydrolase superfamily protein	LOC_Os01g71820.1	glycosyl hydrolases family 17, putative, expressed
Sobic.003G424500	1	PF12734	PTHR31568					AT5G04080.1			LOC_Os01g72009.1	expressed protein
Sobic.003G426300	1	PF00043,PF13417	PTHR11260,PTHR11260:SF236	KOG0406	2.5.1.18	K00799	GO:GO:0005515	AT2G29420.1	ATGSTU7,GST25,GSTU7	glutathione S-transferase tau 7	LOC_Os03g39850.1	glutathione S-transferase, putative, expressed
Sobic.003G426400	1	PF00043,PF13417	PTHR11260,PTHR11260:SF236	KOG0406	2.5.1.18	K00799	GO:GO:0005515	AT3G09270.1	ATGSTU8,GSTU8	glutathione S-transferase TAU 8	LOC_Os01g72170.1	glutathione S-transferase, putative, expressed
Sobic.003G426800	1	PF09811	PTHR18829,PTHR18829:SF0					AT1G34570.1		Essential protein Yae1, N-terminal	LOC_Os01g72200.1	expressed protein
Sobic.003G427300	1	PF00156,PF00215	PTHR19278,PTHR19278:SF39	KOG1377	4.1.1.23,2.4.2.10	K13421	GO:GO:0009116,GO:GO:0006207,GO:GO:0004590	AT3G54470.1		uridine 5\'-monophosphate synthase / UMP synthase (PYRE-F) (UMPS)	LOC_Os01g72240.1	uridine 5-monophosphate synthase, putative, expressed
Sobic.003G429200	1	PF03358	PTHR30543,PTHR30543:SF5	KOG4530	1.6.5.2,1.6.5.3		GO:GO:0016491	AT3G27890.1	NQR	NADPH:quinone oxidoreductase	LOC_Os01g72460.1	NADPH quinone oxidoreductase, putative, expressed
Sobic.003G429300	1	PF02525	PTHR30543,PTHR30543:SF5	KOG4530	1.6.5.2,1.6.5.3			AT3G27890.1	NQR	NADPH:quinone oxidoreductase	LOC_Os01g72460.1	NADPH quinone oxidoreductase, putative, expressed
Sobic.003G431100	1	PF04577	PTHR20961,PTHR20961:SF12	KOG4698			GO:GO:0016757	AT2G41640.1		Glycosyltransferase family 61 protein	LOC_Os01g72610.1	glycosyltransferase, putative, expressed
Sobic.003G432100	1	PF01513	PTHR20275,PTHR20275:SF10	KOG2178	2.7.1.23,2.7.1.86	K00858	GO:GO:0008152,GO:GO:0006741,GO:GO:0003951	AT3G21070.2	ATNADK-1,NADK1	NAD kinase 1	LOC_Os01g72690.1	NAD kinase, putative, expressed
Sobic.003G433100	1	PF01823	PTHR33199,PTHR33199:SF1					AT4G24290.2		MAC/Perforin domain-containing protein	LOC_Os07g07194.1	MAC/Perforin domain containing protein, putative, expressed
Sobic.003G434000	1	PF10251	PTHR16318	KOG3402		K06170		AT5G09310.1			LOC_Os01g72960.1	expressed protein
Sobic.003G434200	1	PF04783,PF04782	PTHR21450,PTHR21450:SF13					AT1G21740.1		Protein of unknown function (DUF630 and DUF632)	LOC_Os01g72970.1	DUF630/DUF632 domains containing protein, putative, expressed
Sobic.003G434600	1	PF01266	PTHR10961,PTHR10961:SF22	KOG2820		K00306	GO:GO:0055114,GO:GO:0016491	AT2G24580.1		FAD-dependent oxidoreductase family protein	LOC_Os01g21380.1	FAD dependent oxidoreductase domain containing protein, expressed
Sobic.003G435200	1	PF01636,PF09202	PTHR10593,PTHR10593:SF36		2.7.11.1	K07179	GO:GO:0006468,GO:GO:0005524,GO:GO:0004674	AT3G51270.1		protein serine/threonine kinases;ATP binding;catalytics	LOC_Os01g66520.1	serine/threonine-protein kinase RIO-like, putative, expressed
Sobic.003G436300	1	PF05875	PTHR34368,PTHR34368:SF1				GO:GO:0016811,GO:GO:0016021,GO:GO:0006672	AT1G71190.1	SAG18	senescence associated gene 18	LOC_Os01g73120.1	expressed protein
Sobic.003G436500	1	PF03671	PTHR15825	KOG3483		K12162		AT1G77710.1			LOC_Os01g73140.1	ubiquitin-fold modifier 1 precursor, putative, expressed
Sobic.003G436800	1	PF00141	PTHR31235,PTHR31235:SF12		1.11.1.7	K00430	GO:GO:0055114,GO:GO:0020037,GO:GO:0006979,GO:GO:0004601	AT1G71695.1		Peroxidase superfamily protein	LOC_Os01g73170.1	peroxidase precursor, putative, expressed
Sobic.003G438200	1	PF13774,PF00957	PTHR21136,PTHR21136:SF106	KOG0861		K08516	GO:GO:0016192,GO:GO:0016021	AT5G58060.1	ATGP1,ATYKT61,YKT61	SNARE-like superfamily protein	LOC_Os01g73300.1	VAMP-like protein YKT62, putative, expressed
Sobic.003G438600	1	PF00954,PF01453,PF00069	PTHR27002,PTHR27002:SF109	KOG1187	2.7.11.1		GO:GO:0048544,GO:GO:0006468,GO:GO:0005524,GO:GO:0004672	AT5G60900.1	RLK1	receptor-like protein kinase 1	LOC_Os01g73390.1	expressed protein
Sobic.003G438900	1	PF01363,PF13713,PF08381,PF00415	PTHR22870,PTHR22870:SF199				GO:GO:0046872	AT5G42140.1		Regulator of chromosome condensation (RCC1) family with FYVE zinc finger domain	LOC_Os01g73410.1	FYVE zinc finger domain containing protein, expressed
Sobic.003G439501	1	PF12274	PTHR33120,PTHR33120:SF11								LOC_Os07g09850.1	expressed protein
Sobic.003G440300	1		PTHR34213,PTHR34213:SF2					AT5G04830.2		Nuclear transport factor 2 (NTF2) family protein	LOC_Os01g73500.1	expressed protein
Sobic.003G440900	1	PF08244,PF00251	PTHR31953,PTHR31953:SF9		3.2.1.26	K01193		AT1G55120.1	AtcwINV3,ATFRUCT5,FRUCT5	beta-fructofuranosidase 5	LOC_Os01g73580.1	glycosyl hydrolases, putative, expressed
Sobic.003G442500	1	PF03552	PTHR13301,PTHR13301:SF41		2.4.1.12		GO:GO:0030244,GO:GO:0016760,GO:GO:0016020	AT4G23990.1	ATCSLG3,CSLG3	cellulose synthase like G3	LOC_Os03g59340.1	CESA2 - cellulose synthase, expressed
Sobic.003G442601	1	PF02268,PF02751	PTHR10966	KOG3463		K03123	GO:GO:0006367,GO:GO:0005672	AT4G24440.1		transcription initiation factor IIA gamma chain / TFIIA-gamma (TFIIA-S)	LOC_Os01g73890.1	transcription initiation factor IIA gamma chain, putative, expressed
Sobic.003G445000	1	PF03283	PTHR21562,PTHR21562:SF20	KOG4287			GO:GO:0016787	AT3G09410.1		Pectinacetylesterase family protein	LOC_Os01g74330.1	pectinacetylesterase domain containing protein, expressed
Sobic.003G445200	1							AT2G39500.1
Sobic.004G001400	1	PF03931,PF01466	PTHR11165	KOG1724		K03094	GO:GO:0006511	AT5G42190.1	ASK2,SKP1B	E3 ubiquitin ligase SCF complex subunit SKP1/ASK1 family protein	LOC_Os09g36830.1	Skp1 family, dimerisation domain containing protein, expressed
Sobic.004G002400	1	PF12796	PTHR24188	KOG4214				AT5G61230.1		Ankyrin repeat family protein	LOC_Os02g01245.1	expressed protein
Sobic.004G003401	1	PF01486,PF00319	PTHR34212,PTHR34212:SF1	KOG0014			GO:GO:0006355,GO:GO:0005634,GO:GO:0003700,GO:GO:0046983,GO:GO:0003677	AT2G45660.1	AGL20,ATSOC1,SOC1	AGAMOUS-like 20	LOC_Os02g01365.1	expressed protein
Sobic.004G003501	1							AT5G52552.1	CPuORF14	conserved peptide upstream open reading frame 14
Sobic.004G006600	1	PF02373	PTHR12549	KOG1356		K15601		AT1G11950.1		Transcription factor jumonji (jmjC) domain-containing protein	LOC_Os02g01940.1	transcription factor jumonji, putative, expressed
Sobic.004G008000	1	PF08156	PTHR10894,PTHR10894:SF3			K14565		AT5G27120.1		NOP56-like pre RNA processing ribonucleoprotein	LOC_Os12g20410.1	matrix attachment region binding protein, putative, expressed
Sobic.004G008100	1	PF07645,PF13947,PF00069	PTHR27005,PTHR27005:SF24	KOG1187	2.7.11.1		GO:GO:0005509,GO:GO:0030247,GO:GO:0006468,GO:GO:0005524,GO:GO:0004672	AT1G21240.1	WAK3	wall associated kinase 3	LOC_Os02g02120.1	OsWAK11 - OsWAK receptor-like protein kinase, expressed
Sobic.004G008200	1	PF04116	PTHR11863,PTHR11863:SF52	KOG0874	1.14.13.169		GO:GO:0055114,GO:GO:0016491,GO:GO:0006633,GO:GO:0005506	AT1G14290.1	SBH2	sphingoid base hydroxylase 2	LOC_Os06g22490.1	sphingolipid C4-hydroxylase SUR2, putative, expressed
Sobic.004G008800	1	PF04116	PTHR11863,PTHR11863:SF52	KOG0874	1.14.13.169	K04713	GO:GO:0055114,GO:GO:0016491,GO:GO:0006633,GO:GO:0005506	AT1G14290.1	SBH2	sphingoid base hydroxylase 2	LOC_Os06g22490.1	sphingolipid C4-hydroxylase SUR2, putative, expressed
Sobic.004G012100	1	PF00010	PTHR23042,PTHR23042:SF66				GO:GO:0046983	AT5G54680.1	bHLH105,ILR3	basic helix-loop-helix (bHLH) DNA-binding superfamily protein	LOC_Os02g02480.1	basic helix-loop-helix DND-binding domain containing protein, expressed
Sobic.004G013100	1	PF04258	PTHR12174	KOG2443		K09595	GO:GO:0016021,GO:GO:0004190	AT2G03120.1	ATSPP,SPP	signal peptide peptidase	LOC_Os05g36070.3	signal peptide peptidase domain containing protein, expressed
Sobic.004G013600	1	PF04106	PTHR13040,PTHR13040:SF2	KOG2976		K08339	GO:GO:0006914,GO:GO:0005737	AT5G17290.1	APG5,ATATG5,ATG5	autophagy protein Apg5 family	LOC_Os02g02570.1	autophagy protein 5, putative, expressed
Sobic.004G014000	1	PF07714	PTHR27001,PTHR27001:SF103	KOG1187	2.7.11.1,2.7.10.2		GO:GO:0006468,GO:GO:0004672	AT2G17220.1		Protein kinase superfamily protein	LOC_Os02g02600.1	serine/threonine-protein kinase Cx32, chloroplast precursor, putative, expressed
Sobic.004G016800	1	PF07714	PTHR23257,PTHR23257:SF471	KOG0192	2.7.12.1		GO:GO:0006468,GO:GO:0004672	AT4G35780.1		ACT-like protein tyrosine kinase family protein	LOC_Os02g02780.1	protein kinase family protein, putative, expressed
Sobic.004G017800	1	PF00179	PTHR24068	KOG0417	6.3.2.19	K06689		AT1G64230.1	UBC28	ubiquitin-conjugating enzyme 28	LOC_Os02g02830.1	ubiquitin-conjugating enzyme, putative, expressed
Sobic.004G018400	1	PF00160	PTHR11071	KOG0865	5.2.1.8	K01802	GO:GO:0006457,GO:GO:0003755,GO:GO:0000413	AT2G21130.1		Cyclophilin-like peptidyl-prolyl cis-trans isomerase family protein	LOC_Os02g02890.1	peptidyl-prolyl cis-trans isomerase, putative, expressed
Sobic.004G018800	1	PF03134	PTHR12300,PTHR12300:SF50					AT5G42560.1		Abscisic acid-responsive (TB2/DP1, HVA22) family protein	LOC_Os03g04030.1	HVA22, putative, expressed
Sobic.004G019600	1	PF06487	PTHR13082	KOG3391		K14324		AT2G45640.1	ATSAP18,SAP18	SIN3 associated polypeptide P18	LOC_Os02g02960.1	histone deacetylase complex subunit SAP18, putative, expressed
Sobic.004G021200	1		PTHR36337,PTHR36337:SF1					AT1G73970.1			LOC_Os02g03090.1	expressed protein
Sobic.004G021300	1	PF00248	PTHR11732,PTHR11732:SF209	KOG1577	1.1.1.224			AT2G21250.1		NAD(P)-linked oxidoreductase superfamily protein	LOC_Os02g03100.2	oxidoreductase, aldo/keto reductase family protein, putative, expressed
Sobic.004G023900	1	PF00330	PTHR11670		4.2.1.33	K01703	GO:GO:0008152	AT4G13430.1	ATLEUC1,IIL1	isopropyl malate isomerase large subunit 1	LOC_Os02g03260.1	3-isopropylmalate dehydratase large subunit 2, putative, expressed
Sobic.004G024100	1	PF03479	PTHR31500,PTHR31500:SF21					AT4G12080.1	AHL1,ATAHL1	AT-hook motif nuclear-localized protein 1	LOC_Os02g03270.1	AT hook motif domain containing protein, expressed
Sobic.004G028100	1		PTHR37761,PTHR37761:SF1					AT5G15880.1			LOC_Os09g02130.1	expressed protein
Sobic.004G028800	1	PF13920	PTHR10044,PTHR10044:SF105	KOG1100	6.3.2.19	K19042		AT1G10650.1		SBP (S-ribonuclease binding protein) family protein	LOC_Os02g03760.2	expressed protein
Sobic.004G030900	1	PF12906	PTHR23012,PTHR23012:SF65	KOG1609	6.3.2.19		GO:GO:0008270	AT1G50440.2		RING/FYVE/PHD zinc finger superfamily protein	LOC_Os02g03950.1	zinc finger, C3HC4 type family protein, expressed
Sobic.004G032800	1	PF06293	PTHR24055,PTHR24055:SF202	KOG0660	2.7.11.24	K04371	GO:GO:0016773,GO:GO:0016020,GO:GO:0005524	AT3G18040.1	MPK9	MAP kinase 9	LOC_Os02g04230.1	CGMC_MAPKCMGC_2.7 - CGMC includes CDA, MAPK, GSK3, and CLKC kinases, expressed
Sobic.004G033600	1	PF12274									LOC_Os04g48730.1	expressed protein
Sobic.004G034600	1	PF12697	PTHR10992,PTHR10992:SF879	KOG1454				AT5G13800.2	CRN1,PPH	pheophytinase	LOC_Os06g24730.1	hydrolase, alpha/beta fold family domain containing protein, expressed
Sobic.004G034800	1		PTHR31790,PTHR31790:SF15					AT2G02030.1		F-box family protein	LOC_Os12g06740.1	OsFBX440 - F-box domain containing protein, expressed
Sobic.004G036300	1	PF14259	PTHR23099,PTHR23099:SF0					AT5G58130.1	ROS3	RNA-binding (RRM/RBD/RNP motifs) family protein	LOC_Os02g04560.1	marker Xucw84, putative, expressed
Sobic.004G036500	1	PF00249,PF14379	PTHR31314,PTHR31314:SF8					AT3G13040.2		myb-like HTH transcriptional regulator family protein	LOC_Os02g04640.1	Myb-like DNA-binding domain containing protein, putative, expressed
Sobic.004G039300	1		PTHR13205,PTHR13205:SF15	KOG2468	2.7.1.108	K00902		AT3G45040.1		phosphatidate cytidylyltransferase family protein	LOC_Os02g05320.1	phosphatidate cytidylyltransferase family protein, putative, expressed
Sobic.004G040000	1	PF00046,PF00628	PTHR12628,PTHR12628:SF10				GO:GO:0003677,GO:GO:0005515	AT4G29940.1	PRHA	pathogenesis related homeodomain protein A	LOC_Os02g05450.1	Homeobox domain containing protein, expressed
Sobic.004G040200	1	PF06293	PTHR24055,PTHR24055:SF216		2.7.11.24	K04371	GO:GO:0016773,GO:GO:0016020,GO:GO:0005524	AT1G10210.2	ATMPK1,MPK1	mitogen-activated protein kinase 1	LOC_Os02g05480.1	CGMC_MAPKCMGC_2_SLT2y_ERK.1 - CGMC includes CDA, MAPK, GSK3, and CLKC kinases, expressed
Sobic.004G042300	1	PF07800	PTHR31197,PTHR31197:SF4					AT4G31410.1		Protein of unknown function (DUF1644)	LOC_Os02g05710.1	expressed protein
Sobic.004G043001	1		PTHR33065,PTHR33065:SF20								LOC_Os04g38290.1	expressed protein
Sobic.004G045200	1	PF08263,PF13855	PTHR27000,PTHR27000:SF125	KOG0472			GO:GO:0005515	AT1G17240.1	AtRLP2,RLP2	receptor like protein 2	LOC_Os02g05920.1	phytosulfokine receptor precursor, putative, expressed
Sobic.004G049500	1	PF14531,PF03822	PTHR24347,PTHR24347:SF237	KOG0583	2.7.11.1	K07198	GO:GO:0007165	AT5G58380.1	CIPK10,PKS2,SIP1,SNRK3.8	SOS3-interacting protein 1	LOC_Os02g06570.2	CAMK_KIN1/SNF1/Nim1_like.13 - CAMK includes calcium/calmodulin depedent protein kinases, expressed
Sobic.004G050100	1	PF11976	PTHR10666,PTHR10666:SF150	KOG0005,KOG0001		K08770		AT4G05320.2	UBQ10	polyubiquitin 10	LOC_Os06g46770.2	ubiquitin family protein, putative, expressed
Sobic.004G050200	1	PF01370	PTHR10366,PTHR10366:SF276	KOG1502		K13082	GO:GO:0050662,GO:GO:0003824	AT5G42800.1	DFR,M318,TT3	dihydroflavonol 4-reductase	LOC_Os01g44260.1	dihydroflavonol-4-reductase, putative, expressed
Sobic.004G052500	1
Sobic.004G052900	1	PF02237,PF03099	PTHR12835		6.3.4.15,6.3.4.11	K01942	GO:GO:0006464,GO:GO:0004077	AT2G25710.1	HCS1	holocarboxylase synthase 1	LOC_Os02g07040.2	biotin--protein ligase, putative, expressed
Sobic.004G053700	1	PF00903	PTHR11959,PTHR11959:SF7	KOG0638	1.13.11.27	K00457	GO:GO:0055114,GO:GO:0016701,GO:GO:0009072,GO:GO:0003868	AT1G06570.1	HPD,PDS1	phytoene desaturation 1	LOC_Os02g07160.1	glyoxalase family protein, putative, expressed
Sobic.004G054100	1	PF10250	PTHR37220,PTHR37220:SF1					AT3G05320.1		O-fucosyltransferase family protein	LOC_Os02g07200.1	protein-O-fucosyltransferase 1, putative, expressed
Sobic.004G054300	1	PF02338	PTHR12419,PTHR12419:SF17		3.4.19.12			AT3G22260.1		Cysteine proteinases superfamily protein	LOC_Os02g07210.2	OTU-like cysteine protease family protein, putative, expressed
Sobic.004G058000	1		PTHR33179,PTHR33179:SF7					AT4G39720.1		VQ motif-containing protein	LOC_Os02g07690.1	VQ domain containing protein, putative, expressed
Sobic.004G058500	1	PF03381	PTHR10926,PTHR10926:SF30	KOG2952			GO:GO:0016020	AT1G54320.1		LEM3 (ligand-effect modulator 3) family protein / CDC50 family protein	LOC_Os06g45430.1	cell cycle control protein, putative, expressed
Sobic.004G060900	1	PF08263,PF13855,PF00069	PTHR27001,PTHR27001:SF186	KOG1187	2.7.11.1		GO:GO:0005515,GO:GO:0006468,GO:GO:0005524,GO:GO:0004672	AT1G11130.1	SCM,SRF9,SUB	Leucine-rich repeat protein kinase family protein	LOC_Os02g07960.3	STRUBBELIG-RECEPTOR FAMILY 3 precursor, putative, expressed
Sobic.004G061200	1	PF05915	PTHR15664	KOG4753				AT4G29850.1		Eukaryotic protein of unknown function (DUF872)	LOC_Os02g07980.1	expressed protein
Sobic.004G061400	1	PF00690,PF12515,PF00702,PF00689,PF00122	PTHR24093,PTHR24093:SF359		3.6.3.8	K01537	GO:GO:0005516,GO:GO:0046872,GO:GO:0000166	AT5G57110.2	ACA8,AT-ACA8	autoinhibited Ca2+ -ATPase, isoform 8	LOC_Os04g51610.1	calcium-transporting ATPase, plasma membrane-type, putative, expressed
Sobic.004G061900	1	PF07738	PTHR12911,PTHR12911:SF27	KOG2687		K19347		AT3G10730.1	ATSUN2,SUN2	SAD1/UNC-84 domain protein 2	LOC_Os05g18770.1	Sad1 / UNC-like C-terminal domain containing protein, putative, expressed
Sobic.004G064900	1	PF11443	PTHR31373,PTHR31373:SF0					AT5G13210.1		Uncharacterised conserved protein UCP015417, vWA	LOC_Os02g08330.1	gp176, putative, expressed
Sobic.004G065000	1	PF10377	PTHR13222,PTHR13222:SF1	KOG4572				AT4G30790.1			LOC_Os02g08350.1	expressed protein
Sobic.004G066600	1	PF00249,PF00072	PTHR26402,PTHR26402:SF529	KOG1601		K14491	GO:GO:0000160	AT2G25180.1	ARR12,RR12	response regulator 12	LOC_Os02g08500.1	two-component response regulator, putative, expressed
Sobic.004G067100	1	PF03789,PF03791,PF03790,PF05920	PTHR11850,PTHR11850:SF127	KOG0773			GO:GO:0003677,GO:GO:0005634,GO:GO:0006355	AT5G25220.2	KNAT3	KNOTTED1-like homeobox gene 3	LOC_Os02g08544.1	homeobox protein knotted-1, putative, expressed
Sobic.004G067200	1		PTHR33168,PTHR33168:SF2					AT3G01430.1			LOC_Os06g43810.1	expressed protein
Sobic.004G067600	1		PTHR33168,PTHR33168:SF2					AT3G01430.1			LOC_Os06g43810.1	expressed protein
Sobic.004G068200	1										LOC_Os02g09140.1	bfr-2, putative, expressed
Sobic.004G068500	1	PF02845	PTHR31245,PTHR31245:SF1				GO:GO:0005515	AT5G32440.1		Ubiquitin system component Cue protein	LOC_Os02g09180.1	CUE domain containing protein, expressed
Sobic.004G069100	1	PF08387	PTHR32212,PTHR32212:SF115					AT1G69630.1		F-box/RNI-like superfamily protein	LOC_Os02g08160.1	OsFBD6 - F-box and FBD domain containing protein, expressed
Sobic.004G069200	1	PF07714	PTHR27001,PTHR27001:SF88	KOG1187	2.7.10.2		GO:GO:0006468,GO:GO:0004672	AT3G15890.1		Protein kinase superfamily protein	LOC_Os02g09359.1	BRASSINOSTEROID INSENSITIVE 1-associated receptor kinase 1 precursor, putative, expressed
Sobic.004G069850	1	PF04199	PTHR31118,PTHR31118:SF10		3.5.1.9		GO:GO:0019441,GO:GO:0004061	AT4G35220.1		Cyclase family protein	LOC_Os02g09420.1	cyclase family protein, putative, expressed
Sobic.004G071200	1	PF00201	PTHR11926,PTHR11926:SF167				GO:GO:0016758,GO:GO:0008152	AT4G15480.1	UGT84A1	UDP-Glycosyltransferase superfamily protein	LOC_Os02g09510.1	limonoid UDP-glucosyltransferase, putative, expressed
Sobic.004G071500	1	PF00646	PTHR32133,PTHR32133:SF147				GO:GO:0005515	AT2G02030.1		F-box family protein	LOC_Os02g27400.1	OsFBX49 - F-box domain containing protein, expressed
Sobic.004G072800	1	PF10280	PTHR22890				GO:GO:0016592,GO:GO:0006357,GO:GO:0001104	AT3G01435.1		Expressed protein	LOC_Os02g09600.2	expressed protein
Sobic.004G074200	1	PF12695	PTHR12277,PTHR12277:SF70	KOG1552				AT3G30380.2		alpha/beta-Hydrolases superfamily protein	LOC_Os02g09770.1	abhydrolase domain-containing protein FAM108C1, putative, expressed
Sobic.004G074500	1	PF03222	PTHR22950,PTHR22950:SF239	KOG1305		K14207	GO:GO:0003333	AT3G30390.2		Transmembrane amino acid transporter family protein	LOC_Os02g09810.2	amino acid transporter, putative, expressed
Sobic.004G074600	1	PF13639	PTHR22763,PTHR22763:SF58		6.3.2.19		GO:GO:0008270,GO:GO:0005515	AT5G15820.1		RING/U-box superfamily protein	LOC_Os02g09820.1	zinc finger, C3HC4 type domain containing protein, expressed
Sobic.004G074700	1	PF00170	PTHR22952,PTHR22952:SF138				GO:GO:0043565,GO:GO:0006355,GO:GO:0003700	AT1G13600.1	AtbZIP58,bZIP58	basic leucine-zipper 58	LOC_Os02g09830.1	bZIP transcription factor domain containing protein, expressed
Sobic.004G074900	1	PF13499	PTHR14095,PTHR14095:SF7			K11583		AT5G28850.2		Calcium-binding EF-hand family protein	LOC_Os02g09840.1	serine/threonine-protein phosphatase 2A regulatory subunit B subunitbeta, putative, expressed
Sobic.004G076100	1	PF01476,PF07714	PTHR27001,PTHR27001:SF183	KOG1187	2.7.11.1		GO:GO:0006468,GO:GO:0004672	AT2G33580.1		Protein kinase superfamily protein	LOC_Os02g09960.1	LYK8, putative, expressed
Sobic.004G077400	1		PTHR13321,PTHR13321:SF2	KOG3264		K15135		AT2G22370.1			LOC_Os02g10050.1	expressed protein
Sobic.004G078700	1	PF07986	PTHR16052,PTHR16052:SF1	KOG4416		K16810		AT3G57890.1		Tubulin binding cofactor C domain-containing protein	LOC_Os02g10130.1	tubulin binding cofactor C, putative, expressed
Sobic.004G079100	1	PF01428,PF01754	PTHR10634,PTHR10634:SF30	KOG3173			GO:GO:0008270,GO:GO:0003677	AT1G51200.1		A20/AN1-like zinc finger family protein	LOC_Os02g10200.1	zinc finger A20 and AN1 domain-containing stress-associated protein, putative, expressed
Sobic.004G081800	1	PF00627,PF13650,PF00240	PTHR12917,PTHR12917:SF1	KOG0012		K11885	GO:GO:0005515	AT3G13235.3		ubiquitin family protein	LOC_Os02g10510.1	Ubiquitin family domain containing protein, expressed
Sobic.004G082900	1	PF05496	PTHR23073,PTHR23073:SF32		3.4.25.1	K03064	GO:GO:0009378,GO:GO:0006310,GO:GO:0006281	AT1G45000.1		AAA-type ATPase family protein	LOC_Os02g10640.1	26S protease regulatory subunit, putative, expressed
Sobic.004G083000	1	PF03765,PF00650	PTHR23324,PTHR23324:SF79	KOG1471				AT1G55840.1		Sec14p-like phosphatidylinositol transfer family protein	LOC_Os02g10650.1	CRAL/TRIO domain containing protein, expressed
Sobic.004G084500	1	PF01650	PTHR12000,PTHR12000:SF1	KOG1349	3.4.22.34	K05290	GO:GO:0008233,GO:GO:0006508,GO:GO:0042765,GO:GO:0016255,GO:GO:0003923	AT1G08750.1		Peptidase C13 family	LOC_Os02g12740.1	GPI-anchor transamidase precursor, putative, expressed
Sobic.004G086400	1	PF00067	PTHR24282,PTHR24282:SF43	KOG0157		K15639	GO:GO:0055114,GO:GO:0020037,GO:GO:0016705,GO:GO:0005506	AT2G26710.1	BAS1,CYP72B1,CYP734A1	Cytochrome P450 superfamily protein	LOC_Os02g11020.1	cytochrome P450 72A1, putative, expressed
Sobic.004G086600	1	PF07724	PTHR23073,PTHR23073:SF12		3.4.25.1	K03066	GO:GO:0005524	AT5G19990.1	ATSUG1,RPT6A	regulatory particle triple-A ATPase 6A	LOC_Os02g11050.1	26S protease regulatory subunit, putative, expressed
Sobic.004G087200	1	PF00201	PTHR11926,PTHR11926:SF190	KOG1192	2.4.1.203		GO:GO:0016758,GO:GO:0008152	AT2G36750.1	UGT73C1	UDP-glucosyl transferase 73C1	LOC_Os01g08090.1	flavonol-3-O-glycoside-7-O-glucosyltransferase 1, putative, expressed
Sobic.004G087300	1	PF00201	PTHR11926,PTHR11926:SF190	KOG1192		K13496	GO:GO:0016758,GO:GO:0008152	AT2G36790.1	UGT73C6	UDP-glucosyl transferase 73C6	LOC_Os01g08090.1	flavonol-3-O-glycoside-7-O-glucosyltransferase 1, putative, expressed
Sobic.004G087700	1	PF14510,PF08370,PF00005,PF01061	PTHR19241,PTHR19241:SF219				GO:GO:0016887,GO:GO:0005524,GO:GO:0016020	AT1G15520.1	ABCG40,ATABCG40,ATPDR12,PDR12	pleiotropic drug resistance 12	LOC_Os02g11760.1	pleiotropic drug resistance protein, putative, expressed
Sobic.004G087800	1	PF14510,PF08370,PF00005,PF01061	PTHR19241,PTHR19241:SF219		3.6.3.17		GO:GO:0016887,GO:GO:0005524,GO:GO:0016020	AT1G15520.1	ABCG40,ATABCG40,ATPDR12,PDR12	pleiotropic drug resistance 12	LOC_Os02g11760.1	pleiotropic drug resistance protein, putative, expressed
Sobic.004G088100	1	PF12590,PF01643	PTHR31727,PTHR31727:SF3		3.1.2.14	K10781	GO:GO:0016790,GO:GO:0006633	AT1G08510.1	FATB	fatty acyl-ACP thioesterases B	LOC_Os06g05130.1	myristoyl-acyl carrier protein thioesterase, chloroplast precursor, putative, expressed
Sobic.004G089300	1	PF12698,PF00005	PTHR19229,PTHR19229:SF127	KOG0059	3.6.3.25		GO:GO:0016887,GO:GO:0005524,GO:GO:0016021,GO:GO:0006810,GO:GO:0005215	AT3G47780.1	ATATH6,ATH6	ABC2 homolog 6	LOC_Os02g11960.1	ABC transporter, ATP-binding protein, putative, expressed
Sobic.004G091200	1	PF00850	PTHR10625,PTHR10625:SF127		3.5.1.98	K06067		AT4G38130.1	ATHD1,ATHDA19,HD1,HDA1,HDA19,RPD3A	histone deacetylase 1	LOC_Os06g38470.1	histone deacetylase 19, putative, expressed
Sobic.004G092000	1		PTHR33120								LOC_Os06g38210.2	expressed protein
Sobic.004G092100	1
Sobic.004G092500	1	PF00149	PTHR11668,PTHR11668:SF248		3.1.3.16	K04382	GO:GO:0016787	AT1G10430.1	PP2A-2	protein phosphatase 2A-2	LOC_Os06g37660.1	OsPP2Ac-1 - Phosphatase 2A isoform 1 belonging to family 1, expressed
Sobic.004G092900	1	PF11838,PF01433	PTHR11533,PTHR11533:SF189		3.4.11.2	K08776	GO:GO:0008270,GO:GO:0008237,GO:GO:0006508	AT4G33090.1	APM1,ATAPM1	aminopeptidase M1	LOC_Os02g12650.1	puromycin-sensitive aminopeptidase, putative, expressed
Sobic.004G095600	1	PF00931	PTHR23155,PTHR23155:SF558	KOG4658			GO:GO:0043531	AT3G46710.1		NB-ARC domain-containing disease resistance protein	LOC_Os02g19750.1	NBS-LRR type disease resistance protein, putative, expressed
Sobic.004G096700	1	PF05195,PF00557	PTHR10804,PTHR10804:SF100		3.4.13.9	K14213	GO:GO:0030145,GO:GO:0004177	AT4G29490.1		Metallopeptidase M24 family protein	LOC_Os02g13140.1	xaa-Pro dipeptidase, putative, expressed
Sobic.004G099700	1	PF08263,PF13855,PF00069	PTHR27000,PTHR27000:SF124	KOG1187	2.7.11.1		GO:GO:0005515,GO:GO:0006468,GO:GO:0005524,GO:GO:0004672	AT5G25930.1		Protein kinase family protein with leucine-rich repeat domain	LOC_Os02g13510.1	receptor-like protein kinase 5 precursor, putative, expressed
Sobic.004G101500	1		PTHR23041,PTHR23041:SF65			K10639		AT1G53490.1		RING/U-box superfamily protein	LOC_Os02g13810.1	DNA binding protein, putative, expressed
Sobic.004G101900	1	PF00285	PTHR11739,PTHR11739:SF4		2.3.3.16,2.3.3.1	K01647	GO:GO:0046912	AT3G58750.1	CSY2	citrate synthase 2	LOC_Os02g13840.1	citrate synthase, putative, expressed
Sobic.004G102400	1	PF01363,PF04366	PTHR15629,PTHR15629:SF13	KOG1843			GO:GO:0046872	AT1G29800.2		RING/FYVE/PHD-type zinc finger family protein	LOC_Os02g13890.1	FYVE zinc finger domain containing protein, expressed
Sobic.004G103400	1	PF08263,PF00560,PF13855	PTHR27004,PTHR27004:SF22	KOG0472			GO:GO:0005515	AT3G11010.1	AtRLP34,RLP34	receptor like protein 34	LOC_Os01g04070.1	verticillium wilt disease resistance protein, putative, expressed
Sobic.004G104700	1	PF00155	PTHR11879,PTHR11879:SF18		2.6.1.1	K14455	GO:GO:0030170,GO:GO:0009058,GO:GO:0008483,GO:GO:0006520	AT2G30970.1	ASP1	aspartate aminotransferase 1	LOC_Os02g14110.1	aminotransferase, classes I and II, domain containing protein, expressed
Sobic.004G104900	1	PF07714	PTHR24057,PTHR24057:SF17		2.7.11.1,2.7.11.26	K14502	GO:GO:0006468,GO:GO:0004672	AT4G18710.1	ATSK21,BIN2,DWF12,SK21,UCU1	Protein kinase superfamily protein	LOC_Os02g14130.1	CGMC_GSK.4 - CGMC includes CDA, MAPK, GSK3, and CLKC kinases, expressed
Sobic.004G105500	1		PTHR35120,PTHR35120:SF2					AT3G58110.1			LOC_Os06g34710.1	expressed protein
Sobic.004G106200	1	PF13855,PF07714	PTHR27000,PTHR27000:SF154	KOG1187	2.7.11.1		GO:GO:0005515,GO:GO:0006468,GO:GO:0004672	AT5G45800.1	MEE62	Leucine-rich repeat protein kinase family protein	LOC_Os02g14480.1	receptor-like kinase, putative, expressed
Sobic.004G106900	1	PF00311	PTHR30523,PTHR30523:SF10		4.1.1.31	K01595	GO:GO:0015977,GO:GO:0008964,GO:GO:0006099	AT3G14940.1	ATPPC3,PPC3	phosphoenolpyruvate carboxylase 3	LOC_Os02g14770.3	phosphoenolpyruvate carboxylase, putative, expressed
Sobic.004G107000	1	PF00154	PTHR22942,PTHR22942:SF30	KOG1434	3.6.1.8	K10872	GO:GO:0009432,GO:GO:0006281,GO:GO:0005524,GO:GO:0003697	AT3G22880.1	ARLIM15,ATDMC1,DMC1	DNA repair (Rad51) family protein	LOC_Os11g04954.1	DNA repair protein Rad51, putative, expressed
Sobic.004G111200	1	PF08263,PF00560,PF13855,PF07714	PTHR27000,PTHR27000:SF124	KOG1187	2.7.11.1		GO:GO:0005515,GO:GO:0006468,GO:GO:0004672	AT5G25930.1		Protein kinase family protein with leucine-rich repeat domain	LOC_Os02g13430.1	receptor-like protein kinase 5 precursor, putative, expressed
Sobic.004G111400	1	PF08263,PF13855,PF00069	PTHR27000,PTHR27000:SF78	KOG1187	2.7.11.1		GO:GO:0005515,GO:GO:0006468,GO:GO:0005524,GO:GO:0004672	AT5G25930.1		Protein kinase family protein with leucine-rich repeat domain	LOC_Os02g13430.1	receptor-like protein kinase 5 precursor, putative, expressed
Sobic.004G112400	1	PF03140	PTHR31549,PTHR31549:SF7					AT3G50170.1		Plant protein of unknown function (DUF247)	LOC_Os02g15500.1	plant protein of unknown function domain containing protein, expressed
Sobic.004G113700	1	PF13920,PF00642	PTHR12930	KOG1813		K13127	GO:GO:0046872	AT1G01350.1		Zinc finger (CCCH-type/C3HC4-type RING finger) family protein	LOC_Os02g19804.1	Zinc finger C-x8-C-x5-C-x3-H type domain containing protein, expressed
Sobic.004G114400	1
Sobic.004G115350	1	PF06544,PF08572	PTHR14212	KOG2769		K12843	GO:GO:0046540,GO:GO:0000398	AT1G28060.1		Pre-mRNA-splicing factor 3	LOC_Os09g07500.1	expressed protein
Sobic.004G116000	1		PTHR31827,PTHR31827:SF10					AT1G64140.1			LOC_Os02g15885.1	expressed protein
Sobic.004G118200	1	PF02453	PTHR10994,PTHR10994:SF87	KOG1792				AT4G11220.1	BTI2,RTNLB2	VIRB2-interacting protein 2	LOC_Os02g16620.1	reticulon domain containing protein, putative, expressed
Sobic.004G119000	1	PF01344	PTHR24412,PTHR24412:SF213				GO:GO:0005515	AT4G03030.1		Galactose oxidase/kelch repeat superfamily protein	LOC_Os02g21110.1	OsFBK6 - F-box domain and kelch repeat containing protein, expressed
Sobic.004G119100	1	PF07047	PTHR12499,PTHR12499:SF3	KOG3335				AT1G28510.1		Optic atrophy 3 protein (OPA3)	LOC_Os02g20844.1	expressed protein
Sobic.004G121300	1	PF06644	PTHR13126			K07555	GO:GO:0006461,GO:GO:0005739	AT2G34050.1			LOC_Os02g20860.1	ATP11 protein, expressed
Sobic.004G124200	1	PF16113,PF00725,PF02737	PTHR23309,PTHR23309:SF10	KOG1683	1.1.1.35,5.1.2.3,5.3.3.8,4.2.1.17	K10527	GO:GO:0055114,GO:GO:0016491,GO:GO:0006631,GO:GO:0003857	AT4G29010.1	AIM1	Enoyl-CoA hydratase/isomerase family	LOC_Os02g17390.1	3-hydroxyacyl-CoA dehydrogenase, putative, expressed
Sobic.004G125100	1	PF03254	PTHR31889,PTHR31889:SF4		2.4.1.69	K13681	GO:GO:0042546,GO:GO:0016020,GO:GO:0008107	AT2G03220.1	ATFT1,ATFUT1,FT1,MUR2	fucosyltransferase 1	LOC_Os02g17534.1	xyloglucan fucosyltransferase, putative, expressed
Sobic.004G128100	1	PF04068,PF00037,PF00005	PTHR19248,PTHR19248:SF18		3.6.3.19	K06174	GO:GO:0016887,GO:GO:0005524	AT4G19210.1	ATRLI2,RLI2	RNAse l inhibitor protein 2	LOC_Os02g18180.1	ATP-binding cassette sub-family E member 1, putative, expressed
Sobic.004G130300	1	PF00240,PF00454	PTHR10666,PTHR10666:SF144	KOG2381	2.7.1.67		GO:GO:0005515,GO:GO:0016773	AT2G46500.2	ATPI4K GAMMA 4,PI4K GAMMA 4,UBDK GAMMA 4	phosphoinositide 4-kinase gamma 4	LOC_Os02g18840.1	phosphatidylinositol 3- and 4-kinase family protein, putative, expressed
Sobic.004G130400	1	PF12695,PF00930	PTHR11731,PTHR11731:SF110		3.4.14.5	K01278	GO:GO:0006508	AT5G24260.1		prolyl oligopeptidase family protein	LOC_Os02g18850.1	OsPOP5 - Putative Prolyl Oligopeptidase homologue, expressed
Sobic.004G132300	1	PF05212	PTHR31210,PTHR31210:SF6					AT1G67850.2		Protein of unknown function (DUF707)	LOC_Os02g19510.2	lysine ketoglutarate reductase trans-splicing related 1, putative, expressed
Sobic.004G133400	1	PF01176	PTHR21668,PTHR21668:SF5	KOG3403		K03236	GO:GO:0006413,GO:GO:0003743,GO:GO:0003723	AT2G04520.1		Nucleic acid-binding, OB-fold-like protein	LOC_Os06g23440.1	eukaryotic translation initiation factor 1A, putative, expressed
Sobic.004G139300	1	PF00067	PTHR24298,PTHR24298:SF58	KOG0156	1.14.13.121		GO:GO:0055114,GO:GO:0020037,GO:GO:0016705,GO:GO:0005506	AT1G13080.1	CYP71B2	cytochrome P450, family 71, subfamily B, polypeptide 2	LOC_Os01g27890.1	cytochrome P450, putative, expressed
Sobic.004G140000	1	PF00010	PTHR11514,PTHR11514:SF33				GO:GO:0046983	AT5G57150.1		basic helix-loop-helix (bHLH) DNA-binding superfamily protein	LOC_Os04g23550.1	basic helix-loop-helix family protein, putative, expressed
Sobic.004G143000	1
Sobic.004G143900	1	PF00218	PTHR22854,PTHR22854:SF13	KOG4201	4.1.1.48	K01609	GO:GO:0004425	AT2G04400.1		Aldolase-type TIM barrel family protein	LOC_Os08g23150.1	indole-3-glycerol phosphate synthase, chloroplast precursor, putative, expressed
Sobic.004G145200	1	PF01823	PTHR33199,PTHR33199:SF2					AT1G14780.1		MAC/Perforin domain-containing protein	LOC_Os02g27480.1	membrane attack complex component/perforin/complement C9, putative, expressed
Sobic.004G151500	1	PF00847	PTHR32467,PTHR32467:SF4				GO:GO:0006355,GO:GO:0003700,GO:GO:0007275	AT4G13040.3		Integrase-type DNA-binding superfamily protein	LOC_Os02g29550.1	AP2 domain containing protein, expressed
Sobic.004G153000	1		PTHR35481,PTHR35481:SF1					AT2G38430.1			LOC_Os02g30140.1	expressed protein
Sobic.004G153600	1	PF03081	PTHR12542,PTHR12542:SF36	KOG2344		K07195	GO:GO:0006887,GO:GO:0000145	AT5G50380.1	ATEXO70F1,EXO70F1	exocyst subunit exo70 family protein F1	LOC_Os02g30230.2	exo70 exocyst complex subunit domain containing protein, expressed
Sobic.004G154000	1	PF00331	PTHR31490,PTHR31490:SF17		3.2.1.8		GO:GO:0005975,GO:GO:0004553	AT1G58370.1	ATXYN1,RXF12	glycosyl hydrolase family 10 protein / carbohydrate-binding domain-containing protein	LOC_Os01g04300.1	glycosyl hydrolase family 10 protein, putative, expressed
Sobic.004G154300	1	PF00899	PTHR10953,PTHR10953:SF9		2.7.7.80	K12164	GO:GO:0008641	AT1G05350.1		NAD(P)-binding Rossmann-fold superfamily protein	LOC_Os02g30310.1	ThiF family domain containing protein, putative, expressed
Sobic.004G154400	1		PTHR34687,PTHR34687:SF1					AT5G43260.1		chaperone protein dnaJ-related	LOC_Os02g30320.1	drought-induced protein 1, putative, expressed
Sobic.004G156300	1	PF02519	PTHR31374,PTHR31374:SF26			K14488	GO:GO:0009733	AT5G50760.1		SAUR-like auxin-responsive protein family	LOC_Os02g30810.1	OsSAUR10 - Auxin-responsive SAUR gene family member, expressed
Sobic.004G157000	1	PF00069	PTHR27001,PTHR27001:SF42	KOG1187	2.7.11.1	K13430	GO:GO:0006468,GO:GO:0005524,GO:GO:0004672	AT5G13160.1	PBS1	Protein kinase superfamily protein	LOC_Os02g30900.1	protein kinase domain containing protein, expressed
Sobic.004G157300	1	PF03009	PTHR22958,PTHR22958:SF9	KOG2421	3.1.4.46		GO:GO:0008081,GO:GO:0006629	AT3G02040.1	SRG3	senescence-related gene 3	LOC_Os02g31030.1	glycerophosphoryl diester phosphodiesterase family protein, putative, expressed
Sobic.004G157700	1	PF16746	PTHR34119,PTHR34119:SF3					AT2G33490.1		hydroxyproline-rich glycoprotein family protein	LOC_Os04g32370.1	hydroxyproline-rich glycoprotein family protein, putative, expressed
Sobic.004G157800	1	PF10601	PTHR23292			K19363		AT5G13190.1			LOC_Os02g31100.1	LITAF-domain-containing protein, putative, expressed
Sobic.004G158901	1	PF00847	PTHR31190				GO:GO:0006355,GO:GO:0003700	AT5G61890.1		Integrase-type DNA-binding superfamily protein	LOC_Os04g32620.1	ethylene-responsive transcription factor ERF114, putative, expressed
Sobic.004G159400	1	PF00293	PTHR12629,PTHR12629:SF1	KOG2839		K07766	GO:GO:0016787	AT1G12880.1	atnudt12,NUDT12	nudix hydrolase homolog 12	LOC_Os02g32060.1	hydrolase, NUDIX family, domain containing protein, expressed
Sobic.004G159733	1										LOC_Os02g32009.1	expressed protein
Sobic.004G161200	1	PF13920	PTHR10044,PTHR10044:SF137	KOG1100		K19042		AT1G79110.2		zinc ion binding	LOC_Os04g33030.1	protein binding protein, putative, expressed
Sobic.004G161900	1	PF16177,PF13193,PF00501	PTHR24095,PTHR24095:SF157		6.2.1.1	K01895	GO:GO:0008152,GO:GO:0003824	AT5G36880.2	ACS	acetyl-CoA synthetase	LOC_Os02g32490.1	AMP-binding enzyme, putative, expressed
Sobic.004G162300	1
Sobic.004G162400	1	PF02861,PF07728,PF00004,PF10431	PTHR11638,PTHR11638:SF107			K03696	GO:GO:0019538,GO:GO:0016887,GO:GO:0005524	AT5G51070.1	CLPD,ERD1,SAG15	Clp ATPase	LOC_Os02g32520.1	ERD1 protein, chloroplast precursor, putative, expressed
Sobic.004G163100	1		PTHR33270,PTHR33270:SF3					AT2G27830.1			LOC_Os02g32580.1	expressed protein
Sobic.004G163400	1	PF00024,PF00954,PF01453	PTHR11795,PTHR11795:SF386				GO:GO:0048544	AT5G03700.1		D-mannose binding lectin protein with Apple-like carbohydrate-binding domain	LOC_Os02g32620.1	PAN domain-containing protein At5g03700 precursor, putative, expressed
Sobic.004G167400	1		PTHR34564,PTHR34564:SF2					AT5G22280.1			LOC_Os02g33290.1	expressed protein
Sobic.004G167800	1	PF04043	PTHR35357,PTHR35357:SF3				GO:GO:0004857	AT5G46930.1		Plant invertase/pectin methylesterase inhibitor superfamily protein	LOC_Os02g33380.1	pectinesterase inhibitor domain containing protein, putative, expressed
Sobic.004G169700	1		PTHR33599,PTHR33599:SF2					AT3G18715.1	IDL4	inflorescence deficient in abscission (IDA)-like 4
Sobic.004G169800	1	PF00231	PTHR11693,PTHR11693:SF21		3.6.3.14		GO:GO:0046961,GO:GO:0046933,GO:GO:0045261,GO:GO:0015986	AT4G04640.1	ATPC1	ATPase, F1 complex, gamma subunit protein	LOC_Os07g32880.1	ATP synthase gamma chain, putative, expressed
Sobic.004G172500	1		PTHR36056								LOC_Os02g34500.1	expressed protein
Sobic.004G172700	1	PF12899	PTHR31916,PTHR31916:SF3		3.2.1.26		GO:GO:0033926	AT4G09510.1	CINV2	cytosolic invertase 2	LOC_Os02g34560.1	plant neutral invertase domain containing protein, expressed
Sobic.004G174000	1		PTHR33696,PTHR33696:SF1								LOC_Os02g34640.1	expressed protein
Sobic.004G176900	1	PF00069	PTHR24361,PTHR24361:SF381	KOG0198	2.7.11.25		GO:GO:0006468,GO:GO:0005524,GO:GO:0004672	AT1G53570.1	MAP3KA,MAPKKK3	mitogen-activated protein kinase kinase kinase 3	LOC_Os02g35010.1	STE_MEKK_ste11_MAP3K.9 - STE kinases include homologs to sterile 7, sterile 11 and sterile 20 from yeast, expressed
Sobic.004G177300	1	PF00622	PTHR12864				GO:GO:0005515	AT4G09340.1		SPla/RYanodine receptor (SPRY) domain-containing protein	LOC_Os02g35070.1	SPRY-domain containing protein, putative, expressed
Sobic.004G177700	1	PF01926	PTHR10903,PTHR10903:SF66				GO:GO:0005525	AT1G33970.4		P-loop containing nucleoside triphosphate hydrolases superfamily protein	LOC_Os02g35130.1	AIG1, putative, expressed
Sobic.004G178200	1	PF01253	PTHR12217,PTHR12217:SF4	KOG2522			GO:GO:0006413,GO:GO:0003743	AT1G71350.1		eukaryotic translation initiation factor SUI1 family protein	LOC_Os02g35160.1	ligatin, putative, expressed
Sobic.004G178500	1	PF02309,PF02362,PF06507	PTHR31384,PTHR31384:SF28			K14486	GO:GO:0006355,GO:GO:0005634,GO:GO:0003677,GO:GO:0009725	AT1G59750.4	ARF1	auxin response factor 1	LOC_Os02g35140.1	auxin response factor 7, putative, expressed
Sobic.004G179300	1	PF00571,PF00654	PTHR11689,PTHR11689:SF88			K05016	GO:GO:0055085,GO:GO:0016020,GO:GO:0006821,GO:GO:0005247	AT5G49890.1	ATCLC-C,CLC-C	chloride channel C	LOC_Os02g35190.2	chloride channel protein, putative, expressed
Sobic.004G181200	1	PF13639	PTHR14155,PTHR14155:SF147				GO:GO:0008270,GO:GO:0005515	AT1G53820.1		RING/U-box superfamily protein	LOC_Os02g35347.1	RING-H2 finger protein ATL3F, putative
Sobic.004G181400	1	PF13639	PTHR14155,PTHR14155:SF147			K16286	GO:GO:0008270,GO:GO:0005515	AT5G43420.1		RING/U-box superfamily protein	LOC_Os02g35329.1	RING-H2 finger protein ATL3F, putative, expressed
Sobic.004G181800	1		PTHR38928,PTHR38928:SF2
Sobic.004G182300	1	PF03094	PTHR31942,PTHR31942:SF31			K08472	GO:GO:0016021,GO:GO:0006952	AT4G02600.2	ATMLO1,MLO1	Seven transmembrane MLO family protein	LOC_Os01g66510.1	MLO domain containing protein, putative, expressed
Sobic.004G182600	1		PTHR22814,PTHR22814:SF121								LOC_Os06g30480.1	expressed protein
Sobic.004G183600	1	PF13353,PF04055,PF06463	PTHR22960,PTHR22960:SF0	KOG2876	4.1.99.18	K03639	GO:GO:0051536,GO:GO:0003824,GO:GO:0051539,GO:GO:0019008,GO:GO:0006777	AT2G31955.1	CNX2	cofactor of nitrate reductase and xanthine dehydrogenase 2	LOC_Os12g32230.1	molybdenum cofactor biosynthesis protein 1, putative, expressed
Sobic.004G185800	1		PTHR34112,PTHR34112:SF3					AT1G36990.1			LOC_Os02g35860.1	expressed protein
Sobic.004G186000	1	PF05255	PTHR13180,PTHR13180:SF3	KOG3393				AT1G36980.1			LOC_Os02g35880.1	salt tolerant protein, putative, expressed
Sobic.004G186100	1		PTHR37237					AT4G08240.2			LOC_Os02g35890.1	expressed protein
Sobic.004G186500	1	PF00135	PTHR23024,PTHR23024:SF180	KOG1515	4.2.99.22			AT1G47480.1		alpha/beta-Hydrolases superfamily protein	LOC_Os02g35940.1	gibberellin receptor GID1L2, putative, expressed
Sobic.004G186600	1	PF00201	PTHR11926,PTHR11926:SF302	KOG1192	2.4.1.324		GO:GO:0016758,GO:GO:0008152	AT1G22400.1	ATUGT85A1,UGT85A1	UDP-Glycosyltransferase superfamily protein	LOC_Os06g11720.1	cytokinin-O-glucosyltransferase 2, putative, expressed
Sobic.004G187300	1		PTHR33779,PTHR33779:SF1					AT1G02070.1			LOC_Os02g36000.1	zinc finger protein, putative, expressed
Sobic.004G188300	1		PTHR10593,PTHR10593:SF41					AT1G34370.2	STOP1	C2H2 and C2HC zinc fingers superfamily protein	LOC_Os02g36360.1	ZOS2-11 - C2H2 zinc finger protein, expressed
Sobic.004G188600	1	PF00443	PTHR24006,PTHR24006:SF469	KOG1870	3.4.19.12	K11842	GO:GO:0036459,GO:GO:0016579	AT4G39910.1	ATUBP3,UBP3	ubiquitin-specific protease 3	LOC_Os04g37950.1	ubiquitin carboxyl-terminal hydrolase domain containing protein, expressed
Sobic.004G188800	1	PF00083	PTHR23500,PTHR23500:SF173				GO:GO:0055085,GO:GO:0022857,GO:GO:0016021	AT1G34580.1		Major facilitator superfamily protein	LOC_Os02g36490.2	expressed protein
Sobic.004G189200	1	PF00646,PF01344	PTHR24414,PTHR24414:SF33				GO:GO:0005515	AT1G22040.1		Galactose oxidase/kelch repeat superfamily protein	LOC_Os02g36520.1	OsFBK9 - F-box domain and kelch repeat containing protein, expressed
Sobic.004G189400	1										LOC_Os02g36530.1	expressed protein
Sobic.004G189500	1										LOC_Os02g36530.1	expressed protein
Sobic.004G189900	1	PF00560,PF08263,PF00069	PTHR27001,PTHR27001:SF224	KOG1187	2.7.11.1,2.7.10.1	K13418	GO:GO:0005515,GO:GO:0006468,GO:GO:0005524,GO:GO:0004672	AT1G71830.1	ATSERK1,SERK1	somatic embryogenesis receptor-like kinase 1	LOC_Os04g38480.1	BRASSINOSTEROID INSENSITIVE 1-associated receptor kinase 1 precursor, putative, expressed
Sobic.004G190100	1		PTHR31827,PTHR31827:SF4					AT5G64550.1		loricrin-related	LOC_Os02g36595.1	expressed protein
Sobic.004G190800	1	PF00337,PF01762	PTHR11214,PTHR11214:SF133	KOG2287	2.4.1.134	K14413	GO:GO:0030246,GO:GO:0016020,GO:GO:0008378,GO:GO:0006486	AT1G26810.1	GALT1	galactosyltransferase1	LOC_Os02g36770.1	galactosyltransferase family protein, putative, expressed
Sobic.004G191000	1	PF00201	PTHR11926,PTHR11926:SF296		2.4.1.85		GO:GO:0016758,GO:GO:0008152	AT1G22360.1	AtUGT85A2,UGT85A2	UDP-glucosyl transferase 85A2	LOC_Os02g36830.1	cytokinin-O-glucosyltransferase 2, putative, expressed
Sobic.004G191500	1	PF06127	PTHR28026,PTHR28026:SF4	KOG3292				AT1G18720.1		Protein of unknown function (DUF962)	LOC_Os02g36870.1	YGL010w, putative, expressed
Sobic.004G192100	1	PF04749	PTHR15907,PTHR15907:SF43					AT1G14870.1	PCR2	PLANT CADMIUM RESISTANCE 2	LOC_Os02g36940.1	uncharacterized Cys-rich domain containing protein, putative, expressed
Sobic.004G192200	1	PF04515	PTHR12385,PTHR12385:SF36					AT1G25500.2		Plasma-membrane choline transporter family protein	LOC_Os02g36960.1	choline transporter-related, putative, expressed
Sobic.004G192800	1	PF01145	PTHR23222,PTHR23222:SF3	KOG3083		K17080	GO:GO:0016020	AT5G40770.1	ATPHB3,PHB3	prohibitin 3	LOC_Os02g37000.1	mitochondrial prohibitin complex protein 1, putative, expressed
Sobic.004G194000	1		PTHR33914,PTHR33914:SF2					AT2G03810.4		18S pre-ribosomal assembly protein gar2-related	LOC_Os02g37120.1	expressed protein
Sobic.004G194900	1		PTHR37221					AT3G07640.1			LOC_Os02g37150.1	expressed protein
Sobic.004G195000	1		PTHR22814,PTHR22814:SF95					AT3G20180.1		Copper transport protein family	LOC_Os02g37160.1	heavy metal transport/detoxification protein, putative, expressed
Sobic.004G195700	1	PF00403	PTHR22814,PTHR22814:SF34				GO:GO:0046872,GO:GO:0030001	AT4G05030.1		Copper transport protein family	LOC_Os02g37300.1	heavy metal associated domain containing protein, expressed
Sobic.004G198800	1	PF09423	PTHR33987		3.1.3.1	K01113		AT5G42370.1		Calcineurin-like metallo-phosphoesterase superfamily protein	LOC_Os02g37910.1	expressed protein
Sobic.004G198900	1		PTHR12656					AT3G22990.1	LFR	ARM repeat superfamily protein	LOC_Os07g41900.1	expressed protein
Sobic.004G200200	1	PF00564,PF00569,PF16158	PTHR20930,PTHR20930:SF0			K17987	GO:GO:0005515,GO:GO:0008270	AT4G24690.1		ubiquitin-associated (UBA)/TS-N domain-containing protein / octicosapeptide/Phox/Bemp1 (PB1) domain-containing protein	LOC_Os02g38050.3	joka2, putative, expressed
Sobic.004G200900	1	PF00067	PTHR24298,PTHR24298:SF104	KOG0156	1.14.13.21	K05280	GO:GO:0055114,GO:GO:0020037,GO:GO:0016705,GO:GO:0005506	AT5G07990.1	CYP75B1,D501,TT7	Cytochrome P450 superfamily protein	LOC_Os10g17260.1	cytochrome P450, putative, expressed
Sobic.004G201600	1	PF02365	PTHR31079,PTHR31079:SF2				GO:GO:0006355,GO:GO:0003677	AT1G25580.1	ANAC008,SOG1	NAC (No Apical Meristem) domain transcriptional regulator superfamily protein	LOC_Os02g38130.1	no apical meristem protein, putative, expressed
Sobic.004G201800	1		PTHR34665					AT4G24700.1			LOC_Os02g38170.1	expressed protein
Sobic.004G203100	1	PF03357	PTHR22761	KOG2910		K12195	GO:GO:0007034	AT5G09260.1	VPS20.2	vacuolar protein sorting-associated protein 20.2	LOC_Os02g38300.1	SNF7 domain containing protein, putative, expressed
Sobic.004G204800	1	PF01399,PF10602	PTHR14145,PTHR14145:SF1			K03037	GO:GO:0005515	AT4G24820.2		26S proteasome, regulatory subunit Rpn7;Proteasome component (PCI) domain	LOC_Os04g40850.1	26S proteasome non-ATPase regulatory subunit 6, putative, expressed
Sobic.004G205000	1	PF01656,PF10609	PTHR23264	KOG3022				AT5G50960.1	ATNBP35,NBP35	nucleotide binding protein 35	LOC_Os04g40880.3	nucleotide-binding protein 1, putative, expressed
Sobic.004G207100	1	PF07762	PTHR33074,PTHR33074:SF17								LOC_Os08g42680.1	expressed protein
Sobic.004G208000	1	PF00857	PTHR11080,PTHR11080:SF24		3.5.1.19		GO:GO:0008152,GO:GO:0003824	AT2G22570.1	ATNIC1,NIC1	nicotinamidase 1	LOC_Os02g39400.1	isochorismatase family protein, putative, expressed
Sobic.004G208700	1	PF00187,PF00182	PTHR22595,PTHR22595:SF60	KOG4742	3.2.1.14	K01183	GO:GO:0008061,GO:GO:0016998,GO:GO:0006032,GO:GO:0004568	AT3G54420.1	ATCHITIV,ATEP3,CHIV,EP3	homolog of carrot EP3-3 chitinase	LOC_Os02g39330.1	CHIT1 - Chitinase family protein precursor, expressed
Sobic.004G212600	1	PF00069	PTHR27002,PTHR27002:SF115	KOG1187	2.7.11.1	K04730	GO:GO:0006468,GO:GO:0005524,GO:GO:0004672	AT4G23180.1	CRK10,RLK4	cysteine-rich RLK (RECEPTOR-like protein kinase) 10	LOC_Os12g14699.1	protein kinase domain containing protein, expressed
Sobic.004G213100	1	PF08212	PTHR10612,PTHR10612:SF19	KOG4824	1.14.13.90	K03098		AT5G58070.1	ATTIL,TIL	temperature-induced lipocalin	LOC_Os02g39930.1	OsTIL-1 Temperature-induced lipocalin-1, expressed
Sobic.004G216500	1		PTHR33018,PTHR33018:SF2								LOC_Os10g25960.1	transposon protein, putative, CACTA, En/Spm sub-class, expressed
Sobic.004G216600	1	PF00462	PTHR10168,PTHR10168:SF104	KOG1752	1.8.1.9	K03676	GO:GO:0045454,GO:GO:0015035,GO:GO:0009055	AT5G40370.1		Glutaredoxin family protein	LOC_Os02g40500.1	OsGrx_C2.1 - glutaredoxin subgroup I, expressed
Sobic.004G218300	1	PF00569,PF15227,PF13920	PTHR15898,PTHR15898:SF1				GO:GO:0008270	AT3G24800.1	PRT1	proteolysis 1	LOC_Os02g40810.1	Zinc finger, ZZ type domain containing protein, expressed
Sobic.004G219700	1	PF07645,PF13947,PF07714	PTHR27005,PTHR27005:SF18	KOG1187	2.7.11.1		GO:GO:0005509,GO:GO:0030247,GO:GO:0006468,GO:GO:0004672	AT1G21230.1	WAK5	wall associated kinase 5	LOC_Os02g41500.1	OsWAK13 - OsWAK receptor-like protein kinase, expressed
Sobic.004G222100	1	PF08263,PF00560,PF13855,PF00069	PTHR27000,PTHR27000:SF204	KOG1187	2.7.11.1		GO:GO:0005515,GO:GO:0006468,GO:GO:0005524,GO:GO:0004672	AT2G02220.1	ATPSKR1,PSKR1	phytosulfokin receptor 1	LOC_Os02g41890.1	phytosulfokine receptor precursor, putative, expressed
Sobic.004G222600	1	PF10058	PTHR22166,PTHR22166:SF12	KOG2846				AT4G31080.1		Protein of unknown function (DUF2296)	LOC_Os02g41990.2	expressed protein
Sobic.004G222800	1	PF12579	PTHR14000,PTHR14000:SF5					AT1G60670.2		Protein of unknown function (DUF3755)	LOC_Os02g42020.2	expressed protein
Sobic.004G224900	1	PF10584,PF00227	PTHR11599,PTHR11599:SF16	KOG0181	3.4.25.1	K02726	GO:GO:0019773,GO:GO:0006511,GO:GO:0004175,GO:GO:0051603,GO:GO:0005839,GO:GO:0004298	AT1G16470.1	PAB1	proteasome subunit PAB1	LOC_Os03g26970.1	peptidase, T1 family, putative, expressed
Sobic.004G225100	1	PF00795	PTHR23088,PTHR23088:SF31		3.5.5.4	K01501	GO:GO:0016810,GO:GO:0006807	AT5G22300.1	AtNIT4,NIT4	nitrilase 4	LOC_Os02g42330.1	nitrilase, putative, expressed
Sobic.004G225200	1	PF00795	PTHR23088,PTHR23088:SF31		3.5.5.4,3.5.5.1	K13035	GO:GO:0016810,GO:GO:0006807	AT5G22300.1	AtNIT4,NIT4	nitrilase 4	LOC_Os02g42350.1	nitrilase, putative, expressed
Sobic.004G225500	1	PF01722	PTHR12735,PTHR12735:SF21	KOG2313		K05527		AT1G55805.1		BolA-like family protein	LOC_Os03g11990.2	bolA, putative, expressed
Sobic.004G226400	1	PF03097	PTHR23032,PTHR23032:SF3					AT1G73390.2		Endosomal targeting BRO1-like domain-containing protein	LOC_Os04g44530.2	expressed protein
Sobic.004G227400	1	PF00847	PTHR31657,PTHR31657:SF7				GO:GO:0006355,GO:GO:0003700	AT2G20880.1		Integrase-type DNA-binding superfamily protein	LOC_Os02g42585.1	AP2 domain containing protein, expressed
Sobic.004G228100	1	PF00097	PTHR12313,PTHR12313:SF2	KOG0823		K10666	GO:GO:0046872	AT4G03510.1	ATRMA1,RMA1	RING membrane-anchor 1	LOC_Os04g44820.1	zinc finger, C3HC4 type domain containing protein, expressed
Sobic.004G228400	1	PF00010	PTHR11969,PTHR11969:SF24				GO:GO:0046983	AT1G72210.1		basic helix-loop-helix (bHLH) DNA-binding superfamily protein	LOC_Os02g52190.1	helix-loop-helix DNA-binding protein, putative, expressed
Sobic.004G229800	1	PF00201	PTHR11926,PTHR11926:SF412		2.4.1.324		GO:GO:0016758,GO:GO:0008152	AT1G22360.1	AtUGT85A2,UGT85A2	UDP-glucosyl transferase 85A2	LOC_Os02g51930.1	cytokinin-O-glucosyltransferase 2, putative, expressed
Sobic.004G230200	1	PF00201	PTHR11926,PTHR11926:SF254		2.4.1.324		GO:GO:0016758,GO:GO:0008152	AT1G22400.1	ATUGT85A1,UGT85A1	UDP-Glycosyltransferase superfamily protein	LOC_Os02g51910.1	cytokinin-O-glucosyltransferase 2, putative, expressed
Sobic.004G230800	1	PF00201	PTHR11926,PTHR11926:SF286		2.4.1.324		GO:GO:0016758,GO:GO:0008152	AT1G22400.1	ATUGT85A1,UGT85A1	UDP-Glycosyltransferase superfamily protein	LOC_Os02g51900.1	cytokinin-O-glucosyltransferase 2, putative, expressed
Sobic.004G230900	1	PF00076	PTHR24012,PTHR24012:SF421	KOG0149			GO:GO:0003676	AT1G22330.1		RNA-binding (RRM/RBD/RNP motifs) family protein	LOC_Os02g51890.1	RNA recognition motif containing protein, putative, expressed
Sobic.004G233200	1	PF00847	PTHR31657,PTHR31657:SF6			K09286	GO:GO:0006355,GO:GO:0003700	AT4G39780.1		Integrase-type DNA-binding superfamily protein	LOC_Os02g51670.1	ethylene-responsive transcription factor, putative, expressed
Sobic.004G234100	1	PF00300	PTHR11931,PTHR11931:SF6	KOG0235	5.4.2.11		GO:GO:0016868,GO:GO:0006096,GO:GO:0004619	AT1G22170.1		Phosphoglycerate mutase family protein	LOC_Os02g51590.1	phosphoglycerate mutase, putative, expressed
Sobic.004G236000	1	PF00394,PF07732,PF07731	PTHR11709,PTHR11709:SF118		1.10.3.2	K05909	GO:GO:0055114,GO:GO:0016491,GO:GO:0005507	AT5G09360.1	LAC14	laccase 14	LOC_Os02g51440.1	laccase precursor protein, putative, expressed
Sobic.004G236550	1
Sobic.004G236600	1	PF01344	PTHR24413,PTHR24413:SF142				GO:GO:0005515	AT1G14330.1		Galactose oxidase/kelch repeat superfamily protein	LOC_Os02g51350.1	OsFBK10 - F-box domain and kelch repeat containing protein, expressed
Sobic.004G237400	1	PF10557,PF00888	PTHR11932,PTHR11932:SF86	KOG2167		K03869	GO:GO:0031625,GO:GO:0006511	AT1G26830.1	ATCUL3,ATCUL3A,CUL3,CUL3A	cullin 3	LOC_Os02g51180.1	cullin, putative, expressed
Sobic.004G237600	1	PF04116	PTHR11863,PTHR11863:SF52	KOG0874	1.14.13.169	K04713	GO:GO:0055114,GO:GO:0016491,GO:GO:0006633,GO:GO:0005506	AT1G14290.1	SBH2	sphingoid base hydroxylase 2	LOC_Os02g51150.1	sphingolipid C4-hydroxylase SUR2, putative, expressed
Sobic.004G237700	1	PF10539	PTHR10857,PTHR10857:SF12					AT5G61910.3		DCD (Development and Cell Death) domain protein	LOC_Os02g51140.1	N-rich protein, putative, expressed
Sobic.004G237800	1	PF01501	PTHR32116,PTHR32116:SF29		2.4.1.43		GO:GO:0016757,GO:GO:0047262	AT3G25140.1	GAUT8,QUA1	Nucleotide-diphospho-sugar transferases superfamily protein	LOC_Os02g51130.1	glycosyl transferase 8 domain containing protein, putative, expressed
Sobic.004G241900	1	PF13180,PF13365	PTHR22939,PTHR22939:SF67	KOG1320	3.4.21.107		GO:GO:0005515	AT5G40200.1	DegP9	DegP protease 9	LOC_Os02g50880.1	OsDegp3 - Putative Deg protease homologue, expressed
Sobic.004G243000	1	PF01471,PF00413	PTHR10201,PTHR10201:SF149		3.4.24.12		GO:GO:0031012,GO:GO:0008270,GO:GO:0006508,GO:GO:0004222	AT1G70170.1	MMP	matrix metalloproteinase	LOC_Os02g50730.1	metalloendoproteinase 1 precursor, putative, expressed
Sobic.004G243100	1		PTHR33386,PTHR33386:SF4					AT1G19020.1			LOC_Os02g50710.1	expressed protein
Sobic.004G245100	1	PF04564	PTHR22849,PTHR22849:SF17		6.3.2.19		GO:GO:0016567,GO:GO:0004842	AT1G66160.1	ATCMPG1,CMPG1	CYS, MET, PRO, and GLY protein 1	LOC_Os02g50460.1	immediate-early fungal elicitor protein CMPG1, putative, expressed
Sobic.004G245200	1		PTHR35547,PTHR35547:SF4								LOC_Os02g50400.1	expressed protein
Sobic.004G245300	1		PTHR35547,PTHR35547:SF4
Sobic.004G245800	1		PTHR35547,PTHR35547:SF1								LOC_Os02g50400.1	expressed protein
Sobic.004G246100	1	PF04389	PTHR21092,PTHR21092:SF0	KOG2657		K06171	GO:GO:0016485,GO:GO:0016021	AT3G52640.1		Zn-dependent exopeptidases superfamily protein	LOC_Os02g50360.1	nicalin, putative, expressed
Sobic.004G246200	1	PF01180	PTHR11938,PTHR11938:SF87		3.5.2.2	K00207	GO:GO:0055114,GO:GO:0016627,GO:GO:0005737	AT3G17810.1	PYD1	pyrimidine 1	LOC_Os02g50350.1	dihydroorotate dihydrogenase protein, putative, expressed
Sobic.004G246400	1	PF05183	PTHR23079,PTHR23079:SF9		2.7.7.48	K11699	GO:GO:0003968	AT1G14790.1	ATRDRP1,RDR1	RNA-dependent RNA polymerase 1	LOC_Os02g50330.1	RNA-dependent RNA polymerase, putative, expressed
Sobic.004G246700	1	PF13639	PTHR14155,PTHR14155:SF73				GO:GO:0008270,GO:GO:0005515	AT1G68070.1		Zinc finger, C3HC4 type (RING finger) family protein	LOC_Os02g45240.1	zinc finger family protein, putative, expressed
Sobic.004G246900	1	PF13962,PF12796	PTHR24186,PTHR24186:SF9	KOG4412				AT2G01680.1		Ankyrin repeat family protein	LOC_Os02g50270.1	ankyrin repeat-containing protein, putative, expressed
Sobic.004G247100	1	PF01435	PTHR22726,PTHR22726:SF1				GO:GO:0006508,GO:GO:0004222	AT5G51740.1		Peptidase family M48 family protein	LOC_Os02g50230.1	peptidase, putative, expressed
Sobic.004G247400	1	PF05042	PTHR31495,PTHR31495:SF2		1.11.2.3	K17991		AT1G70670.1		Caleosin-related family protein	LOC_Os02g50140.1	caleosin related protein, putative, expressed
Sobic.004G247700	1		PTHR34780,PTHR34780:SF1								LOC_Os02g50110.1	expressed protein
Sobic.004G250300	1	PF14543	PTHR13683,PTHR13683:SF334	KOG1339	3.4.23.12		GO:GO:0006508,GO:GO:0004190	AT1G49050.1		Eukaryotic aspartyl protease family protein	LOC_Os02g49800.1	eukaryotic aspartyl protease domain containing protein, expressed
Sobic.004G252400	1	PF03798	PTHR12560,PTHR12560:SF13	KOG1607		K04710	GO:GO:0016021,GO:GO:0005783	AT1G13580.3	LAG13	LAG1 longevity assurance homolog 3	LOC_Os02g49590.1	ASC1, putative, expressed
Sobic.004G252900	1	PF03153	PTHR12694,PTHR12694:SF8	KOG2652		K03122	GO:GO:0006367,GO:GO:0005672	AT1G07480.2		Transcription factor IIA, alpha/beta subunit	LOC_Os05g22670.1	transcription factor IIA large subunit, putative, expressed
Sobic.004G255000	1	PF00026	PTHR13683,PTHR13683:SF290	KOG1339	3.4.23.12		GO:GO:0006508,GO:GO:0004190	AT5G10770.1		Eukaryotic aspartyl protease family protein	LOC_Os02g48870.1	aspartic proteinase nepenthesin-2 precursor, putative, expressed
Sobic.004G255700	1	PF06999	PTHR31902,PTHR31902:SF1					AT4G26620.1		Sucrase/ferredoxin-like family protein	LOC_Os02g49320.1	sucrase-related, putative, expressed
Sobic.004G256800	1	PF01490	PTHR22950,PTHR22950:SF262	KOG1303				AT5G23810.1	AAP7	amino acid permease 7	LOC_Os02g49060.1	amino acid transporter, putative, expressed
Sobic.004G258400	1	PF14541	PTHR13683,PTHR13683:SF337	KOG1339	3.4.23.12		GO:GO:0006508,GO:GO:0004190	AT5G10770.1		Eukaryotic aspartyl protease family protein	LOC_Os02g48860.1	aspartic proteinase nepenthesin-2 precursor, putative, expressed
Sobic.004G259900	1		PTHR33984,PTHR33984:SF3					AT4G12070.1			LOC_Os02g48640.1	expressed protein
Sobic.004G260000	1		PTHR10209,PTHR10209:SF205		1.14.11.23			AT5G48020.1		2-oxoglutarate (2OG) and Fe(II)-dependent oxygenase superfamily protein	LOC_Os02g48630.1	expressed protein
Sobic.004G261100	1		PTHR33982					AT3G52420.1	ATOEP7,OEP7	outer envelope membrane protein 7	LOC_Os02g48480.1	expressed protein
Sobic.004G261600	1	PF11817	PTHR14374	KOG4386				AT5G65950.1			LOC_Os02g48380.1	expressed protein
Sobic.004G261900	1	PF03982	PTHR12317,PTHR12317:SF22	KOG0831	2.3.1.20	K14457	GO:GO:0016747	AT3G51520.1		diacylglycerol acyltransferase family	LOC_Os02g48350.1	diacylglycerol O-acyltransferase, putative, expressed
Sobic.004G262300	1	PF00070	PTHR22912,PTHR22912:SF183		1.8.1.9	K00384	GO:GO:0055114,GO:GO:0016491	AT2G17420.1	ATNTRA,NTR2,NTRA	NADPH-dependent thioredoxin reductase A	LOC_Os02g48290.1	thioredoxin reductase 2, putative, expressed
Sobic.004G262500	1	PF00069,PF00139	PTHR27007,PTHR27007:SF51	KOG1187	2.7.11.1		GO:GO:0006468,GO:GO:0005524,GO:GO:0004672,GO:GO:0030246	AT5G06740.1		Concanavalin A-like lectin protein kinase family protein	LOC_Os02g48210.1	lectin-like protein kinase, putative, expressed
Sobic.004G263500	1	PF00012	PTHR19375,PTHR19375:SF90			K09486		AT4G16660.1		heat shock protein 70 (Hsp 70) family protein	LOC_Os02g48110.1	DnaK family protein, putative, expressed
Sobic.004G265000	1	PF03446,PF00389	PTHR10996,PTHR10996:SF171	KOG0069	1.2.1.2	K00122	GO:GO:0055114,GO:GO:0004616,GO:GO:0051287,GO:GO:0016616,GO:GO:0008152	AT5G14780.1	FDH	formate dehydrogenase	LOC_Os06g29220.1	erythronate-4-phosphate dehydrogenase domain containing protein, expressed
Sobic.004G266400	1	PF00070	PTHR22912,PTHR22912:SF170	KOG1336	1.6.5.4	K08232	GO:GO:0055114,GO:GO:0016491	AT3G27820.1	ATMDAR4,MDAR4	monodehydroascorbate reductase 4	LOC_Os02g47800.1	monodehydroascorbate reductase, putative, expressed
Sobic.004G267300	1	PF05804,PF04564	PTHR22849,PTHR22849:SF27		6.3.2.19		GO:GO:0016567,GO:GO:0004842	AT1G24330.1		ARM repeat superfamily protein	LOC_Os02g47670.1	bg55, putative, expressed
Sobic.004G267500	1	PF00582	PTHR31964,PTHR31964:SF26				GO:GO:0006950	AT2G21620.1	RD2	Adenine nucleotide alpha hydrolases-like superfamily protein	LOC_Os02g47650.1	universal stress protein domain containing protein, putative, expressed
Sobic.004G268200	1		PTHR35490,PTHR35490:SF1					AT3G50910.1			LOC_Os02g47580.1	expressed protein
Sobic.004G268900	1	PF06749	PTHR31769,PTHR31769:SF6					AT1G31720.1		Protein of unknown function (DUF1218)	LOC_Os02g47450.1	expressed protein
Sobic.004G269200	1	PF07714	PTHR24058,PTHR24058:SF64	KOG0667	2.7.11.1	K18670	GO:GO:0006468,GO:GO:0004672	AT5G35980.1	YAK1	yeast YAK1-related gene 1	LOC_Os02g47410.2	protein kinase, putative, expressed
Sobic.004G271700	1	PF08477	PTHR11711,PTHR11711:SF168	KOG0070		K07977	GO:GO:0007264,GO:GO:0005525	AT5G17060.1	ARFB1B,ATARFB1B	ADP-ribosylation factor B1B	LOC_Os02g47110.1	ADP-ribosylation factor, putative, expressed
Sobic.004G272800	1	PF03127,PF00790	PTHR13856,PTHR13856:SF93				GO:GO:0006886,GO:GO:0005622	AT5G16880.2		Target of Myb protein 1	LOC_Os02g46962.3	VHS and GAT domain containing protein, expressed
Sobic.004G275700	1	PF00928	PTHR10529,PTHR10529:SF224			K11826		AT5G46630.1		Clathrin adaptor complexes medium subunit family protein	LOC_Os02g46510.1	adaptor complexes medium subunit family domain containing protein, expressed
Sobic.004G275900	1	PF00481	PTHR13832,PTHR13832:SF241	KOG0700	3.1.3.16		GO:GO:0003824,GO:GO:0006470,GO:GO:0004722	AT2G35350.1	PLL1	poltergeist like 1	LOC_Os02g46490.1	protein phosphatase 2C, putative, expressed
Sobic.004G276100	1		PTHR35282								LOC_Os04g49954.1	expressed protein
Sobic.004G277000	1	PF16913	PTHR31376,PTHR31376:SF13	KOG3912			GO:GO:0016021,GO:GO:0005215	AT1G44750.1	ATPUP11,PUP11	purine permease 11	LOC_Os02g46380.1	purine permease, putative, expressed
Sobic.004G277200	1	PF06728	PTHR13121	KOG2552		K05293	GO:GO:0016021,GO:GO:0006506	AT1G63110.1		GPI transamidase subunit PIG-U	LOC_Os02g46350.1	GPI transamidase subunit PIG-U domain containing protein, expressed
Sobic.004G277300	1	PF13639	PTHR14155,PTHR14155:SF129			K10663	GO:GO:0008270,GO:GO:0005515	AT3G60220.1	ATL4,TL4	TOXICOS EN LEVADURA 4	LOC_Os02g46340.1	RING-H2 finger protein ATL3J, putative, expressed
Sobic.004G280800	1	PF00400	PTHR19919,PTHR19919:SF2	KOG0290		K11805	GO:GO:0005515,GO:GO:0007275	AT5G24520.1	ATTTG1,TTG,TTG1,URM23	Transducin/WD40 repeat-like superfamily protein	LOC_Os02g45810.1	WD domain, G-beta repeat domain containing protein, expressed
Sobic.004G281200	1	PF03514	PTHR31636,PTHR31636:SF29					AT5G52510.1	SCL8	SCARECROW-like 8	LOC_Os02g45760.1	chitin-inducible gibberellin-responsive protein 2, putative, expressed
Sobic.004G284500	1	PF04061	PTHR12665,PTHR12665:SF14	KOG3319			GO:GO:0016021,GO:GO:0005789	AT1G01230.1		ORMDL family protein	LOC_Os04g47970.1	ORM1, putative, expressed
Sobic.004G285000	1	PF05063	PTHR12829,PTHR12829:SF2		2.1.1.62	K05925	GO:GO:0008168,GO:GO:0006139	AT4G10760.1	EMB1706,MTA	mRNAadenosine methylase	LOC_Os02g45110.1	MT-A70 domain containing protein, expressed
Sobic.004G285400	1	PF12171	PTHR10593,PTHR10593:SF38					AT2G02080.1	AtIDD4,IDD4	indeterminate(ID)-domain 4	LOC_Os02g45054.1	ZOS2-15 - C2H2 zinc finger protein, expressed
Sobic.004G286600	1	PF00257	PTHR33346,PTHR33346:SF2				GO:GO:0009415,GO:GO:0006950	AT1G20440.1	AtCOR47,COR47,RD17	cold-regulated 47	LOC_Os02g44870.1	dehydrin, putative, expressed
Sobic.004G288200	1	PF08263,PF13855,PF00069	PTHR27000,PTHR27000:SF94	KOG1187	2.7.11.1		GO:GO:0005515,GO:GO:0006468,GO:GO:0005524,GO:GO:0004672	AT3G47570.1		Leucine-rich repeat protein kinase family protein	LOC_Os11g36090.1	receptor kinase, putative, expressed
Sobic.004G289000	1	PF04564,PF00069	PTHR27003,PTHR27003:SF52	KOG1187	2.7.11.1		GO:GO:0016567,GO:GO:0004842,GO:GO:0006468,GO:GO:0005524,GO:GO:0004672	AT2G45910.1		U-box domain-containing protein kinase family protein	LOC_Os10g40100.1	protein kinase, putative, expressed
Sobic.004G295800	1	PF00684,PF00226,PF01556	PTHR24078,PTHR24078:SF210	KOG0712		K09503	GO:GO:0051082,GO:GO:0031072	AT5G22060.1	ATJ2,J2	DNAJ homologue 2	LOC_Os02g43930.1	chaperone protein dnaJ, putative, expressed
Sobic.004G296400	1	PF13906,PF13520	PTHR11785,PTHR11785:SF407	KOG1286		K03294	GO:GO:0016020,GO:GO:0015171,GO:GO:0003333	AT1G05940.1	CAT9	cationic amino acid transporter 9	LOC_Os02g43860.1	amino acid permease, putative, expressed
Sobic.004G296600	1	PF03587	PTHR12636,PTHR12636:SF5	KOG3073	2.1.1.257	K14568	GO:GO:0008168	AT3G57000.1		nucleolar essential protein-related	LOC_Os02g18830.1	ribosome biogenesis protein NEP1, putative, expressed
Sobic.004G296700	1	PF05903	PTHR12378,PTHR12378:SF14					AT5G47310.1		PPPDE putative thiol peptidase family protein	LOC_Os02g43840.1	ethylene-responsive element-binding protein, putative, expressed
Sobic.004G296800	1	PF00694	PTHR11670		4.2.1.33	K01704	GO:GO:0008152	AT2G43090.1		Aconitase/3-isopropylmalate dehydratase protein	LOC_Os02g43830.1	3-isopropylmalate dehydratase small subunit 2, putative, expressed
Sobic.004G297300	1	PF01088	PTHR10589	KOG1415	3.4.19.12	K05609	GO:GO:0006511,GO:GO:0005622,GO:GO:0004843	AT4G17510.1	UCH3	ubiquitin C-terminal hydrolase 3	LOC_Os02g43760.1	ubiquitin carboxyl-terminal hydrolase, family 1, putative, expressed
Sobic.004G299300	1	PF07714	PTHR27001,PTHR27001:SF228	KOG1187	2.7.11.1		GO:GO:0006468,GO:GO:0004672	AT5G47070.1		Protein kinase superfamily protein	LOC_Os02g43430.1	protein kinase domain containing protein, expressed
Sobic.004G299850	1	PF00173	PTHR19359,PTHR19359:SF30	KOG0536				AT5G53560.1	ATB5-A,ATCB5-E,B5 #2,CB5-E	cytochrome B5 isoform E	LOC_Os02g43360.1	cytochrome b5-like Heme/Steroid binding domain containing protein, expressed
Sobic.004G301400	1	PF10033	PTHR13430,PTHR13430:SF5	KOG4573		K08331		AT3G49590.3		Autophagy-related protein 13	LOC_Os02g43040.1	expressed protein
Sobic.004G301900	1	PF07227,PF16312	PTHR21736,PTHR21736:SF20					AT5G48160.2	OBE2	Protein of unknown function (DUF1423)	LOC_Os12g32980.1	potyvirus VPg interacting protein, putative, expressed
Sobic.004G303600	1	PF00249	PTHR10641,PTHR10641:SF629	KOG0048		K09422		AT1G09540.1	ATMYB61,MYB61	myb domain protein 61	LOC_Os02g42850.2	MYB family transcription factor, putative, expressed
Sobic.004G303800	1	PF00106	PTHR24322,PTHR24322:SF453	KOG1208	1.1.1.208	K15095	GO:GO:0016491,GO:GO:0008152	AT1G01800.1		NAD(P)-binding Rossmann-fold superfamily protein	LOC_Os02g42810.1	oxidoreductase, short chain dehydrogenase/reductase family domain containing protein, expressed
Sobic.004G304100	1	PF13561	PTHR24322,PTHR24322:SF453	KOG1208	1.1.1.208	K15095		AT1G01800.1		NAD(P)-binding Rossmann-fold superfamily protein	LOC_Os04g44980.1	short-chain dehydrogenase/reductase, putative, expressed
Sobic.004G304400	1	PF08659,PF00106	PTHR24322,PTHR24322:SF453	KOG1208	1.1.1.208	K15095	GO:GO:0016491,GO:GO:0008152	AT1G01800.1		NAD(P)-binding Rossmann-fold superfamily protein	LOC_Os02g42810.1	oxidoreductase, short chain dehydrogenase/reductase family domain containing protein, expressed
Sobic.004G304700	1	PF00069,PF00139	PTHR27007,PTHR27007:SF3	KOG1187	2.7.11.1		GO:GO:0006468,GO:GO:0005524,GO:GO:0004672,GO:GO:0030246	AT2G37710.1	RLK	receptor lectin kinase	LOC_Os02g42780.1	lectin receptor-type protein kinase, putative, expressed
Sobic.004G305400	1		PTHR24006,PTHR24006:SF430	KOG1947				AT4G24390.2		RNI-like superfamily protein	LOC_Os02g52230.1	coronatine-insensitive protein 1, putative, expressed
Sobic.004G305600	1	PF02731	PTHR12096			K06063	GO:GO:0005681,GO:GO:0000398	AT1G77180.1	SKIP	chromatin protein family	LOC_Os02g52250.1	SKIP/SNW domain containing protein, expressed
Sobic.004G305733	1
Sobic.004G306200	1	PF00254	PTHR10516,PTHR10516:SF214	KOG0544	5.2.1.8	K01802	GO:GO:0006457	AT5G64350.1	ATFKBP12,FKBP12	FK506-binding protein 12	LOC_Os02g52290.1	peptidyl-prolyl cis-trans isomerase, FKBP-type, putative, expressed
Sobic.004G308200	1	PF03254	PTHR31889,PTHR31889:SF3		2.4.1.69	K13681	GO:GO:0042546,GO:GO:0016020,GO:GO:0008107	AT2G03220.1	ATFT1,ATFUT1,FT1,MUR2	fucosyltransferase 1	LOC_Os02g52560.1	xyloglucan fucosyltransferase, putative, expressed
Sobic.004G308600	1	PF03254	PTHR31889,PTHR31889:SF2		2.4.1.69	K13681	GO:GO:0042546,GO:GO:0016020,GO:GO:0008107	AT2G03220.1	ATFT1,ATFUT1,FT1,MUR2	fucosyltransferase 1	LOC_Os02g52640.1	xyloglucan fucosyltransferase, putative, expressed
Sobic.004G310900	1	PF01105	PTHR22811,PTHR22811:SF68	KOG1691			GO:GO:0016021,GO:GO:0006810	AT1G09580.1		emp24/gp25L/p24 family/GOLD family protein	LOC_Os02g52920.1	emp24/gp25L/p24 family protein, putative, expressed
Sobic.004G312100	1		PTHR35322,PTHR35322:SF1					AT5G64930.1	CPR5,HYS1	CPR5 protein, putative	LOC_Os02g53070.1	HYS1, putative, expressed
Sobic.004G312500	1	PF00173,PF00970,PF00175,PF00174,PF03404	PTHR19370,PTHR19370:SF100		1.7.1.2	K10534	GO:GO:0055114,GO:GO:0016491,GO:GO:0042128,GO:GO:0030151	AT1G77760.1	GNR1,NIA1,NR1	nitrate reductase 1	LOC_Os02g53130.1	nitrate reductase, putative, expressed
Sobic.004G313100	1	PF14226,PF03171	PTHR10209,PTHR10209:SF179	KOG0143	1.14.17.4	K05933	GO:GO:0055114,GO:GO:0016491	AT1G05010.1	ACO4,EAT1,EFE	ethylene-forming enzyme	LOC_Os02g53180.2	1-aminocyclopropane-1-carboxylate oxidase protein, putative, expressed
Sobic.004G314700	1	PF00520	PTHR10217,PTHR10217:SF475	KOG0498		K05391	GO:GO:0055085,GO:GO:0016020,GO:GO:0006811,GO:GO:0005216	AT3G17700.1	ATCNGC20,CNBT1,CNGC20	cyclic nucleotide-binding transporter 1	LOC_Os02g53340.1	cyclic nucleotide-gated ion channel, putative, expressed
Sobic.004G315200	1		PTHR34268,PTHR34268:SF2					AT2G31945.1			LOC_Os02g53410.1	expressed protein
Sobic.004G315600	1		PTHR33306,PTHR33306:SF5					AT2G31940.1			LOC_Os02g53510.1	oxidoreductase/ transition metal ion binding protein, putative, expressed
Sobic.004G316700	1		PTHR21717,PTHR21717:SF25					AT1G72650.1	TRFL6	TRF-like 6	LOC_Os02g53670.1	MYB family transcription factor, putative, expressed
Sobic.004G316800	1	PF01336,PF04057,PF16900,PF08646	PTHR23273,PTHR23273:SF15			K07466	GO:GO:0003676,GO:GO:0006260,GO:GO:0005634,GO:GO:0003677	AT2G06510.1	ATRPA1A,ATRPA70A,RPA1A,RPA70A	replication protein A 1A	LOC_Os02g53680.1	RPA1A - Putative single-stranded DNA binding complex subunit 1, expressed
Sobic.004G320100	1		PTHR31789,PTHR31789:SF3					AT3G54190.1		Transducin/WD40 repeat-like superfamily protein	LOC_Os02g54090.1	expressed protein
Sobic.004G320300	1										LOC_Os02g54100.1	expressed protein
Sobic.004G321200	1	PF08264,PF00133	PTHR11946,PTHR11946:SF73		6.1.1.5	K01870	GO:GO:0006418,GO:GO:0000166,GO:GO:0005524,GO:GO:0004812	AT4G10320.1		tRNA synthetase class I (I, L, M and V) family protein	LOC_Os06g43760.1	tRNA synthetase class I, putative, expressed
Sobic.004G321800	1	PF03435,PF04455,PF05222,PF16653	PTHR11133,PTHR11133:SF14	KOG0172	1.5.1.9	K14157	GO:GO:0055114,GO:GO:0016491	AT4G33150.1	LKR,LKR/SDH,SDH	lysine-ketoglutarate reductase/saccharopine dehydrogenase bifunctional enzyme	LOC_Os02g54254.1	saccharopine dehydrogenase, putative, expressed
Sobic.004G323700	1	PF13639	PTHR14155,PTHR14155:SF173				GO:GO:0008270,GO:GO:0005515	AT4G32600.1		RING/U-box superfamily protein	LOC_Os02g54624.1	zinc finger family protein, putative, expressed
Sobic.004G325700	1	PF08553	PTHR31913,PTHR31913:SF2					AT4G33400.1		Vacuolar import/degradation, Vid27-related protein	LOC_Os02g54780.1	CYPRO4, putative, expressed
Sobic.004G327200	1	PF00355,PF08417	PTHR21266,PTHR21266:SF29		1.14.12.20		GO:GO:0055114,GO:GO:0051537,GO:GO:0016491,GO:GO:0010277	AT2G24820.1	TIC55-II	translocon at the inner envelope membrane of chloroplasts 55-II	LOC_Os02g54980.1	pheophorbide a oxygenase, chloroplast precursor, putative, expressed
Sobic.004G327300	1	PF03348	PTHR10383,PTHR10383:SF25	KOG2592			GO:GO:0016020	AT1G16180.2		Serinc-domain containing serine and sphingolipid biosynthesis protein	LOC_Os02g54990.2	TMS membrane protein/tumour differentially expressed protein, putative, expressed
Sobic.004G329300	1	PF02789,PF00883	PTHR11963,PTHR11963:SF17	KOG2597	3.4.11.1,3.4.11.5	K01255	GO:GO:0006508,GO:GO:0005622,GO:GO:0004177	AT2G24200.1		Cytosol aminopeptidase family protein	LOC_Os02g55140.1	leucine aminopeptidase, chloroplast precursor, putative, expressed
Sobic.004G330000	1	PF04851,PF00271	PTHR24031,PTHR24031:SF68	KOG0350	3.6.4.13	K14807	GO:GO:0016787,GO:GO:0005524,GO:GO:0003677	AT4G15850.1	ATRH1,RH1	RNA helicase 1	LOC_Os02g55260.1	DEAD-box ATP-dependent RNA helicase, putative, expressed
Sobic.004G330600	1	PF00288	PTHR10977,PTHR10977:SF3		4.1.1.33	K01597	GO:GO:0005524,GO:GO:0016831,GO:GO:0008299	AT3G54250.1		GHMP kinase family protein	LOC_Os02g01920.1	GHMP kinases ATP-binding protein, putative, expressed
Sobic.004G332000	1	PF05060	PTHR12871,PTHR12871:SF0	KOG2791	2.4.1.143	K00736	GO:GO:0016021,GO:GO:0009312,GO:GO:0008455,GO:GO:0005795	AT2G05320.1		beta-1,2-N-acetylglucosaminyltransferase II	LOC_Os02g55470.1	alpha-1,6-mannosyl-glycoprotein 2-beta-N-acetylglucosaminyltransferase, putative, expressed
Sobic.004G333200	1		PTHR33132					AT5G11090.1		serine-rich protein-related	LOC_Os02g55600.1	expressed protein
Sobic.004G333300	1		PTHR33132,PTHR33132:SF4					AT5G11090.1		serine-rich protein-related	LOC_Os02g55610.1	serine-rich protein, putative, expressed
Sobic.004G333800	1	PF01728	PTHR10920,PTHR10920:SF12	KOG1099	2.1.1.205	K14864	GO:GO:0032259,GO:GO:0008168,GO:GO:0001510	AT5G01230.1		S-adenosyl-L-methionine-dependent methyltransferases superfamily protein	LOC_Os06g49140.1	ribosomal RNA large subunit methyltransferase J, putative, expressed
Sobic.004G334400	1	PF07651	PTHR22951,PTHR22951:SF29	KOG0251			GO:GO:0005543	AT5G35200.1		ENTH/ANTH/VHS superfamily protein	LOC_Os02g55970.1	ANTH, putative, expressed
Sobic.004G334601	1	PF00069	PTHR27009,PTHR27009:SF21		3.1.4.46		GO:GO:0006468,GO:GO:0005524,GO:GO:0004672	AT4G18250.1		receptor serine/threonine kinase, putative	LOC_Os01g49580.1	Protein kinase domain containing protein, expressed
Sobic.004G335000	1	PF07728	PTHR23073,PTHR23073:SF7		3.4.25.1	K03065	GO:GO:0016887,GO:GO:0005524	AT3G05530.1	ATS6A.2,RPT5A	regulatory particle triple-A ATPase 5A	LOC_Os06g07630.1	26S protease regulatory subunit 6A, putative, expressed
Sobic.004G337925	1	PF17123,PF14624,PF00092	PTHR10579,PTHR10579:SF50	KOG1493				AT5G60710.1		Zinc finger (C3HC4-type RING finger) family protein	LOC_Os02g56280.1	zinc finger family protein, putative, expressed
Sobic.004G338000	1	PF07714	PTHR24349,PTHR24349:SF76	KOG0583,KOG0033	2.7.11.1,4.1.1.49		GO:GO:0006468,GO:GO:0004672	AT1G08650.1	ATPPCK1,PPCK1	phosphoenolpyruvate carboxylase kinase 1	LOC_Os02g56310.1	calcium-dependent protein kinase isoform AK1, putative, expressed
Sobic.004G339400	1		PTHR34568,PTHR34568:SF1					AT5G58210.3		hydroxyproline-rich glycoprotein family protein	LOC_Os02g42550.1	expressed protein
Sobic.004G340700	1	PF00646,PF14299	PTHR32278,PTHR32278:SF2				GO:GO:0005515	AT2G02360.1	AtPP2-B10,PP2-B10	phloem protein 2-B10	LOC_Os02g56840.1	OsFBX70 - F-box domain containing protein, expressed
Sobic.004G340800	1	PF14299	PTHR32278,PTHR32278:SF2					AT2G02360.1	AtPP2-B10,PP2-B10	phloem protein 2-B10	LOC_Os02g56840.1	OsFBX70 - F-box domain containing protein, expressed
Sobic.004G341100	1	PF14299	PTHR32278,PTHR32278:SF2					AT2G02230.1	AtPP2-B1,PP2-B1	phloem protein 2-B1	LOC_Os02g56840.1	OsFBX70 - F-box domain containing protein, expressed
Sobic.004G341200	1	PF00070,PF02852	PTHR22912,PTHR22912:SF106		1.8.1.7	K00383	GO:GO:0055114,GO:GO:0016491,GO:GO:0045454	AT3G24170.3	ATGR1,GR1	glutathione-disulfide reductase	LOC_Os02g56850.1	glutathione reductase, putative, expressed
Sobic.004G345700	1	PF00566	PTHR22957,PTHR22957:SF26	KOG1092				AT2G30710.1		Ypt/Rab-GAP domain of gyp1p superfamily protein	LOC_Os09g34040.1	TBC domain containing protein, expressed
Sobic.004G345800	1	PF02803,PF00108	PTHR18919,PTHR18919:SF93		2.3.1.16	K07513	GO:GO:0016747,GO:GO:0008152	AT2G33150.1	KAT2,PED1,PKT3	peroxisomal 3-ketoacyl-CoA thiolase 3	LOC_Os02g57260.1	3-ketoacyl-CoA thiolase, peroxisomal precursor, putative, expressed
Sobic.004G347300	1	PF00085	PTHR10438,PTHR10438:SF297	KOG0907	1.8.1.8		GO:GO:0045454,GO:GO:0015035,GO:GO:0006662	AT5G04260.1	WCRKC2	WCRKC thioredoxin 2	LOC_Os02g57380.1	thioredoxin, putative, expressed
Sobic.004G347900	1	PF07714	PTHR27001,PTHR27001:SF29	KOG1187	2.7.11.1		GO:GO:0006468,GO:GO:0004672	AT3G09830.1		Protein kinase superfamily protein	LOC_Os02g57420.1	protein kinase APK1A, chloroplast precursor, putative, expressed
Sobic.004G348100	1	PF05180	PTHR20922,PTHR20922:SF13			K17808	GO:GO:0008270	AT3G54826.1		Zim17-type zinc finger protein	LOC_Os02g57430.1	DNL zinc finger domain containing protein, putative, expressed
Sobic.004G348200	1	PF00069	PTHR27001,PTHR27001:SF196	KOG1187	2.7.11.1		GO:GO:0006468,GO:GO:0005524,GO:GO:0004672	AT3G57120.1		Protein kinase superfamily protein	LOC_Os02g57440.1	LYK8, putative, expressed
Sobic.004G348300	1	PF16891,PF00149	PTHR11668,PTHR11668:SF280		3.1.3.16	K06269	GO:GO:0016787	AT2G39840.1	TOPP4	type one serine/threonine protein phosphatase 4	LOC_Os02g57450.1	Ser/Thr protein phosphatase family protein, putative, expressed
Sobic.004G349000	1	PF13646	PTHR12697	KOG0567	1.14.99.29	K06072		AT3G58180.1		ARM repeat superfamily protein	LOC_Os12g06620.1	deoxyhypusine hydroxylase, putative, expressed
Sobic.004G349800	1		PTHR34797,PTHR34797:SF2					AT2G45980.1			LOC_Os02g57600.2	expressed protein
Sobic.004G350300	1	PF02365	PTHR31989,PTHR31989:SF49				GO:GO:0006355,GO:GO:0003677	AT5G04410.1	anac078,NAC2	NAC domain containing protein 2	LOC_Os02g57650.1	No apical meristem protein, putative, expressed
Sobic.004G351500	1		PTHR37756,PTHR37756:SF1					AT5G03460.1
Sobic.004G352900	1		PTHR34061,PTHR34061:SF2					AT4G10810.1			LOC_Os02g58010.1	expressed protein
Sobic.004G353200	1	PF01399	PTHR10855,PTHR10855:SF1			K03035	GO:GO:0005515	AT5G09900.1	EMB2107,MSA,RPN5A	26S proteasome regulatory subunit, putative (RPN5)	LOC_Os03g63430.1	proteasome subunit, putative, expressed
Sobic.004G354400	1		PTHR37391,PTHR37391:SF2					AT3G19990.1			LOC_Os02g58150.1	expressed protein
Sobic.004G356700	1	PF01432	PTHR11804,PTHR11804:SF49		3.4.24.70	K01414	GO:GO:0006508,GO:GO:0004222	AT5G10540.1		Zincin-like metalloproteases family protein	LOC_Os02g58340.1	oligopeptidase, putative, expressed
Sobic.004G357200	1	PF00642,PF15663	PTHR15725,PTHR15725:SF4	KOG4791			GO:GO:0046872	AT2G02160.1		CCCH-type zinc finger family protein	LOC_Os02g58440.1	zinc finger C-x8-C-x5-C-x3-H type family protein, expressed
Sobic.004G357800	1		PTHR11716,PTHR11716:SF47		3.1.1.4		GO:GO:0016042,GO:GO:0005509,GO:GO:0004623	AT2G19690.1	PLA2-BETA	phospholipase A2-beta	LOC_Os02g58500.1	phospholipase A2, putative, expressed
Sobic.005G001400	1	PF00025	PTHR11485	KOG0090		K12272	GO:GO:0005525	AT5G05670.2		signal recognition particle binding	LOC_Os08g41250.1	signal recognition particle receptor subunit beta, putative, expressed
Sobic.005G002000	1	PF00168,PF00387,PF00388	PTHR10336,PTHR10336:SF92		3.1.4.11	K05857	GO:GO:0005515,GO:GO:0035556,GO:GO:0007165,GO:GO:0006629,GO:GO:0004435	AT2G40116.1		Phosphoinositide-specific phospholipase C family protein	LOC_Os12g37560.1	phospholipase C, putative, expressed
Sobic.005G003500	1
Sobic.005G004200	1	PF04859	PTHR31161					AT2G45260.1		Plant protein of unknown function (DUF641)	LOC_Os10g23220.2	GIL1, putative, expressed
Sobic.005G004400	1	PF16191,PF09358,PF16190,PF10585,PF00899	PTHR10953,PTHR10953:SF151			K03178	GO:GO:0008641	AT5G06460.1	ATUBA2,UBA 2	ubiquitin activating enzyme 2	LOC_Os11g01510.3	ubiquitin-activating enzyme, putative, expressed
Sobic.005G007800	1	PF13516,PF00560	PTHR24006,PTHR24006:SF512	KOG1947,KOG4341		K10268	GO:GO:0005515	AT5G01720.1		RNI-like superfamily protein	LOC_Os11g01780.1	F-box/LRR-repeat protein 3, putative, expressed
Sobic.005G013000	1		PTHR33800,PTHR33800:SF2								LOC_Os06g02100.1	OsFBX181 - F-box domain containing protein, expressed
Sobic.005G014950	1	PF00646,PF03478	PTHR33110,PTHR33110:SF3				GO:GO:0005515	AT4G22660.1		F-box family protein with a domain of unknown function (DUF295)	LOC_Os01g34630.1	retrotransposon protein, putative, Ty1-copia subclass, expressed
Sobic.005G015100	1	PF00646,PF03478	PTHR33110,PTHR33110:SF3				GO:GO:0005515	AT1G57790.1		F-box family protein	LOC_Os01g34630.1	retrotransposon protein, putative, Ty1-copia subclass, expressed
Sobic.005G016500	1	PF04525	PTHR31087,PTHR31087:SF5					AT2G38640.1		Protein of unknown function (DUF567)	LOC_Os11g02750.1	DUF567 domain containing protein, putative, expressed
Sobic.005G016800	1		PTHR33786,PTHR33786:SF3					AT5G01015.1			LOC_Os12g02800.2	CRP11 - Cysteine-rich family protein precursor, expressed
Sobic.005G017801	1	PF13417	PTHR11260,PTHR11260:SF303		2.5.1.18		GO:GO:0005515	AT2G29440.1	ATGSTU6,GST24,GSTU6	glutathione S-transferase tau 6	LOC_Os09g29200.1	glutathione S-transferase, putative, expressed
Sobic.005G018500	1	PF02365	PTHR31719,PTHR31719:SF40				GO:GO:0006355,GO:GO:0003677	AT1G69490.1	ANAC029,ATNAP,NAP	NAC-like, activated by AP3/PI	LOC_Os11g03300.1	NAC domain transcription factor, putative, expressed
Sobic.005G018700	1	PF02365	PTHR31744,PTHR31744:SF18				GO:GO:0006355,GO:GO:0003677	AT5G18270.2	ANAC087	Arabidopsis NAC domain containing protein 87	LOC_Os12g03050.1	no apical meristem protein, putative, expressed
Sobic.005G019100	1	PF02176	PTHR10131,PTHR10131:SF78		2.5.1.117			AT3G11950.1		TRAF-like superfamily protein	LOC_Os05g23950.1	TRAF-type zinc finger family protein, expressed
Sobic.005G019200	1	PF13855,PF00931	PTHR23155,PTHR23155:SF455	KOG4658			GO:GO:0005515,GO:GO:0043531	AT3G14460.1		LRR and NB-ARC domains-containing disease resistance protein	LOC_Os01g35254.1	transposon protein, putative, CACTA, En/Spm sub-class, expressed
Sobic.005G019600	1	PF00931	PTHR23155,PTHR23155:SF455	KOG4658			GO:GO:0043531	AT3G14460.1		LRR and NB-ARC domains-containing disease resistance protein	LOC_Os05g23990.1	rp3 protein, putative, expressed
Sobic.005G019800	1	PF04770	PTHR31948					AT3G28917.1	MIF2	mini zinc finger 2	LOC_Os11g03420.1	ZF-HD protein dimerisation region containing protein, expressed
Sobic.005G020900	1	PF04727	PTHR12771,PTHR12771:SF25					AT3G03610.1		ELMO/CED-12 family protein	LOC_Os11g03530.1	ELMO/CED-12 family protein, putative, expressed
Sobic.005G021800	1	PF03168	PTHR31852,PTHR31852:SF42					AT2G27080.2		Late embryogenesis abundant (LEA) hydroxyproline-rich glycoprotein family	LOC_Os12g03370.1	harpin-induced protein 1 domain containing protein, expressed
Sobic.005G022200	1	PF03159	PTHR12341,PTHR12341:SF39			K12619	GO:GO:0004527,GO:GO:0003676	AT5G42540.1	AtXRN2,XRN2	exoribonuclease 2	LOC_Os02g28074.1	XRN 5-3 exonuclease N-terminus family protein, expressed
Sobic.005G024900	1	PF00083	PTHR23504,PTHR23504:SF33	KOG2615			GO:GO:0055085,GO:GO:0022857,GO:GO:0016021	AT5G13750.1	ZIFL1	zinc induced facilitator-like 1	LOC_Os12g03899.2	major facilitator superfamily antiporter, putative, expressed
Sobic.005G026600	1	PF00300	PTHR23029,PTHR23029:SF27	KOG0235	3.1.3.3	K15634		AT3G50520.1		Phosphoglycerate mutase family protein	LOC_Os12g04110.1	pentatricopeptide, putative, expressed
Sobic.005G027840	1	PF01535,PF13041	PTHR24015,PTHR24015:SF302			K17964		AT1G62910.1		Pentatricopeptide repeat (PPR) superfamily protein	LOC_Os10g35240.1	Rf1, mitochondrial precursor, putative, expressed
Sobic.005G028400	1	PF00690,PF00702,PF12515,PF00122,PF00689	PTHR24093,PTHR24093:SF306		3.6.3.8	K01537	GO:GO:0005516,GO:GO:0046872,GO:GO:0000166	AT3G57330.1	ACA11	autoinhibited Ca2+-ATPase 11	LOC_Os12g04220.1	calcium-transporting ATPase, plasma membrane-type, putative, expressed
Sobic.005G028700	1	PF13202,PF13405	PTHR10183	KOG0037		K13448	GO:GO:0005509	AT3G10300.3		Calcium-binding EF-hand family protein	LOC_Os11g04480.1	peflin, putative, expressed
Sobic.005G029100	1	PF04177	PTHR10933,PTHR10933:SF9	KOG2830			GO:GO:0009966	AT5G53000.1	TAP46	2A phosphatase associated protein of 46 kD	LOC_Os12g04290.1	PP2A regulatory subunit TAP46, putative, expressed
Sobic.005G029200	1	PF13499	PTHR10891,PTHR10891:SF590			K13448		AT3G10190.1		Calcium-binding EF-hand family protein	LOC_Os12g04360.1	calmodulin-like protein 1, putative, expressed
Sobic.005G032200	1	PF00201	PTHR11926,PTHR11926:SF387		2.4.1.116		GO:GO:0016758,GO:GO:0008152	AT1G05560.1	UGT1,UGT75B1	UDP-glucosyltransferase 75B1	LOC_Os11g04860.1	anthocyanin 5-O-glucosyltransferase, putative, expressed
Sobic.005G032300	1	PF00240	PTHR13042	KOG3493		K13113	GO:GO:0005515	AT3G45180.1		Ubiquitin-like superfamily protein	LOC_Os11g04880.1	ubiquitin-like protein 5, putative, expressed
Sobic.005G032400	1	PF00622	PTHR10598			K14964	GO:GO:0005515	AT1G51450.1	TRO	TRAUCO	LOC_Os11g04930.1	ASH-like SPRY domain containing protein, putative, expressed
Sobic.005G033200	1	PF13902	PTHR32019,PTHR32019:SF2					AT1G03250.1			LOC_Os12g05000.1	expressed protein
Sobic.005G033300	1	PF06991	PTHR15327,PTHR15327:SF0	KOG1425		K13110		AT5G17900.1		microfibrillar-associated protein-related	LOC_Os02g17870.1	microfibrillar-associated protein 1, putative, expressed
Sobic.005G034300	1	PF13181,PF13414,PF00254	PTHR10516,PTHR10516:SF145	KOG0543	5.2.1.8		GO:GO:0005515,GO:GO:0006457	AT3G21640.1	ATFKBP42,FKBP42,TWD1,UCU2	FKBP-type peptidyl-prolyl cis-trans isomerase family protein	LOC_Os12g05090.1	peptidyl-prolyl isomerase, putative, expressed
Sobic.005G035300	1	PF06404	PTHR33285,PTHR33285:SF2				GO:GO:0008283,GO:GO:0008083,GO:GO:0005576	AT3G44735.2	ATPSK3,PSK1,PSK3	PHYTOSULFOKINE 3 PRECURSOR	LOC_Os12g05260.1	phytosulfokines precursor, putative, expressed
Sobic.005G037100	1	PF01453,PF00069	PTHR27002,PTHR27002:SF86	KOG1187	2.7.11.1		GO:GO:0006468,GO:GO:0005524,GO:GO:0004672	AT4G32300.1	SD2-5	S-domain-2 5	LOC_Os04g23720.1	lectin protein kinase family protein, putative, expressed
Sobic.005G038900	1		PTHR33148,PTHR33148:SF2					AT5G03890.1			LOC_Os11g05490.1	expressed protein
Sobic.005G041000	1	PF02365	PTHR31989,PTHR31989:SF24				GO:GO:0006355,GO:GO:0003677	AT3G44350.2	anac061,NAC061	NAC domain containing protein 61	LOC_Os11g05614.1	no apical meristem protein, putative, expressed
Sobic.005G044800	1	PF12697	PTHR10992,PTHR10992:SF869	KOG4178	3.3.2.10			AT3G51000.1		alpha/beta-Hydrolases superfamily protein	LOC_Os10g35520.1	hydrolase, alpha/beta fold family domain containing protein, expressed
Sobic.005G052000	1	PF00069	PTHR27001,PTHR27001:SF103	KOG1187	2.7.11.1	K04730	GO:GO:0006468,GO:GO:0005524,GO:GO:0004672	AT5G42440.1		Protein kinase superfamily protein	LOC_Os11g06780.1	serine/threonine-protein kinase BRI1-like 1 precursor, putative, expressed
Sobic.005G061801	1	PF00102	PTHR19134,PTHR19134:SF317		3.1.3.48		GO:GO:0006470,GO:GO:0004725	AT1G71860.1	ATPTP1,PTP1	protein tyrosine phosphatase 1	LOC_Os12g07590.2	Protein-tyrosine phosphatase domain containing protein, expressed
Sobic.005G062200	1	PF02990	PTHR10766,PTHR10766:SF45			K17087	GO:GO:0016021	AT1G10950.1	AtTMN1,TMN1	transmembrane nine 1	LOC_Os11g07910.1	transmembrane 9 superfamily member, putative, expressed
Sobic.005G064200	1	PF00026	PTHR13683,PTHR13683:SF331	KOG1339	3.4.23.12		GO:GO:0006508,GO:GO:0004190	AT4G33490.2		Eukaryotic aspartyl protease family protein	LOC_Os11g08100.1	eukaryotic aspartyl protease domain containing protein, expressed
Sobic.005G065500	1	PF08246,PF00112	PTHR12411,PTHR12411:SF401	KOG1543	3.4.22.33		GO:GO:0008234,GO:GO:0006508	AT3G49340.1		Cysteine proteinases superfamily protein	LOC_Os12g17540.1	vignain precursor, putative, expressed
Sobic.005G066700	1
Sobic.005G072200	1	PF01764	PTHR21493,PTHR21493:SF153		3.1.1.1		GO:GO:0006629	AT3G52430.1	ATPAD4,PAD4	alpha/beta-Hydrolases superfamily protein	LOC_Os11g09010.3	lipase, putative, expressed
Sobic.005G072400	1	PF03171	PTHR10209,PTHR10209:SF170		2.3.1.153		GO:GO:0055114,GO:GO:0016491	AT3G63290.1		2-oxoglutarate (2OG) and Fe(II)-dependent oxygenase superfamily protein	LOC_Os10g14180.3	expressed protein
Sobic.005G073900	1
Sobic.005G074000	1	PF00646	PTHR32212,PTHR32212:SF90				GO:GO:0005515	AT4G00160.1		F-box/RNI-like/FBD-like domains-containing protein	LOC_Os11g09970.1	OsFBX411 - F-box domain containing protein, expressed
Sobic.005G074500	1	PF03127,PF00790	PTHR13856,PTHR13856:SF95	KOG1087			GO:GO:0006886,GO:GO:0005622	AT1G21380.1		Target of Myb protein 1	LOC_Os11g09329.1	VHS and GAT domain containing protein, expressed
Sobic.005G075600	1	PF13401	PTHR23155,PTHR23155:SF455	KOG4658				AT3G14470.1		NB-ARC domain-containing disease resistance protein	LOC_Os05g23990.1	rp3 protein, putative, expressed
Sobic.005G076301	1	PF00931	PTHR23155,PTHR23155:SF455				GO:GO:0043531	AT3G14470.1		NB-ARC domain-containing disease resistance protein	LOC_Os05g23990.1	rp3 protein, putative, expressed
Sobic.005G076500	1	PF00931	PTHR23155,PTHR23155:SF541	KOG4658			GO:GO:0043531	AT1G50180.1		NB-ARC domain-containing disease resistance protein	LOC_Os08g07330.2	RGH1A, putative, expressed
Sobic.005G076600	1		PTHR34193,PTHR34193:SF3					AT1G76980.1			LOC_Os11g09350.1	expressed protein
Sobic.005G079900	1		PTHR24006	KOG1947				AT3G07550.1		RNI-like superfamily protein	LOC_Os11g16280.1	F-box domain containing protein, expressed
Sobic.005G084100	1	PF07714	PTHR27000,PTHR27000:SF53	KOG1187	2.7.11.1		GO:GO:0006468,GO:GO:0004672	AT5G48380.1	BIR1	BAK1-interacting receptor-like kinase 1	LOC_Os11g14420.1	inactive receptor kinase At1g27190 precursor, putative, expressed
Sobic.005G085200	1	PF00646,PF01344	PTHR24414,PTHR24414:SF34				GO:GO:0005515	AT2G44130.1		Galactose oxidase/kelch repeat superfamily protein	LOC_Os11g14140.1	OsFBK25 - F-box domain and kelch repeat containing protein, expressed
Sobic.005G085600	1	PF00646,PF01344	PTHR24414,PTHR24414:SF34				GO:GO:0005515	AT2G44130.1		Galactose oxidase/kelch repeat superfamily protein	LOC_Os11g14140.1	OsFBK25 - F-box domain and kelch repeat containing protein, expressed
Sobic.005G086000	1	PF01150	PTHR11782,PTHR11782:SF41	KOG1385	3.6.1.5		GO:GO:0016787	AT5G18280.1	APY2,ATAPY2	apyrase 2	LOC_Os12g02980.1	nucleoside-triphosphatase, putative, expressed
Sobic.005G086200	1	PF00628,PF12165	PTHR12321,PTHR12321:SF59	KOG1632			GO:GO:0005515,GO:GO:0042393,GO:GO:0006355	AT1G14510.1	AL7	alfin-like 7	LOC_Os11g14010.1	PHD finger protein, putative, expressed
Sobic.005G087100	1		PTHR34201,PTHR34201:SF3					AT4G10330.1		glycine-rich protein	LOC_Os11g13880.1	expressed protein
Sobic.005G091500	1	PF00860	PTHR11119,PTHR11119:SF25			K06901	GO:GO:0055085,GO:GO:0016020,GO:GO:0006810,GO:GO:0005215,GO:GO:0006863,GO:GO:0005345	AT5G50300.1	ATAZG2,AZG2	Xanthine/uracil permease family protein	LOC_Os11g24060.1	permease domain containing protein, putative, expressed
Sobic.005G091900	1	PF00079	PTHR11461,PTHR11461:SF169	KOG2392		K13963	GO:GO:0005615	AT1G47710.1		Serine protease inhibitor (SERPIN) family protein	LOC_Os11g12520.1	serpin domain containing protein, putative, expressed
Sobic.005G092600	1	PF00931	PTHR23155,PTHR23155:SF624	KOG4658		K13457	GO:GO:0043531	AT3G07040.1	RPM1,RPS3	NB-ARC domain-containing disease resistance protein	LOC_Os11g12330.1	disease resistance protein RPM1, putative, expressed
Sobic.005G093000	1
Sobic.005G094800	1	PF00069	PTHR27002,PTHR27002:SF65	KOG1187	2.7.11.1		GO:GO:0006468,GO:GO:0005524,GO:GO:0004672	AT4G04570.1	CRK40	cysteine-rich RLK (RECEPTOR-like protein kinase) 40	LOC_Os11g11890.1	protein kinase domain containing protein, expressed
Sobic.005G095660	1	PF00069	PTHR27002,PTHR27002:SF65	KOG1187	2.7.11.1	K04733	GO:GO:0006468,GO:GO:0005524,GO:GO:0004672	AT1G11330.2		S-locus lectin protein kinase family protein	LOC_Os11g11890.1	protein kinase domain containing protein, expressed
Sobic.005G095700	1	PF00931	PTHR23155,PTHR23155:SF624	KOG4658	2.3.1.156	K13457	GO:GO:0043531	AT3G07040.1	RPM1,RPS3	NB-ARC domain-containing disease resistance protein	LOC_Os11g11990.1	NB-ARC domain containing protein, expressed
Sobic.005G095900	1	PF00069	PTHR27002,PTHR27002:SF65	KOG1187	2.7.11.1		GO:GO:0006468,GO:GO:0005524,GO:GO:0004672	AT4G23280.1	CRK20	cysteine-rich RLK (RECEPTOR-like protein kinase) 20	LOC_Os11g11780.1	cysteine-rich receptor-like protein kinase 21 precursor, putative, expressed
Sobic.005G096300	1	PF00931	PTHR23155,PTHR23155:SF624	KOG4658		K13457	GO:GO:0043531	AT3G07040.1	RPM1,RPS3	NB-ARC domain-containing disease resistance protein	LOC_Os11g12050.2	NBS-LRR type disease resistance protein, putative, expressed
Sobic.005G096600	1	PF00069	PTHR27002,PTHR27002:SF65	KOG1187	2.7.11.1		GO:GO:0006468,GO:GO:0005524,GO:GO:0004672	AT4G00970.1	CRK41	cysteine-rich RLK (RECEPTOR-like protein kinase) 41	LOC_Os11g11890.1	protein kinase domain containing protein, expressed
Sobic.005G101400	1	PF02887,PF00224	PTHR11817,PTHR11817:SF29	KOG2323	2.7.1.40	K00873	GO:GO:0030955,GO:GO:0006096,GO:GO:0004743,GO:GO:0000287	AT3G52990.1		Pyruvate kinase family protein	LOC_Os11g10980.1	pyruvate kinase, putative, expressed
Sobic.005G101600	1	PF03018	PTHR21495,PTHR21495:SF59					AT5G42510.1		Disease resistance-responsive (dirigent-like protein) family protein	LOC_Os11g10870.1	dirigent, putative, expressed
Sobic.005G101700	1	PF03018	PTHR21495,PTHR21495:SF59					AT1G58170.1		Disease resistance-responsive (dirigent-like protein) family protein	LOC_Os11g10870.1	dirigent, putative, expressed
Sobic.005G101800	1	PF03018	PTHR21495,PTHR21495:SF59					AT5G42510.1		Disease resistance-responsive (dirigent-like protein) family protein	LOC_Os11g10870.1	dirigent, putative, expressed
Sobic.005G103600	1
Sobic.005G103700	1
Sobic.005G103900	1
Sobic.005G106500	1	PF13561	PTHR24322,PTHR24322:SF631	KOG1205	1.1.1.146	K11165		AT3G03330.1		NAD(P)-binding Rossmann-fold superfamily protein	LOC_Os11g16410.1	oxidoreductase, short chain dehydrogenase/reductase family, putative, expressed
Sobic.005G109000	1	PF00067	PTHR24296,PTHR24296:SF5	KOG0157			GO:GO:0055114,GO:GO:0020037,GO:GO:0016705,GO:GO:0005506	AT3G48520.1	CYP94B3	cytochrome P450, family 94, subfamily B, polypeptide 3	LOC_Os11g29290.1	cytochrome P450, putative, expressed
Sobic.005G110544	1		PTHR15852,PTHR15852:SF20	KOG2813				AT2G38000.1		chaperone protein dnaJ-related	LOC_Os05g25210.1	expressed protein
Sobic.005G115900	1	PF01753	PTHR12298,PTHR12298:SF25					AT1G67340.1		HCP-like superfamily protein with MYND-type zinc finger	LOC_Os11g29710.1	OsFBO4 - F-box and other domain containing protein, expressed
Sobic.005G117400	1	PF03106	PTHR31221,PTHR31221:SF25				GO:GO:0043565,GO:GO:0006355,GO:GO:0003700	AT5G13080.1	ATWRKY75,WRKY75	WRKY DNA-binding protein 75	LOC_Os11g29870.1	WRKY72, expressed
Sobic.005G119100	1	PF14299	PTHR32278,PTHR32278:SF2					AT2G02360.1	AtPP2-B10,PP2-B10	phloem protein 2-B10	LOC_Os02g56840.1	OsFBX70 - F-box domain containing protein, expressed
Sobic.005G120700	1	PF00899	PTHR10953	KOG2014		K10684	GO:GO:0008641	AT4G24940.1	AT-SAE1-1,ATSAE1A,SAE1A	SUMO-activating enzyme 1A	LOC_Os11g30410.1	ThiF family domain containing protein, putative, expressed
Sobic.005G121800	1		PTHR33184,PTHR33184:SF1					AT4G32110.1		Beta-1,3-N-Acetylglucosaminyltransferase family protein	LOC_Os11g28940.1	expressed protein
Sobic.005G122300	1		PTHR33184,PTHR33184:SF6					AT4G32110.1		Beta-1,3-N-Acetylglucosaminyltransferase family protein	LOC_Os11g30760.2	expressed protein
Sobic.005G124600	1	PF03169	PTHR31645,PTHR31645:SF6				GO:GO:0055085	AT1G65730.1	YSL7	YELLOW STRIPE like 7	LOC_Os04g44300.1	transposon protein, putative, unclassified, expressed
Sobic.005G126100	1	PF00560,PF08263	PTHR27001,PTHR27001:SF224		2.7.11.1,2.7.10.1		GO:GO:0005515	AT1G71830.1	ATSERK1,SERK1	somatic embryogenesis receptor-like kinase 1	LOC_Os11g31530.1	BRASSINOSTEROID INSENSITIVE 1-associated receptor kinase 1 precursor, putative, expressed
Sobic.005G126200	1	PF08263,PF13855	PTHR27001,PTHR27001:SF224		2.7.11.1		GO:GO:0005515	AT1G34210.1	ATSERK2,SERK2	somatic embryogenesis receptor-like kinase 2	LOC_Os11g31540.1	BRASSINOSTEROID INSENSITIVE 1-associated receptor kinase 1 precursor, putative, expressed
Sobic.005G126800	1	PF00155	PTHR13693,PTHR13693:SF62		2.3.1.50	K00654	GO:GO:0030170,GO:GO:0009058	AT5G23670.1	LCB2	long chain base2	LOC_Os11g31640.1	serine palmitoyltransferase 2, putative, expressed
Sobic.005G127800	1	PF08263,PF00560,PF13855	PTHR27004,PTHR27004:SF36	KOG0472	2.7.11.1		GO:GO:0005515	AT2G34930.1		disease resistance family protein / LRR family protein	LOC_Os11g35840.1	expressed protein
Sobic.005G130001	1
Sobic.005G130400	1	PF01397,PF03936	PTHR31225,PTHR31225:SF20		4.2.3.104		GO:GO:0016829,GO:GO:0010333,GO:GO:0008152,GO:GO:0000287	AT3G14520.1		Terpenoid cyclases/Protein prenyltransferases superfamily protein	LOC_Os03g24640.1	terpene synthase, putative, expressed
Sobic.005G131700	1
Sobic.005G136300	1	PF08541,PF00195	PTHR11877,PTHR11877:SF27		2.3.1.74	K00660	GO:GO:0016747,GO:GO:0008610	AT5G13930.1	ATCHS,CHS,TT4	Chalcone and stilbene synthase family protein	LOC_Os11g32650.1	chalcone synthase, putative, expressed
Sobic.005G137000	1	PF08541,PF00195	PTHR11877,PTHR11877:SF27		2.3.1.74	K00660	GO:GO:0016747,GO:GO:0008610	AT5G13930.1	ATCHS,CHS,TT4	Chalcone and stilbene synthase family protein	LOC_Os11g32650.1	chalcone synthase, putative, expressed
Sobic.005G137100	1	PF08541,PF00195	PTHR11877,PTHR11877:SF27		2.3.1.74	K00660	GO:GO:0016747,GO:GO:0008610	AT5G13930.1	ATCHS,CHS,TT4	Chalcone and stilbene synthase family protein	LOC_Os11g32650.1	chalcone synthase, putative, expressed
Sobic.005G137200	1	PF08541,PF00195	PTHR11877,PTHR11877:SF27		2.3.1.74	K00660	GO:GO:0016747,GO:GO:0008610	AT5G13930.1	ATCHS,CHS,TT4	Chalcone and stilbene synthase family protein	LOC_Os11g32650.1	chalcone synthase, putative, expressed
Sobic.005G137300	1	PF08541,PF00195	PTHR11877,PTHR11877:SF27		2.3.1.74	K00660	GO:GO:0016747,GO:GO:0008610	AT5G13930.1	ATCHS,CHS,TT4	Chalcone and stilbene synthase family protein	LOC_Os11g32650.1	chalcone synthase, putative, expressed
Sobic.005G138200	1	PF00293	PTHR12629,PTHR12629:SF12	KOG2839		K07766	GO:GO:0016787	AT3G26690.2	ATNUDT13,ATNUDX13,NUDX13	nudix hydrolase homolog 13	LOC_Os11g32750.1	hydrolase, NUDIX family, domain containing protein, expressed
Sobic.005G139400	1	PF09335	PTHR12677,PTHR12677:SF2					AT1G44960.1		SNARE associated Golgi protein family	LOC_Os11g33100.1	SNARE associated Golgi protein, putative, expressed
Sobic.005G139700	1	PF01794,PF08022,PF08414,PF08030	PTHR11972,PTHR11972:SF64		1.6.3.1	K13447	GO:GO:0055114,GO:GO:0016491,GO:GO:0050664,GO:GO:0004601	AT5G47910.1	ATRBOHD,RBOHD	respiratory burst oxidase homologue D	LOC_Os11g33120.1	respiratory burst oxidase, putative, expressed
Sobic.005G142700	1	PF07786	PTHR31061,PTHR31061:SF9		2.3.1.78			AT5G47900.1		Protein of unknown function (DUF1624)	LOC_Os11g34110.1	heparan-alpha-glucosaminide N-acetyltransferase, putative, expressed
Sobic.005G143400	1	PF00808	PTHR10252,PTHR10252:SF40					AT3G12480.1	NF-YC11	nuclear factor Y, subunit C11	LOC_Os11g34200.1	histone-like transcription factor and archaeal histone, putative, expressed
Sobic.005G154100	1	PF00069,PF07714	PTHR27005,PTHR27005:SF4	KOG1187	2.7.11.1		GO:GO:0006468,GO:GO:0005524,GO:GO:0004672	AT1G11300.1		protein serine/threonine kinases;protein kinases;ATP binding;sugar binding;kinases;carbohydrate binding	LOC_Os10g02360.1	OsWAK98 - OsWAK receptor-like cytoplasmic kinase OsWAK-RLCK, expressed
Sobic.005G155100	1	PF00069	PTHR27005,PTHR27005:SF4	KOG1187	2.7.11.1		GO:GO:0006468,GO:GO:0005524,GO:GO:0004672	AT1G11300.1		protein serine/threonine kinases;protein kinases;ATP binding;sugar binding;kinases;carbohydrate binding	LOC_Os10g02360.1	OsWAK98 - OsWAK receptor-like cytoplasmic kinase OsWAK-RLCK, expressed
Sobic.005G157000	1		PTHR34560,PTHR34560:SF1					AT5G06440.2			LOC_Os11g36070.1	expressed protein
Sobic.005G157100	1	PF02926	PTHR13452,PTHR13452:SF10			K06963	GO:GO:0003723	AT5G12410.1		THUMP domain-containing protein	LOC_Os11g36060.1	THUMP domain-containing protein, putative, expressed
Sobic.005G160400	1	PF13639	PTHR22763,PTHR22763:SF47	KOG1493		K19043	GO:GO:0008270,GO:GO:0005515	AT5G22000.1	RHF2A	RING-H2 group F2A	LOC_Os11g36430.1	zinc finger, C3HC4 type domain containing protein, expressed
Sobic.005G160900	1	PF04576	PTHR31422,PTHR31422:SF7					AT5G06560.1		Protein of unknown function, DUF593	LOC_Os11g36740.1	DUF593 domain containing protein, expressed
Sobic.005G163100	1	PF00226,PF11926	PTHR10825,PTHR10825:SF38	KOG0715				AT5G18750.1		DNAJ heat shock N-terminal domain-containing protein	LOC_Os01g27740.2	dnaJ domain containing protein, expressed
Sobic.005G164500	1	PF03468	PTHR21596,PTHR21596:SF20				GO:GO:0031047	AT3G22430.1			LOC_Os11g37070.1	expressed protein
Sobic.005G166100	1	PF01027	PTHR23291,PTHR23291:SF39	KOG2322		K06890		AT1G03070.1		Bax inhibitor-1 family protein	LOC_Os11g37200.1	transmembrane BAX inhibitor motif-containing protein, putative, expressed
Sobic.005G169400	1	PF00967	PTHR22595,PTHR22595:SF48				GO:GO:0050832,GO:GO:0042742	AT3G04720.1	HEL,PR-4,PR4	pathogenesis-related 4	LOC_Os11g37970.1	WIP5 - Wound-induced protein precursor, expressed
Sobic.005G172500	1	PF00400	PTHR19842			K08266	GO:GO:0005515	AT3G18140.1		Transducin/WD40 repeat-like superfamily protein	LOC_Os03g47780.1	WD repeat-containing protein, putative, expressed
Sobic.005G175800	1	PF13499	PTHR10891,PTHR10891:SF574	KOG0027		K02183		AT5G39670.1		Calcium-binding EF-hand family protein	LOC_Os11g38780.1	EF hand family protein, putative
Sobic.005G175900	1		PTHR33474,PTHR33474:SF4								LOC_Os11g38790.1	expressed protein
Sobic.005G177800	1		PTHR23042,PTHR23042:SF71					AT3G47640.1	PYE	basic helix-loop-helix (bHLH) DNA-binding superfamily protein	LOC_Os11g38870.2	helix-loop-helix DNA-binding domain containing protein, expressed
Sobic.005G178100	1	PF01344	PTHR24413,PTHR24413:SF125				GO:GO:0005515	AT1G14330.1		Galactose oxidase/kelch repeat superfamily protein	LOC_Os11g38980.4	F-box/Kelch-repeat protein, putative, expressed
Sobic.005G178950	1	PF00646	PTHR32212,PTHR32212:SF75				GO:GO:0005515	AT5G18780.2		F-box/RNI-like superfamily protein	LOC_Os04g35940.1	OsFBX135 - F-box domain containing protein, expressed
Sobic.005G180900	1	PF04783,PF04782	PTHR21450,PTHR21450:SF4					AT4G39790.1		Protein of unknown function (DUF630 and DUF632)	LOC_Os05g16640.1	DUF630/DUF632 domains containing protein, putative, expressed
Sobic.005G181000	1	PF00441,PF02770,PF01756	PTHR10909,PTHR10909:SF317		1.3.3.6	K00232	GO:GO:0055114,GO:GO:0016627,GO:GO:0003995,GO:GO:0006635,GO:GO:0005777,GO:GO:0003997	AT5G65110.1	ACX2,ATACX2	acyl-CoA oxidase 2	LOC_Os11g39220.1	acyl-coenzyme A oxidase, putative, expressed
Sobic.005G182000	1
Sobic.005G182200	1	PF00931	PTHR23155,PTHR23155:SF495			K13457	GO:GO:0043531	AT3G07040.1	RPM1,RPS3	NB-ARC domain-containing disease resistance protein	LOC_Os11g39160.1	NBS-LRR disease resistance protein, putative, expressed
Sobic.005G186500	1	PF00450	PTHR11802,PTHR11802:SF71		4.1.2.11	K08249	GO:GO:0006508,GO:GO:0004185	AT3G07990.1	SCPL27	serine carboxypeptidase-like 27	LOC_Os01g06490.1	OsSCP1 - Putative Serine Carboxypeptidase homologue, expressed
Sobic.005G187200	1	PF05705	PTHR12265,PTHR12265:SF3	KOG2521				AT5G44250.1		Protein of unknown function DUF829, transmembrane 53	LOC_Os11g40070.1	expressed protein
Sobic.005G187500	1	PF05030	PTHR23107,PTHR23107:SF5					AT4G00850.1	GIF3	GRF1-interacting factor 3	LOC_Os11g40100.3	GRF-interacting factor 2, putative, expressed
Sobic.005G188100	1	PF10584,PF00227	PTHR11599,PTHR11599:SF14	KOG0176	3.4.25.1	K02729	GO:GO:0019773,GO:GO:0006511,GO:GO:0004175,GO:GO:0051603,GO:GO:0005839,GO:GO:0004298	AT1G53850.1	ATPAE1,PAE1	20S proteasome alpha subunit E1	LOC_Os11g40140.1	peptidase, T1 family, putative, expressed
Sobic.005G195100	1		PTHR33167,PTHR33167:SF12					AT5G67390.1			LOC_Os11g41600.1	expressed protein
Sobic.005G195200	1		PTHR33167,PTHR33167:SF12					AT5G67390.1			LOC_Os11g41600.1	expressed protein
Sobic.005G196950	1	PF07647	PTHR24176		2.7.12.1,2.7.10.2		GO:GO:0005515	AT3G07760.1		Sterile alpha motif (SAM) domain-containing protein	LOC_Os12g32992.1	expressed protein
Sobic.005G199400	1	PF03917	PTHR11130,PTHR11130:SF2		6.3.2.3	K01920	GO:GO:0006750,GO:GO:0005524,GO:GO:0004363	AT5G27380.1	GSH2,GSHB	glutathione synthetase 2	LOC_Os11g42350.1	glutathione synthetase, chloroplast precursor, putative, expressed
Sobic.005G201000	1	PF00999	PTHR10110,PTHR10110:SF113				GO:GO:0055085,GO:GO:0016021,GO:GO:0015299,GO:GO:0006812	AT3G05030.1	ATNHX2,NHX2	sodium hydrogen exchanger 2	LOC_Os11g42790.1	transporter, monovalent cation:proton antiporter-2 family, putative, expressed
Sobic.005G203800	1	PF01764	PTHR21493,PTHR21493:SF101	KOG4569	3.1.1.3		GO:GO:0006629	AT5G18640.1		alpha/beta-Hydrolases superfamily protein	LOC_Os11g43510.1	lipase precursor, putative, expressed
Sobic.005G205100	1	PF08263,PF00560,PF07714,PF13855	PTHR27000,PTHR27000:SF122	KOG1187	2.7.11.1		GO:GO:0005515,GO:GO:0006468,GO:GO:0004672	AT3G47570.1		Leucine-rich repeat protein kinase family protein	LOC_Os11g41100.1	expressed protein
Sobic.005G205300	1	PF08263,PF00560,PF07714,PF13855	PTHR27000,PTHR27000:SF122	KOG1187	2.7.11.1		GO:GO:0005515,GO:GO:0006468,GO:GO:0004672	AT3G47570.1		Leucine-rich repeat protein kinase family protein	LOC_Os11g41100.1	expressed protein
Sobic.005G206700	1	PF00400	PTHR22847	KOG0279,KOG0265,KOG0277		K12602	GO:GO:0005515	AT4G29830.1	VIP3	Transducin/WD40 repeat-like superfamily protein	LOC_Os11g43890.1	WD domain, G-beta repeat domain containing protein, expressed
Sobic.005G211400	1	PF00067	PTHR24298,PTHR24298:SF134		1.14.13.120		GO:GO:0055114,GO:GO:0020037,GO:GO:0016705,GO:GO:0005506	AT3G26230.1	CYP71B24	cytochrome P450, family 71, subfamily B, polypeptide 24	LOC_Os01g12740.1	cytochrome P450, putative, expressed
Sobic.005G212700	1	PF00043,PF13417	PTHR11260,PTHR11260:SF226	KOG0406	2.5.1.18	K00799	GO:GO:0005515	AT1G10360.1	ATGSTU18,GST29,GSTU18	glutathione S-transferase TAU 18	LOC_Os10g38160.1	glutathione S-transferase, putative, expressed
Sobic.005G214150	1	PF08263,PF13855	PTHR27000		2.7.11.1		GO:GO:0005515	AT4G08850.1		Leucine-rich repeat receptor-like protein kinase family protein	LOC_Os10g02990.1	leucine-rich repeat receptor-like protein kinase 1, putative, expressed
Sobic.005G214400	1	PF01553	PTHR15486,PTHR15486:SF21		2.3.1.15	K13508	GO:GO:0016746,GO:GO:0008152	AT4G01950.1	ATGPAT3,GPAT3	glycerol-3-phosphate acyltransferase 3	LOC_Os11g45400.1	glycerol-3-phosphate acyltransferase, putative, expressed
Sobic.005G215200	1	PF04819	PTHR16007,PTHR16007:SF35					AT1G55240.1		Family of unknown function (DUF716)	LOC_Os09g27250.1	plant viral response family protein, putative, expressed
Sobic.005G215500	1		PTHR33479								LOC_Os03g60840.1	BBTI13 - Bowman-Birk type bran trypsin inhibitor precursor, expressed
Sobic.005G215900	1		PTHR33479								LOC_Os03g60840.1	BBTI13 - Bowman-Birk type bran trypsin inhibitor precursor, expressed
Sobic.005G216000	1		PTHR33479								LOC_Os03g60840.1	BBTI13 - Bowman-Birk type bran trypsin inhibitor precursor, expressed
Sobic.005G216100	1	PF08100,PF00891	PTHR11746,PTHR11746:SF107	KOG3178			GO:GO:0046983,GO:GO:0008171	AT4G35160.1		O-methyltransferase family protein	LOC_Os11g33300.1	O-methyltransferase, putative, expressed
Sobic.005G216200	1	PF08100,PF00891	PTHR11746,PTHR11746:SF107	KOG3178			GO:GO:0046983,GO:GO:0008171	AT4G35160.1		O-methyltransferase family protein	LOC_Os11g33300.1	O-methyltransferase, putative, expressed
Sobic.005G217900	1	PF14365,PF03080	PTHR31589,PTHR31589:SF13					AT3G13510.1		Protein of Unknown Function (DUF239)	LOC_Os07g38590.1	carboxyl-terminal peptidase, putative, expressed
Sobic.005G222700	1	PF13947,PF00069	PTHR27005,PTHR27005:SF14	KOG1187	2.7.11.1		GO:GO:0030247,GO:GO:0006468,GO:GO:0005524,GO:GO:0004672	AT1G21270.1	WAK2	wall-associated kinase 2	LOC_Os10g06090.1	OsWAK104 - OsWAK receptor-like protein kinase, expressed
Sobic.005G222900	1	PF00931	PTHR23155,PTHR23155:SF484	KOG4658			GO:GO:0043531	AT3G07040.1	RPM1,RPS3	NB-ARC domain-containing disease resistance protein	LOC_Os08g07330.2	RGH1A, putative, expressed
Sobic.005G224900	1	PF00704	PTHR11177,PTHR11177:SF171		3.2.1.14	K01183	GO:GO:0005975,GO:GO:0004553	AT5G24090.1	ATCHIA,CHIA	chitinase A	LOC_Os07g43820.1	glycosyl hydrolase, putative, expressed
Sobic.005G225100	1	PF07762	PTHR33074,PTHR33074:SF3								LOC_Os12g39710.1	expressed protein
Sobic.005G226100	1	PF13912	PTHR26374,PTHR26374:SF171					AT3G53600.1		C2H2-type zinc finger family protein	LOC_Os11g47630.1	ZOS11-10 - C2H2 zinc finger protein, expressed
Sobic.005G228000	1	PF03357	PTHR10476,PTHR10476:SF12	KOG3230		K12191	GO:GO:0007034	AT2G06530.1	VPS2.1	SNF7 family protein	LOC_Os11g47710.1	SNF7 domain containing protein, putative, expressed
Sobic.005G228650	1
Sobic.005G228700	1	PF01439	PTHR33543,PTHR33543:SF2				GO:GO:0046872	AT5G02380.1	MT2B	metallothionein 2B	LOC_Os03g17870.1	metallothionein, putative, expressed
Sobic.005G228900	1	PF07983,PF00332	PTHR32227,PTHR32227:SF54		3.2.1.39		GO:GO:0005975,GO:GO:0004553	AT5G24318.1		O-Glycosyl hydrolases family 17 protein	LOC_Os11g47820.1	glucan endo-1,3-beta-glucosidase precursor, putative, expressed
Sobic.005G229166	1	PF01694	PTHR22936,PTHR22936:SF38	KOG2289			GO:GO:0016021,GO:GO:0004252,GO:GO:0006508	AT2G29050.1	ATRBL1,RBL1	RHOMBOID-like 1	LOC_Os11g47840.1	OsRhmbd18 - Putative Rhomboid homologue, expressed
Sobic.005G229500	1	PF03514	PTHR31636,PTHR31636:SF41					AT2G37650.1		GRAS family transcription factor	LOC_Os11g47890.1	GRAS family transcription factor domain containing protein, expressed
Sobic.005G229900	1	PF03514	PTHR31636,PTHR31636:SF41					AT1G07530.1	ATGRAS2,GRAS2,SCL14	SCARECROW-like 14	LOC_Os11g47890.1	GRAS family transcription factor domain containing protein, expressed
Sobic.005G230000	1	PF03514	PTHR31636,PTHR31636:SF41					AT1G07530.1	ATGRAS2,GRAS2,SCL14	SCARECROW-like 14	LOC_Os11g47890.1	GRAS family transcription factor domain containing protein, expressed
Sobic.005G231900	1	PF00153	PTHR24089,PTHR24089:SF349	KOG0753		K15103		AT3G54110.1	ATPUMP1,ATUCP1,PUMP1,UCP,UCP1	plant uncoupling mitochondrial protein 1	LOC_Os11g48040.1	mitochondrial carrier protein, putative, expressed
Sobic.006G002600	1	PF03360	PTHR10896,PTHR10896:SF33	KOG1476	2.4.2.24		GO:GO:0016020,GO:GO:0015018	AT1G27600.2	I9H,IRX9-L	Nucleotide-diphospho-sugar transferases superfamily protein	LOC_Os04g01280.1	glycosyltransferase family 43 protein, putative, expressed
Sobic.006G003700	1	PF07690	PTHR23294,PTHR23294:SF25	KOG3098			GO:GO:0055085,GO:GO:0016021	AT1G18000.1		Major facilitator superfamily protein	LOC_Os04g01520.1	expressed protein
Sobic.006G004500	1	PF00491	PTHR11358,PTHR11358:SF32	KOG2964	3.5.3.1	K01476	GO:GO:0046872	AT4G08900.1		arginase	LOC_Os04g01590.1	arginase, putative, expressed
Sobic.006G007800	1	PF00139	PTHR27007,PTHR27007:SF12				GO:GO:0030246				LOC_Os04g01950.1	legume lectins beta domain containing protein, putative, expressed
Sobic.006G008800	1	PF02319,PF16421	PTHR12081,PTHR12081:SF49	KOG2577		K06620	GO:GO:0006355,GO:GO:0005667,GO:GO:0003700	AT5G22220.2	ATE2FB,E2F1,E2FB	E2F transcription factor 1	LOC_Os04g02140.1	transposon protein, putative, CACTA, En/Spm sub-class, expressed
Sobic.006G009100	1	PF07676	PTHR32161,PTHR32161:SF6					AT1G21680.1		DPP6 N-terminal domain-like protein	LOC_Os03g28980.1	WD40-like Beta Propeller Repeat family protein, expressed
Sobic.006G009600	1	PF08224	PTHR33377,PTHR33377:SF3								LOC_Os07g02970.1	expressed protein
Sobic.006G010000	1	PF03031	PTHR12210,PTHR12210:SF71	KOG1605	3.1.3.16	K17616		AT5G11860.1	SSP5	SCP1-like small phosphatase 5	LOC_Os07g10690.1	NLI interacting factor-like phosphatase, putative, expressed
Sobic.006G010700	1	PF10639	PTHR28668,PTHR28668:SF1	KOG4831				AT5G19570.1			LOC_Os05g09600.3	GA11916-PA, putative, expressed
Sobic.006G014700	1	PF00107,PF08240	PTHR11695,PTHR11695:SF556	KOG0023		K00083	GO:GO:0055114,GO:GO:0016491,GO:GO:0008270	AT4G39330.1	ATCAD9,CAD9	cinnamyl alcohol dehydrogenase 9	LOC_Os04g15920.1	dehydrogenase, putative, expressed
Sobic.006G017000	1	PF00400	PTHR19923,PTHR19923:SF0			K12862	GO:GO:0005515	AT4G15900.1	PRL1	pleiotropic regulatory locus 1	LOC_Os03g21990.1	WD domain, G-beta repeat domain containing protein, expressed
Sobic.006G021900	1	PF00005,PF00664	PTHR24223,PTHR24223:SF230		3.6.3.44	K05665	GO:GO:0016887,GO:GO:0005524,GO:GO:0055085,GO:GO:0042626,GO:GO:0016021,GO:GO:0006810	AT2G47800.1	ATMRP4,EST3,MRP4	multidrug resistance-associated protein 4	LOC_Os04g13220.1	ABC transporter family protein, putative, expressed
Sobic.006G022200	1	PF00664,PF00005	PTHR24223,PTHR24223:SF215		3.6.3.44		GO:GO:0055085,GO:GO:0042626,GO:GO:0016021,GO:GO:0006810,GO:GO:0005524,GO:GO:0016887	AT2G47800.1	ATMRP4,EST3,MRP4	multidrug resistance-associated protein 4	LOC_Os04g13210.1	multidrug resistance-associated protein, putative, expressed
Sobic.006G022400	1	PF00646,PF08387	PTHR32212,PTHR32212:SF76				GO:GO:0005515	AT5G22730.1		F-box/RNI-like/FBD-like domains-containing protein	LOC_Os04g13160.1	OsFBD9 - F-box and FBD domain containing protein, expressed
Sobic.006G024000	1	PF00201	PTHR11926,PTHR11926:SF395				GO:GO:0016758,GO:GO:0008152	AT2G43820.1	ATSAGT1,GT,SAGT1,SGT1,UGT74F2	UDP-glucosyltransferase 74F2	LOC_Os04g12970.1	UDP-glucoronosyl/UDP-glucosyl transferase, putative, expressed
Sobic.006G024200	1	PF01453,PF00069	PTHR27002,PTHR27002:SF132	KOG1187	2.7.11.1		GO:GO:0006468,GO:GO:0005524,GO:GO:0004672	AT5G60900.1	RLK1	receptor-like protein kinase 1	LOC_Os04g12600.1	receptor-like protein kinase, putative, expressed
Sobic.006G024400	1	PF01453,PF00069	PTHR27002,PTHR27002:SF132	KOG1187	2.7.11.1		GO:GO:0006468,GO:GO:0005524,GO:GO:0004672	AT5G60900.1	RLK1	receptor-like protein kinase 1	LOC_Os04g12600.1	receptor-like protein kinase, putative, expressed
Sobic.006G026900	1	PF07690	PTHR24064,PTHR24064:SF237		3.6.3.27	K08176	GO:GO:0055085,GO:GO:0016021	AT2G32830.1	PHT1;5,PHT5	phosphate transporter 1;5	LOC_Os04g10800.1	inorganic phosphate transporter, putative, expressed
Sobic.006G027000	1	PF07762	PTHR33086,PTHR33086:SF12								LOC_Os01g08650.1	expressed protein
Sobic.006G028300	1	PF14226,PF03171	PTHR10209,PTHR10209:SF123	KOG0143			GO:GO:0055114,GO:GO:0016491	AT1G06620.1		2-oxoglutarate (2OG) and Fe(II)-dependent oxygenase superfamily protein	LOC_Os04g10350.1	1-aminocyclopropane-1-carboxylate oxidase homolog 2, putative, expressed
Sobic.006G028900	1	PF14226,PF03171	PTHR10209,PTHR10209:SF123	KOG0143			GO:GO:0055114,GO:GO:0016491	AT1G06620.1		2-oxoglutarate (2OG) and Fe(II)-dependent oxygenase superfamily protein	LOC_Os04g10350.1	1-aminocyclopropane-1-carboxylate oxidase homolog 2, putative, expressed
Sobic.006G030300	1	PF08263,PF00560,PF07714,PF13855	PTHR27000,PTHR27000:SF213	KOG1187	2.7.11.1		GO:GO:0005515,GO:GO:0006468,GO:GO:0004672	AT3G47570.1		Leucine-rich repeat protein kinase family protein	LOC_Os04g15660.1	receptor kinase, putative, expressed
Sobic.006G030400	1	PF00560,PF08263,PF07714,PF13855	PTHR27000,PTHR27000:SF20	KOG1187	2.7.11.1		GO:GO:0005515,GO:GO:0006468,GO:GO:0004672	AT3G47570.1		Leucine-rich repeat protein kinase family protein	LOC_Os04g15660.1	receptor kinase, putative, expressed
Sobic.006G030600	1	PF08263,PF00069,PF13855	PTHR27000,PTHR27000:SF65	KOG0472	2.7.11.1		GO:GO:0006468,GO:GO:0005524,GO:GO:0004672,GO:GO:0005515	AT3G47570.1		Leucine-rich repeat protein kinase family protein	LOC_Os04g15630.1	xa21, putative, expressed
Sobic.006G030700	1	PF08263,PF07714,PF13855	PTHR27000,PTHR27000:SF65	KOG1187	2.7.11.1		GO:GO:0006468,GO:GO:0004672,GO:GO:0005515	AT3G47570.1		Leucine-rich repeat protein kinase family protein	LOC_Os04g15660.1	receptor kinase, putative, expressed
Sobic.006G033601	1
Sobic.006G034000	1	PF01529	PTHR22883,PTHR22883:SF66	KOG1315	2.3.1.225	K18932	GO:GO:0008270	AT3G60800.1		DHHC-type zinc finger family protein	LOC_Os03g58960.1	DHHC zinc finger domain containing protein, expressed
Sobic.006G038800	1	PF16656,PF14008,PF00149	PTHR22953,PTHR22953:SF24	KOG1378	3.1.4.1		GO:GO:0016787	AT5G50400.1	ATPAP27,PAP27	purple acid phosphatase 27	LOC_Os09g32840.1	nucleotide pyrophosphatase/phosphodiesterase, putative, expressed
Sobic.006G040000	1	PF14617	PTHR24030					AT2G43110.1			LOC_Os04g28060.1	expressed protein
Sobic.006G041000	1	PF08240,PF13602	PTHR11695,PTHR11695:SF594	KOG1198	1.6.5.5		GO:GO:0055114,GO:GO:0016491,GO:GO:0008270	AT4G13010.1		Oxidoreductase, zinc-binding dehydrogenase family protein	LOC_Os04g30420.1	dehydrogenase, putative, expressed
Sobic.006G042200	1	PF01554	PTHR11206,PTHR11206:SF162	KOG1347		K03327	GO:GO:0055085,GO:GO:0016020,GO:GO:0015297,GO:GO:0015238,GO:GO:0006855	AT5G52450.1		MATE efflux family protein	LOC_Os04g30490.1	MATE efflux family protein, putative, expressed
Sobic.006G043800	1	PF00067	PTHR24298,PTHR24298:SF156	KOG0156	1.14.13.138		GO:GO:0055114,GO:GO:0020037,GO:GO:0016705,GO:GO:0005506	AT3G48280.1	CYP71A25	cytochrome P450, family 71, subfamily A, polypeptide 25	LOC_Os08g01510.1	cytochrome P450, putative, expressed
Sobic.006G044600	1	PF01398	PTHR10410,PTHR10410:SF3	KOG1560		K03247	GO:GO:0005515,GO:GO:0005852,GO:GO:0005737,GO:GO:0003743	AT1G10840.1	TIF3H1	translation initiation factor 3 subunit H1	LOC_Os04g30780.1	eukaryotic translation initiation factor 3 subunit H, putative, expressed
Sobic.006G045301	1		PTHR33538,PTHR33538:SF2					AT5G55490.1	ATGEX1,GEX1	gamete expressed protein 1	LOC_Os09g27040.1	GEX1, putative, expressed
Sobic.006G045500	1	PF08238,PF01753	PTHR12298,PTHR12298:SF20					AT1G67340.1		HCP-like superfamily protein with MYND-type zinc finger	LOC_Os04g31610.1	OsFBO3 - F-box and other domain containing protein, expressed
Sobic.006G049300	1	PF05627	PTHR33159,PTHR33159:SF8			K13456		AT3G25070.1	RIN4	RPM1 interacting protein 4	LOC_Os04g31030.1	nitrate-induced NOI protein, expressed
Sobic.006G049700	1	PF00536	PTHR23509,PTHR23509:SF1	KOG4374			GO:GO:0005515	AT3G07170.1		Sterile alpha motif (SAM) domain-containing protein	LOC_Os04g30910.2	SAM domain family protein, expressed
Sobic.006G050500	1	PF00463	PTHR21631,PTHR21631:SF21		4.1.3.32		GO:GO:0019752,GO:GO:0004451	AT2G43180.2		Phosphoenolpyruvate carboxylase family protein	LOC_Os04g31700.1	methylisocitrate lyase 2, putative, expressed
Sobic.006G052100	1	PF06813	PTHR21576,PTHR21576:SF27					AT3G01930.2		Major facilitator superfamily protein	LOC_Os04g31924.1	nodulin, putative, expressed
Sobic.006G053100	1	PF03169	PTHR31645				GO:GO:0055085	AT3G27020.1	YSL6	YELLOW STRIPE like 6	LOC_Os04g32050.1	transposon protein, putative, unclassified, expressed
Sobic.006G053200	1	PF03169	PTHR31645,PTHR31645:SF16				GO:GO:0055085	AT3G27020.1	YSL6	YELLOW STRIPE like 6	LOC_Os04g32060.2	transposon protein, putative, unclassified, expressed
Sobic.006G054900	1	PF04398	PTHR31676,PTHR31676:SF26					AT1G09310.1		Protein of unknown function, DUF538	LOC_Os07g02850.1	DUF538 domain containing protein, putative, expressed
Sobic.006G055000	1	PF01657,PF00069	PTHR27002	KOG1187	2.7.11.1		GO:GO:0006468,GO:GO:0005524,GO:GO:0004672	AT4G05200.1	CRK25	cysteine-rich RLK (RECEPTOR-like protein kinase) 25	LOC_Os05g41370.1	TKL_IRAK_DUF26-la.1 - DUF26 kinases have homology to DUF26 containing loci, expressed
Sobic.006G055400	1	PF03114	PTHR34119,PTHR34119:SF2				GO:GO:0005737,GO:GO:0005515	AT2G33490.1		hydroxyproline-rich glycoprotein family protein	LOC_Os04g32370.1	hydroxyproline-rich glycoprotein family protein, putative, expressed
Sobic.006G056400	1	PF09425,PF06200	PTHR33077,PTHR33077:SF2			K13464		AT5G13220.1	JAS1,JAZ10,TIFY9	jasmonate-zim-domain protein 10	LOC_Os04g32480.1	zinc-finger protein, putative, expressed
Sobic.006G058300	1		PTHR13445,PTHR13445:SF3					AT5G13970.1			LOC_Os04g32580.1	expressed protein
Sobic.006G058600	1	PF00076,PF04059	PTHR24012,PTHR24012:SF390	KOG4660			GO:GO:0003676	AT5G61960.1	AML1,ML1	MEI2-like protein 1	LOC_Os02g31290.1	AML1, putative, expressed
Sobic.006G058732	1	PF00847	PTHR31190,PTHR31190:SF13				GO:GO:0006355,GO:GO:0003700	AT5G61890.1		Integrase-type DNA-binding superfamily protein	LOC_Os04g32620.1	ethylene-responsive transcription factor ERF114, putative, expressed
Sobic.006G059000	1	PF03016	PTHR11062,PTHR11062:SF79	KOG1021	2.4.2.41			AT1G27440.1	ATGUT1,GUT2,IRX10	Exostosin family protein	LOC_Os04g32670.1	exostosin family domain containing protein, expressed
Sobic.006G059700	1	PF00293	PTHR12629,PTHR12629:SF13	KOG2839		K07766	GO:GO:0016787	AT3G26690.2	ATNUDT13,ATNUDX13,NUDX13	nudix hydrolase homolog 13	LOC_Os02g32060.3	hydrolase, NUDIX family, domain containing protein, expressed
Sobic.006G060800	1		PTHR22814,PTHR22814:SF135								LOC_Os04g32850.1	basic proline-rich protein, putative, expressed
Sobic.006G061300	1	PF02705	PTHR30540,PTHR30540:SF15			K03549	GO:GO:0071805,GO:GO:0016020,GO:GO:0015079	AT4G13420.1	ATHAK5,HAK5	high affinity K+ transporter 5	LOC_Os04g32920.4	potassium transporter, putative, expressed
Sobic.006G063600	1	PF00128,PF07821	PTHR10357,PTHR10357:SF118	KOG0471	3.2.1.1	K01176	GO:GO:0043169,GO:GO:0005975,GO:GO:0003824,GO:GO:0005509,GO:GO:0004556	AT1G76130.1	AMY2,ATAMY2	alpha-amylase-like 2	LOC_Os04g33040.1	alpha-amylase precursor, putative, expressed
Sobic.006G063700	1	PF08387	PTHR32212,PTHR32212:SF107					AT4G00315.1		F-box/RNI-like/FBD-like domains-containing protein	LOC_Os07g18560.1	OsFBLD6 - F-box, LRR and FBD domain containing protein, expressed
Sobic.006G064600	1	PF13193,PF16177,PF00501	PTHR24095,PTHR24095:SF157		6.2.1.1	K01895	GO:GO:0008152,GO:GO:0003824	AT5G36880.2	ACS	acetyl-CoA synthetase	LOC_Os04g33190.1	AMP-binding enzyme, putative, expressed
Sobic.006G065700	1		PTHR31113,PTHR31113:SF5					AT3G19330.1		Protein of unknown function (DUF677)	LOC_Os03g05440.1	DUF677 domain containing protein, putative, expressed
Sobic.006G065900	1		PTHR33270,PTHR33270:SF4					AT2G27830.1			LOC_Os02g32580.1	expressed protein
Sobic.006G067600	1	PF00850	PTHR10625,PTHR10625:SF124		3.5.1.98	K06067		AT3G44680.1	HDA09,HDA9	histone deacetylase 9	LOC_Os04g33480.1	histone deacetylase, putative, expressed
Sobic.006G068800	1	PF12695	PTHR10992,PTHR10992:SF819	KOG1454	2.3.1.12			AT2G36290.1		alpha/beta-Hydrolases superfamily protein	LOC_Os04g33590.1	hydrolase, alpha/beta fold family protein, putative, expressed
Sobic.006G071814	1
Sobic.006G073300	1	PF00076	PTHR24012				GO:GO:0003676	AT5G06210.1		RNA binding (RRM/RBD/RNP motifs) family protein	LOC_Os04g33810.1	RNA recognition motif containing protein, putative, expressed
Sobic.006G075600	1	PF00400	PTHR14221,PTHR14221:SF8	KOG0283			GO:GO:0005515	AT5G53500.1		Transducin/WD40 repeat-like superfamily protein	LOC_Os04g34080.1	WD-40 repeat family protein, putative, expressed
Sobic.006G075801	1	PF04564	PTHR22849,PTHR22849:SF46		6.3.2.19		GO:GO:0016567,GO:GO:0004842	AT5G64660.1	ATCMPG2,CMPG2	CYS, MET, PRO, and GLY protein 2	LOC_Os04g34140.1	U-box protein CMPG1, putative, expressed
Sobic.006G076800	1	PF08276,PF00954,PF01453,PF00069	PTHR27002,PTHR27002:SF3	KOG1187	2.7.11.1		GO:GO:0048544,GO:GO:0006468,GO:GO:0005524,GO:GO:0004672	AT2G19130.1		S-locus lectin protein kinase family protein	LOC_Os04g34390.1	serine/threonine-protein kinase receptor precursor, putative, expressed
Sobic.006G078400	1	PF02496	PTHR33801,PTHR33801:SF5				GO:GO:0006950				LOC_Os01g72900.1	abscisic stress-ripening, putative, expressed
Sobic.006G079900	1	PF10075	PTHR13339	KOG4414		K12181		AT4G14110.1	COP9,CSN8,EMB143,FUS7	COP9 signalosome, subunit CSN8	LOC_Os04g34930.1	COP9 signalosome complex subunit 8, putative, expressed
Sobic.006G080900	1	PF04095	PTHR11098,PTHR11098:SF17		6.3.4.21	K00763		AT2G23420.1	NAPRT2	nicotinate phosphoribosyltransferase 2	LOC_Os04g35060.1	nicotinate phosphoribosyltransferase family domain containing protein, expressed
Sobic.006G082400	1		PTHR36056								LOC_Os04g35170.1	expressed protein
Sobic.006G082700	1	PF14542	PTHR31435					AT1G21770.1		Acyl-CoA N-acyltransferases (NAT) superfamily protein	LOC_Os04g35200.1	expressed protein
Sobic.006G083600	1	PF07264	PTHR21389,PTHR21389:SF0			K10134		AT4G06676.1			LOC_Os04g35380.1	expressed protein
[truncated: 17,951 more rows]
